# Supplementary material for: Genome-Scale, Constraint-Based Modeling of Nitrogen Oxide Fluxes during Coculture of Nitrosomonas europaea and Nitrobacter winogradskyi
Source: mSystems. 2018 Mar 13;3(3):e00170-17. doi: 10.1128/mSystems.00170-17 (PMC5864417; doi:10.1128/mSystems.00170-17)
Supplement: DATA SET S1 [file sys003182205sd1.xls]

## Sheet: Read_Me
	Worksheet	Notes
	Curated Reactions
		This worksheet contains the complete set of curated reactions for N. europaea obtained through annotation by the SEED annotation server and from KEGG.
	Model Compounds
		This worksheet contains the complete set of model compounds for N. europaea obtained through annotation by the SEED annotation server and from KEGG.
	biomass_WT
		This worksheet contains the spreadsheet used to determine the dry cell weight content of wild-type N. europaea based on macromolecular content and derived from E. coli. This data was used to form the wild-type biomass objective function (BOFwt). Each column is labeled for content.
		The full biomass equation is listed at the bottom of the sheet in a mathematical terms
	maintenance
		Contains the table used to calculate cellular maintenance costs for N. europaea and lists references where data was acquired
	soluble_pool
		Contains tables and references used to determine the soluable pool (cofactors, etc.) content of N. Europaea.
	ion
		Contains tables and references used to determine the ion content of N. europaea.
	lipids
		Contains tables used to determine the lipid content of N.europaea.

## Sheet: Curated Reactions
DATASET S1. Genome-scale model of Nitrosomonas europaea. Genome-scale, constraints-based modeling of nitrogen oxide fluxes during co-culture of Nitrosomonas europaea and Nitrobacter winogradskyi. Mellbye et al. 2017. Address correspondance to Frank Chaplen, frank.chaplen@oregonstate.edu, Department of Biological and Ecological Engineering, Oregon State University, Corvallis, OR.
DATABASE	Reaction Name	KEGG Maps (KEGG Annotation)	EC Numbers	KEGG ID(S)	EQUATION	NAME EQ	DELTAG (kcal/mol)	DELTAG ERROR (kcal/mol)	DIRECTION	COMPARTMENT	Reversible	Upper Bound	Lower Bound	Objective Function	PEGS	KEGG Genes
1.1 Carbohydrate Metabolism
GLYCOLYSIS/GLUCONEOGENESIS
rxn00704	'alpha-D-Glucose 1-phosphate 1,6-phosphomutase'	Glycolysis/Gluconeogenesis	5.4.2.2|5.4.2.	R00959|R08639	cpd00089 <=> cpd00079	Glucose-1-phosphate <=> Glucose-6-phosphate	0	2	<=>	c	1	10000	-10000	0	peg.1816	NE1895
rxn00216	'ATPD-glucose 6-phosphotransferase'	Glycolysis/Gluconeogenesis	2.7.1.1|2.7.1.	R00299|R01786	cpd00002 + cpd00027 <=> cpd00008 + cpd00079	ATP + D-Glucose <=> ADP + Glucose-6-phosphate	-4.5	0.23673	<=>	c	1	10000	-10000	0	peg.1625	NE1694
rxn01977	'alpha-D-Glucose 6-phosphate ketol-isomerase'	Glycolysis/Gluconeogenesis	5.1.3.15|5.3.1.	R02739|R02740	cpd00079 <=> cpd00863	Glucose-6-phosphate <=> beta-D-Glucose 6-phosphate	0	2	<=>	c	1	10000	-10000	0	peg.975|peg.2164	NE1003|NE2263
rxn00558	'D-Glucose-6-phosphate ketol-isomerase'	Glycolysis/Gluconeogenesis	5.3.1.	R03321	cpd00079 <=> cpd00072	Glucose-6-phosphate <=> Fructose-6-phosphate	-0.89	0.608878	<=>	c	1	10000	-10000	0	peg.2164	NE2263
rxn00545	'ATPD-fructose-6-phosphate 1-phosphotransferase'	Pentose Phosphate Pathway	2.7.1.1	R00756|R04779	cpd00002 + cpd00072 <=> cpd00008 + cpd00290	ATP + Fructose-6-phosphate <=> ADP + D-Fructose1-6-bisphosphate	-4.5	0.23673	<=>	c	1	10000	-10000	0	peg.1855	NE1934
rxn00549	'D-Fructose-1,6-bisphosphate 1-phosphohydrolase'	Glycolysis/Gluconeogenesis	3.1.3.1	R00762|R04780	cpd00001 + cpd00290 => cpd00009 + cpd00067 + cpd00072	H2O + D-Fructose1-6-bisphosphate => Phosphate + H+ + Fructose-6-phosphate	-2.317	0.735634	=>	c	0	10000	0	0	peg.505	NE0521
rxn00786	'D-Fructose-1,6-bisphosphate D-glyceraldehyde-3-phosphate-lyase'	Glycolysis/Gluconeogenesis	4.1.2.1	R01068|R01070	cpd00290 <=> cpd00095 + cpd00102	D-Fructose1-6-bisphosphate <=> Glycerone-phosphate + Glyceraldehyde3-phosphate	4.31	1.23134	<=>	c	1	10000	-10000	0	peg.310	NE0324
rxn00747	'D-Glyceraldehyde-3-phosphate ketol-isomerase'	Glycolysis/Gluconeogenesis	5.3.1.	R01015	cpd00102 <=> cpd00095	Glyceraldehyde3-phosphate <=> Glycerone-phosphate	-1.46	0.300689	<=>	c	1	10000	-10000	0	peg.1708	NE1779
rxn00781	'D-Glyceraldehyde-3-phosphateNAD+ oxidoreductase(phosphorylating)'	Glycolysis/Gluconeogenesis	1.2.1.12|1.2.1.13|1.2.1.5	R01061	cpd00003 + cpd00009 + cpd00102 <=> cpd00004 + cpd00203	NAD + Phosphate + Glyceraldehyde3-phosphate <=> NADH + 1,3-Bisphospho-D-glycerate	-0.356	1.19502	<=>	c	1	10000	-10000	0	peg.313	NE0327
rxn00782	'D-Glyceraldehyde-3-phosphateNADP+ oxidoreductase(phosphorylating)'	Glycolysis/Gluconeogenesis	1.2.1.12|1.2.1.13|1.2.1.5	R01063	cpd00005 + cpd00203 => cpd00006 + cpd00009 + cpd00102	NADPH + 1,3-Bisphospho-D-glycerate => NADP + Phosphate + Glyceraldehyde3-phosphate	0.356	1.19502	=>	c	0	10000	0	0	peg.313	NE0327
rxn01100	'ATP3-phospho-D-glycerate 1-phosphotransferase'	Glycolysis/Gluconeogenesis	2.7.2.	R01512	cpd00002 + cpd00067 + cpd00169 <=> cpd00008 + cpd00203	ATP + H+ + 3-Phosphoglycerate <=> ADP + 1,3-Bisphospho-D-glycerate	2.63	0.290389	<=>	c	1	10000	-10000	0	peg.312	NE0326
rxn01106	'2-Phospho-D-glycerate 2,3-phosphomutase'	Glycolysis/Gluconeogenesis	5.4.2.1|5.4.2.	R01518	cpd00482 <=> cpd00169	2-Phospho-D-glycerate <=> 3-Phosphoglycerate	0	2	<=>	c	1	10000	-10000	0	peg.1709|peg.171	NE0178|NE1780
rxn00459	'2-Phospho-D-glycerate hydro-lyase'	Glycolysis/Gluconeogenesis	4.2.1.1	R00658	cpd00482 <=> cpd00001 + cpd00061	2-Phospho-D-glycerate <=> H2O + PEP	-0.867	0.779214	<=>	c	1	10000	-10000	0	peg.1012	NE1044
rxn00148	'ATPpyruvate O2-phosphotransferase'	Glycolysis/Gluconeogenesis	2.7.1.4	R00200	cpd00002 + cpd00020 <=> cpd00008 + cpd00061	ATP + Pyruvate <=> ADP + PEP	4.61	0.654305	<=>	c	1	10000	-10000	0	peg.311	NE0325
rxn00011	'pyruvatethiamin diphosphate acetaldehydetransferase'	Glycolysis/Gluconeogenesis	1.2.4.1|2.2.1.6|4.1.1.	R00014	cpd00020 + cpd00056 + cpd00067 => cpd00011 + cpd03049	Pyruvate + TPP + H+ => CO2 + 2-Hydroxyethyl-ThPP	-6.87	0.764453	=>	c	0	10000	0	0	peg.347	NE0361
rxn01241	'DihydrolipoamideNAD+ oxidoreductase'	Glycolysis/Gluconeogenesis	1.8.1.	R07618|R01698	cpd00003 + cpd00449 <=> cpd00004 + cpd00067 + cpd00213	NAD + Dihydrolipoamide <=> NADH + H+ + Lipoamide	1.548	2.30103	<=>	c	1	10000	-10000	0	peg.2060|peg.2215|peg.747	NE0774|NE2157|NE2319
rxn02342	'2-(alpha-Hydroxyethyl)thiamine diphosphatelipoamide'	Glycolysis/Gluconeogenesis	1.2.4.	R03270	cpd00213 + cpd03049 <=> cpd00056 + cpd00836	Lipoamide + 2-Hydroxyethyl-ThPP <=> TPP (Biomass) + S-Acetyldihydrolipoamide	-2.814	1.93474	<=>	c	1	10000	-10000	0	peg.347	NE0361
rxn01871	'acetyl-CoAenzyme N6-(dihydrolipoyl)lysine S-acetyltransferase'	Glycolysis/Gluconeogenesis	2.3.1.1	R02569	cpd00022 + cpd00449 <=> cpd00010 + cpd00836	Acetyl-CoA + Dihydrolipoamide <=> CoA + S-Acetyldihydrolipoamide	0	2	<=>	c	1	10000	-10000	0	peg.346	NE0360
rxn00175	'AcetateCoA ligase (AMP-forming)'	Glycolysis/Gluconeogenesis	6.2.1.	R00235	cpd00002 + cpd00010 + cpd00029 + cpd00067 => cpd00012 + cpd00018 + cpd00022	ATP + CoA + Acetate + H+ <=> PPi + AMP + Acetyl-CoA	-0.946	1.32913	<=>	c	0	10000	-10000	0	peg.2237	NE2341
rxn01169	'ATPD-glucose 6-phosphotransferase'	Glycolysis/Gluconeogenesis	2.7.1.1|2.7.1.	R01600	cpd00002 + cpd00190 <=> cpd00008 + cpd00863	ATP + beta-D-Glucose <=> ADP + beta-D-Glucose 6-phosphate	-4.5	0.23673	<=>	c	1	10000	-10000	0	peg.1625	NE1694
rxn02380	'beta-D-Glucose 6-phosphate ketol-isomerase'	Glycolysis/Gluconeogenesis	5.3.1.	R03321	cpd00863 <=> cpd00072	beta-D-Glucose 6-phosphate <=> Fructose-6-phosphate	-0.89	0.608878	<=>	c	1	10000	-10000	0	peg.2164	NE2263
CITRATE CYCLE (TCA CYCLE)
rxn01241	'DihydrolipoamideNAD+ oxidoreductase'	Glycolysis/Gluconeogenesis	1.8.1.	R07618|R01698	cpd00003 + cpd00449 <=> cpd00004 + cpd00067 + cpd00213	NAD + Dihydrolipoamide <=> NADH + H+ + Lipoamide	1.548	2.30103	<=>	c	1	10000	-10000	0	peg.2060|peg.2215|peg.747	NE0774|NE2157|NE2319
rxn02342	'2-(alpha-Hydroxyethyl)thiamine diphosphatelipoamide'	Glycolysis/Gluconeogenesis	1.2.4.	R03270	cpd00213 + cpd03049 <=> cpd00056 + cpd00836	Lipoamide + 2-Hydroxyethyl-ThPP <=> TPP (Biomass) + S-Acetyldihydrolipoamide	-2.814	1.93474	<=>	c	1	10000	-10000	0	peg.347	NE0361
rxn01871	'acetyl-CoAenzyme N6-(dihydrolipoyl)lysine S-acetyltransferase'	Glycolysis/Gluconeogenesis	2.3.1.1	R02569	cpd00022 + cpd00449 <=> cpd00010 + cpd00836	Acetyl-CoA + Dihydrolipoamide <=> CoA + S-Acetyldihydrolipoamide	0	2	<=>	c	1	10000	-10000	0	peg.346	NE0360
rxn00256	'Citrate oxaloacetate-lyase ((pro-3S)-CH2COO- - acetyl-CoA)'	Citrate Cycle (TCA Cycle)	2.3.3.1|2.3.3.3|4.1.3.	R00351	cpd00001 + cpd00022 + cpd00032 => cpd00010 + cpd00067 + cpd00137	H2O + Acetyl-CoA + Oxaloacetate => CoA + H+ + Citrate	-8.927	1.30861	=>	c	0	10000	0	0	peg.2267	NE2373
Not present in original SEED model|Rxn00265	Citrate oxaloacetate-lyase ((pro-3S)-CH2COO- -->acetate)	Citrate Cycle (TCA Cycle)	4.1.3.6	R00362	cpd00137 <=> cpd00029 + cpd00032	|Citrate| <=> |Acetate| + |Oxaloacetate|	1.63	0.663776	<=>	c	1	10000	-10000	0	peg.1736	NE1809
rxn00974	'citrate hydro-lyase'	Citrate Cycle (TCA Cycle)	4.2.1.3|4.2.1.	R01325	cpd00137 <=> cpd00001 + cpd00331	Citrate <=> H2O + cis-Aconitate	1.473	0.898103	<=>	c	1	10000	-10000	0	peg.974	NE1002
rxn01388	'isocitrate hydro-lyase'	Citrate Cycle (TCA Cycle)	4.2.1.	R01900	cpd00260 <=> cpd00001 + cpd00331	Isocitrate <=> H2O + cis-Aconitate	0.053	0.8965	<=>	c	1	10000	-10000	0	peg.974	NE1002
rxn01387	'IsocitrateNADP+ oxidoreductase (decarboxylating)'	Citrate Cycle (TCA Cycle)	1.1.1.4	R01899	cpd00006 + cpd00260 <=> cpd00005 + cpd00067 + cpd03187	NADP + Isocitrate <=> NADPH + H+ + Oxalosuccinate	6.22	1.09509	<=>	c	1	10000	-10000	0	peg.1661	NE1730
rxn00199	'OxalosuccinateNADP+ oxidoreductase (decarboxylating)'	Citrate Cycle (TCA Cycle)	1.1.1.4	R00268	cpd00067 + cpd03187 => cpd00011 + cpd00024	H+ + Oxalosuccinate => CO2 + 2-Oxoglutarate	-3.09	0.5417	=>	c	0	10000	0	0	peg.1661	NE1730
rxn00441	'2-OxoglutarateThiamin diphosphate 2-oxidoreductase(decarboxylating'	Citrate Cycle (TCA Cycle)	1.2.4.	R00621	cpd00024 + cpd00056 + cpd00067 => cpd00011 + cpd03189	2-Oxoglutarate + TPP + H+ => CO2 + 3-Carboxy-1-hydroxypropyl-ThPP	-6.87	0.764453	=>	c	0	10000	0	0	peg.2268	NE2374
rxn02376	'3-Carboxy-1-hydroxypropyl-ThPPlipoamde'	Citrate Cycle (TCA Cycle)	1.2.4.	R03316	cpd00213 + cpd03189 <=> cpd00056 + cpd00860	Lipoamide + 3-Carboxy-1-hydroxypropyl-ThPP <=> TPP + S-Succinyldihydrolipoamide	-2.814	1.93474	<=>	c	1	10000	-10000	0	peg.2268	NE2374
rxn01872	'succinyl-CoAenzyme N6-(dihydrolipoyl)lysine S-succinyltransferase'	Citrate Cycle (TCA Cycle)	2.3.1.6	R02570	cpd00078 + cpd00449 <=> cpd00010 + cpd00860	Succinyl-CoA + Dihydrolipoamide <=> CoA + S-Succinyldihydrolipoamide	0	2	<=>	c	1	10000	-10000	0	peg.2269	NE2375
rxn00285	'SuccinateCoA ligase (ADP-forming)'	Citrate Cycle (TCA Cycle)	6.2.1.5|6.2.1.	R00405	cpd00002 + cpd00010 + cpd00036 <=> cpd00008 + cpd00009 + cpd00078	ATP + CoA + Succinate <=> ADP + Phosphate + Succinyl-CoA	-1.06	1.21342	<=>	c	1	10000	-10000	0	peg.50+peg.51	NE0050+NE0051
rxn00799	'(S)-Malate hydro-lyase'	Citrate Cycle (TCA Cycle)	4.2.1.	R01082	cpd00130 <=> cpd00001 + cpd00106	L-Malate <=> H2O + Fumarate	0.613	0.872726	<=>	c	1	10000	-10000	0	peg.2185	NE2286
rxn00973	'citrate hydro-lyase'	Citrate Cycle (TCA Cycle)	4.2.1.	R01324	cpd00137 <=> cpd00260	Citrate <=> Isocitrate	1.42	0.436061	<=>	c	1	10000	-10000	0	peg.974	NE1002
rxn00248	'(S)-malateNAD+ oxidoreductase'	Citrate Cycle (TCA Cycle)	1.1.1.3	R00342	cpd00003 + cpd00130 <=> cpd00004 + cpd00032 + cpd00067	NAD + L-Malate <=> NADH + Oxaloacetate + H+	6.22	1.09509	<=>	c	1	10000	-10000	0	peg.746	NE0773
rxn10126	succinate dehydrogenase'	Citrate Cycle (TCA Cycle)	Undetermined	R00412	cpd00982 + cpd15560 => cpd00015 + cpd15561	FADH2 + Ubiquinone-8 => FAD + Ubiquinol-8	-12.89	3.22006	=>	c	0	10000	0	0	peg.1015+peg.1016|peg.1015+peg.1016+peg.2265	NE1047 + NE1048|NE1047 + NE1048 + NE2371
rxn00288	'Succinate(acceptor) oxidoreductase'	Citrate Cycle (TCA Cycle)	1.3.99.	R00408	cpd00106 + cpd00982 => cpd00015 + cpd00036	Fumarate + FADH2 => FAD + Succinate	-10.45	1.91941	=>	c	0	10000	0	0	peg.1015+peg.1016|peg.1015+peg.1016+peg.2265	NE1047 + NE1048|NE1047 + NE1048 + NE2371
PENTOSE PHOSPHATE PATHWAY
rxn01975	'beta-D-Glucose-6-phosphateNADP+ 1-oxoreductase'	Pentose Phosphate Pathway	1.1.1.4	R02736	cpd00006 + cpd00863 <=> cpd00005 + cpd00067 + cpd00911	NADP + beta-D-Glucose 6-phosphate <=> NADPH + H+ + 6-phospho-D-glucono-1-5-lactone	-2	1.60921	<=>	c	1	10000	-10000	0	peg.384	NE0398
rxn01476	'6-Phospho-D-glucono-1,5-lactone lactonohydrolase'	Pentose Phosphate Pathway	3.1.1.3	R02035	cpd00001 + cpd00911 <=> cpd00067 + cpd00284	H2O + 6-phospho-D-glucono-1-5-lactone <=> H+ + 6-Phospho-D-gluconate	-5.483	1.42078	<=>	c	1	10000	-10000	0	peg.1622	NE1691
rxn01115	'6-Phospho-D-gluconateNADP+ 2-oxidoreductase (decarboxylating)'	Pentose Phosphate Pathway	1.1.1.4	R01528	cpd00006 + cpd00284 => cpd00005 + cpd00011 + cpd00171	NADP + 6-Phospho-D-gluconate => NADPH + CO2 + D-Ribulose5-phosphate	0.67	1.22719	=>	c	0	10000	0	0	peg.383	NE0397
rxn00777	'D-Ribose-5-phosphate ketol-isomerase'	Pentose Phosphate Pathway	5.3.1.	R01056	cpd00101 <=> cpd00171	ribose-5-phosphate <=> D-Ribulose5-phosphate	0.62	1.30148	<=>	c	1	10000	-10000	0	peg.1672	NE1743
rxn00770	'ATPD-ribose-5-phosphate pyrophosphotransferase'	Pentose Phosphate Pathway	2.7.6.	R01049	cpd00002 + cpd00101 <=> cpd00018 + cpd00103	ATP + ribose-5-phosphate <=> AMP + PRPP	-4.5	0.23673	<=>	c	1	10000	-10000	0	peg.1749	NE1826
rxn00704	'alpha-D-Glucose 1-phosphate 1,6-phosphomutase'	Pentose Phosphate Pathway	5.4.2.2|5.4.2.	R00959|R08639	cpd00089 <=> cpd00079	Glucose-1-phosphate <=> Glucose-6-phosphate	0	2	<=>	c	1	10000	-10000	0	peg.1816	NE1895
rxn01200	'Sedoheptulose-7-phosphateD-glyceraldehyde-3-phosphate'	Pentose Phosphate Pathway	2.2.1.	R01641	cpd00102 + cpd00238 <=> cpd00101 + cpd00198	Glyceraldehyde3-phosphate + Sedoheptulose7-phosphate <=> ribose-5-phosphate + D-Xylulose5-phosphate	-2.08	1.34077	<=>	c	1	10000	-10000	0	peg.314	NE0328
rxn01333	'Sedoheptulose-7-phosphateD-glyceraldehyde-3-phosphate'	Pentose Phosphate Pathway	2.2.1.	R01827|R08575	cpd00102 + cpd00238 <=> cpd00072 + cpd00236	Glyceraldehyde3-phosphate + Sedoheptulose7-phosphate <=> Fructose-6-phosphate + D-Erythrose4-phosphate	-1.75	1.28569	<=>	c	1	10000	-10000	0	peg.2039	NE2136
rxn00785	'D-Fructose 6-phosphateD-glyceraldehyde-3-phosphate glycolaldehyde'	Pentose Phosphate Pathway	2.2.1.	R01830|R01067	cpd00072 + cpd00102 <=> cpd00198 + cpd00236	Fructose-6-phosphate + Glyceraldehyde3-phosphate <=> D-Xylulose5-phosphate + D-Erythrose4-phosphate	1.75	1.28569	<=>	c	1	10000	-10000	0	peg.314	NE0328
rxn01116	'D-Ribulose-5-phosphate 3-epimerase'	Pentose Phosphate Pathway	5.1.3.	R01529	cpd00171 <=> cpd00198	D-Ribulose5-phosphate <=> D-Xylulose5-phosphate	0	2	<=>	c	1	10000	-10000	0	peg.2051	NE2148
rxn01977	'alpha-D-Glucose 6-phosphate ketol-isomerase'	Pentose Phosphate Pathway	5.1.3.15|5.3.1.	R02739|R02740	cpd00079 <=> cpd00863	Glucose-6-phosphate <=> beta-D-Glucose 6-phosphate	0	2	<=>	c	1	10000	-10000	0	peg.2164	NE2263
rxn00558	'D-Glucose-6-phosphate ketol-isomerase'	Pentose Phosphate Pathway	5.3.1.	R03321	cpd00079 <=> cpd00072	Glucose-6-phosphate <=> Fructose-6-phosphate	-0.89	0.608878	<=>	c	1	10000	-10000	0	peg.2164	NE2263
rxn00545	'ATPD-fructose-6-phosphate 1-phosphotransferase'	Pentose Phosphate Pathway	2.7.1.1	R00756|R04779	cpd00002 + cpd00072 <=> cpd00008 + cpd00290	ATP + Fructose-6-phosphate <=> ADP + D-Fructose1-6-bisphosphate	-4.5	0.23673	<=>	c	1	10000	-10000	0	peg.1855	NE1934
rxn00549	'D-Fructose-1,6-bisphosphate 1-phosphohydrolase'	Pentose Phosphate Pathway	3.1.3.1	R00762|R04780	cpd00001 + cpd00290 => cpd00009 + cpd00067 + cpd00072	H2O + D-Fructose1-6-bisphosphate => Phosphate + H+ + Fructose-6-phosphate	-2.317	0.735634	=>	c	0	10000	0	0	peg.505	NE0521
rxn00786	'D-Fructose-1,6-bisphosphate D-glyceraldehyde-3-phosphate-lyase'	Pentose Phosphate Pathway	4.1.2.1	R01068|R01070	cpd00290 <=> cpd00095 + cpd00102	D-Fructose1-6-bisphosphate <=> Glycerone-phosphate + Glyceraldehyde3-phosphate	4.31	1.23134	<=>	c	1	10000	-10000	0	peg.310	NE0324
rxn00604	'D-Glucose-6-phosphateNADP+ 1-oxoreductase'	Pentose Phosphate Pathway	1.1.1.4	R00835	cpd00006 + cpd00079 <=> cpd00005 + cpd00067 + cpd00911	NADP + Glucose-6-phosphate <=> NADPH + H+ + 6-phospho-D-glucono-1-5-lactone	-2	1.60921	<=>	c	1	10000	-10000	0	peg.384	NE0398
PENTOSE AND GLUCURONATE INTERCONVERSIONS
Not present in original SEED model|Rxn01124	2-Dehydro-3-deoxy-D-gluconate:NAD+ 5-oxidoreductase	Pentose and Glucuronate Interconversions	1.1.1.125|1.1.1.127	R01542	cpd00003 + cpd00176 <=> cpd00004 + cpd00067 + cpd02663	NAD + 2-keto-3-deoxygluconate <=> NADH + H+ + 2,5-Diketo-3-deoxy-D-gluconate	3.76	1.07969	<=>	c	1	10000	-10000	0	peg.1505	NE1567
rxn00211	'UDPglucoseNAD+ oxidoreductase'	Pentose and Glucuronate Interconversions	1.1.1.2	R00286	cpd00001 + (2) cpd00003 + cpd00026 <=> (2) cpd00004 + (3) cpd00067 + cpd00144	H2O + (2) NAD + UDP-glucose <=> (2) NADH + (3) H+ + UDPglucuronate	-4.583	2.15919	<=>	c	1	10000	-10000	0	peg.1291	NE1343
rxn00213	'UTPalpha-D-glucose-1-phosphate uridylyltransferase'	Pentose and Glucuronate Interconversions	2.7.7.	R00289	cpd00062 + cpd00089 <=> cpd00012 + cpd00026	UTP + Glucose-1-phosphate <=> PPi + UDP-glucose	1.07	0.746895	<=>	c	1	10000	-10000	0	peg.1327+peg.1328	NE1382+NE1383
rxn01116	'D-Ribulose-5-phosphate 3-epimerase'	Pentose and Glucuronate Interconversions	5.1.3.	R01529	cpd00171 <=> cpd00198	D-Ribulose5-phosphate <=> D-Xylulose5-phosphate	0	2	<=>	c	1	10000	-10000	0	peg.2051	NE2148
FRUCTOSE AND MANNOSE METABOLISM
rxn01870	'D-Fructose 1-phosphate D-glyceraldehyde-3-phosphate-lyase'	Fructose and Mannose Metabolism	4.1.2.1	R02568	cpd00802 <=> cpd00095 + cpd00448	fructose-1-phosphate <=> Glycerone-phosphate + D-Glyceraldehyde	4.31	1.23134	<=>	c	1	10000	-10000	0	peg.310	NE0324
rxn00747	'D-Glyceraldehyde-3-phosphate ketol-isomerase'	Fructose and Mannose Metabolism	5.3.1.	R01015	cpd00102 <=> cpd00095	Glyceraldehyde3-phosphate <=> Glycerone-phosphate	-1.46	0.300689	<=>	c	1	10000	-10000	0	peg.1708	NE1779
rxn00786	'D-Fructose-1,6-bisphosphate D-glyceraldehyde-3-phosphate-lyase'	Fructose and Mannose Metabolism	4.1.2.1	R01068|R01070	cpd00290 <=> cpd00095 + cpd00102	D-Fructose1-6-bisphosphate <=> Glycerone-phosphate + Glyceraldehyde3-phosphate	4.31	1.23134	<=>	c	1	10000	-10000	0	peg.310	NE0324
rxn00545	'ATPD-fructose-6-phosphate 1-phosphotransferase'	Pentose Phosphate Pathway	2.7.1.1	R00756|R04779	cpd00002 + cpd00072 <=> cpd00008 + cpd00290	ATP + Fructose-6-phosphate <=> ADP + D-Fructose1-6-bisphosphate	-4.5	0.23673	<=>	c	1	10000	-10000	0	peg.1855	NE1934
rxn00549	'D-Fructose-1,6-bisphosphate 1-phosphohydrolase'	Pentose Phosphate Pathway	3.1.3.1	R00762|R04780	cpd00001 + cpd00290 => cpd00009 + cpd00067 + cpd00072	H2O + D-Fructose1-6-bisphosphate => Phosphate + H+ + Fructose-6-phosphate	-2.317	0.735634	=>	c	0	10000	0	0	peg.505	NE0521
Not present in original SEED model|Rxn00559	D-Mannose-6-phosphate ketol-isomerase	Fructose and Mannose Metabolism	5.3.1.8	R01819|R00772	cpd000235 <=> cpd00072	|D-mannose-6-phosphate| <=> |D-fructose-6-phosphate|	-0.89	0.608878	<=>	c	1	10000	-10000	0	peg.1855	NE1934
Not present in original SEED model|Rxn00547	ATP:D-fructose 6-phosphotransferase	Fructose and Mannose Metabolism	2.7.1.1|2.7.1.4	R00867|R03920	cpd00002 + cpd00082 <=> cpd00008 + cpd00072	|ATP| + |D-Fructose| <=> |ADP| + |D-fructose-6-phosphate|	-4.5	0.23673	<=>	c	1	10000	-10000	0	peg.1166	NE1212
Not present in original SEED model|Rxn01329	D-Mannose 6-phosphate 1,6-phosphomutase	Fructose and Mannose Metabolism	5.4.2.8	R01818	cpd00235 <=> cpd00485	|D-mannose-6-phosphate| <=> |D-Mannose1-phosphate|	0	2	<=>	c	1	10000	-10000	0	peg.1816	NE1895
Not present in original SEED model|Rxn00641	GTP:alpha-D-mannose-1-phosphate guanylyltransferase	Fructose and Mannose Metabolism	2.7.7.13	R00885	cpd00038 + cpd00485 <=> cpd00012 + cpd00083	|GTP| + |D-Mannose1-phosphate| <=> |PPi| + |GDP-mannose|	1.07	0.746895	<=>	c	1	10000	-10000	0	peg.2151	NE2250
AMINO SUGAR AND NUCLEOTIDE SUGAR METABOLISM
Not present in original SEED model|Rxn00016	beta-N-acetylhexosaminidase	Amino Sugar and Nucleotide Sugar Metabolism	3.2.1.52	R00022	cpd00001 + cpd01157 <=> (2) cpd00122	H2O + Chitobiose <=> (2) N-Acetyl-D-glucosamine	-3.113	-0.692797	=>	c	0	10000	0	0	peg.2216	NE2320
Not present in original SEED model|Rxn00547	ATP:D-fructose 6-phosphotransferase	Amino Sugar and Nucleotide Sugar Metabolism	2.7.1.1,2.7.1.4	R00867|R03920	cpd00002 + cpd00082 <=> cpd00008 + cpd00072	|ATP| + |D-Fructose| <=> |ADP| + |D-fructose-6-phosphate|	-4.5	-0.23673	<=>	c	1	10000	-10000	0	peg.1166	NE1212
rxn00555	'L-GlutamineD-fructose-6-phosphate aminotransferase (hexose'	Amino Sugar and Nucleotide Sugar Metabolism	2.6.1.1	R00768	cpd00053 + cpd00072 <=> cpd00023 + cpd00288	L-Glutamine + Fructose-6-phosphate <=> L-Glutamate + D-Glucosamine phosphate	-6.3	0.836906	<=>	c	1	10000	-10000	0	peg.202	NE0209
rxn00216	'ATPD-glucose 6-phosphotransferase'	Amino Sugar and Nucleotide Sugar Metabolism	2.7.1.1|2.7.1.	R00299|R01786	cpd00002 + cpd00027 <=> cpd00008 + cpd00079	ATP + D-Glucose <=> ADP + Glucose-6-phosphate	-4.5	0.23673	<=>	c	1	10000	-10000	0	peg.1625	NE1694
rxn00704	'alpha-D-Glucose 1-phosphate 1,6-phosphomutase'	Amino Sugar and Nucleotide Sugar Metabolism	5.4.2.2|5.4.2.	R00959|R08639	cpd00089 <=> cpd00079	Glucose-1-phosphate <=> Glucose-6-phosphate	0	2	<=>	c	1	10000	-10000	0	GAP FILLING	NE1895
rxn00695	'ATPalpha-D-glucose-1-phosphate adenyltransferase'	Amino Sugar and Nucleotide Sugar Metabolism	2.7.7.2	R00948	cpd00002 + cpd00089 <=> cpd00012 + cpd00387	ATP + Glucose-1-phosphate <=> PPi + ADPglucose	1.07	0.746895	<=>	c	1	10000	-10000	0	peg.1939	NE2030
Not present in original SEED model|Rxn02433	CDP-4-dehydro-6-deoxyglucose reductase	Amino Sugar and Nucleotide Sugar Metabolism	1.17.1.1	R03391	cpd00001 + cpd00006 + cdp02638 <=> cpd00005 + cpd00067 + cpd00897	|H2O| + |NADP| + |CDP-4-dehydro-3,6-dideoxy-D-glucose| <=> |NADPH| + |H+| + |CDP-4-dehydro-6-deoxy-D-glucose|	12.587	1.15999	<=>	c	1	10000	-10000	0	peg.577	NE0594
rxn05226	'Glucose-phosphotransferase (PTS) system'	Amino Sugar and Nucleotide Sugar Metabolism	None	R02738	cpd00027[p] + cpd00061 <=> cpd00020 + cpd00079	D-Glucose[p] + PEP <=> Pyruvate + Glucose-6-phosphate	-9.11	0.635473	<=>	c	1	10000	-10000	0	peg.2088	NE2185
Not present in original SEED model|Rxn00641	D-mannose-6-phosphate aldose-ketose-isomerase	Amino Sugar and Nucleotide Sugar Metabolism	2.7.7.13	R00885	cpd00038 + cpd00485 <=> cpd00012 + cpd00083	|GTP| + |D-Mannose1-phosphate| <=> |PPi| + |GDP-mannose|	1.07	0.746895	<=>	c	1	10000	-10000		peg.2151	NE2250
rxn00213	'UTPalpha-D-glucose-1-phosphate uridylyltransferase'	Amino Sugar and Nucleotide Sugar Metabolism	2.7.7.	R00289	cpd00062 + cpd00089 <=> cpd00012 + cpd00026	UTP + Glucose-1-phosphate <=> PPi + UDP-glucose	1.07	0.746895	<=>	c	1	10000	-10000	0	peg.1327+peg.1328	NE1382+NE1383
rxn00211	'UDPglucoseNAD+ oxidoreductase'	Amino Sugar and Nucleotide Sugar Metabolism	1.1.1.2	R00286	cpd00001 + (2) cpd00003 + cpd00026 <=> (2) cpd00004 + (3) cpd00067 + cpd00144	H2O + (2) NAD + UDP-glucose <=> (2) NADH + (3) H+ + UDPglucuronate	-4.583	2.15919	<=>	c	1	10000	-10000	0	peg.1291	NE1343
rxn00214	'UDPglucose 4-epimerase'	Amino Sugar and Nucleotide Sugar Metabolism	5.1.3.	R00291	cpd00026 <=> cpd00043	UDP-glucose <=> UDP-galactose	0	2	<=>	c	1	10000	-10000	0	peg.484|peg.657	NE0679|NE1689
Not present in original SEED model|Rxn01008	UDP-Glucuronate 4-epimerase	Amino Sugar and Nucleotide Sugar Metabolism	5.1.3.6	R01385	cpd00144 <=> cpd00472	|UDPglucuronate| <=> |UDPgalacturonate|	0	2	<=>	c	1	10000	-10000		peg.2176	NE2277
rxn01485	'D-Glucosamine 1-phosphate 1,6-phosphomutase'	Amino Sugar and Nucleotide Sugar Metabolism	5.4.2.10|5.4.2.	R02060	cpd03671 <=> cpd00288	D-Glucosamine1-phosphate <=> D-Glucosamine phosphate	0	2	<=>	c	1	10000	-10000	0	peg.1816|peg.514	NE0530
rxn03638	'Acetyl-CoAD-glucosamine-1-phosphate N-acetyltransferase'	Amino Sugar and Nucleotide Sugar Metabolism	2.3.1.157|2.3.1.	R05332	cpd00022 + cpd03671 => cpd00010 + cpd00067 + cpd02611	Acetyl-CoA + D-Glucosamine1-phosphate => CoA + H+ + N-Acetyl-D-glucosamine1-phosphate	-5.294	1.25997	=>	c	0	10000	0	0	peg.201	NE0208
rxn00293	'UTPN-acetyl-alpha-D-glucosamine-1-phosphate uridylyltransferase'	Amino Sugar and Nucleotide Sugar Metabolism	2.7.7.2	R00416	cpd00062 + cpd02611 <=> cpd00012 + cpd00037	UTP + N-Acetyl-D-glucosamine1-phosphate <=> PPi + UDP-N-acetylglucosamine	1.07	0.746895	<=>	c	1	10000	-10000	0	peg.201	NE0208
rxn00292	'UDP-N-acetyl-D-glucosamine 2-epimerase'	Amino Sugar and Nucleotide Sugar Metabolism	5.1.3.1	R00414	cpd00001 + cpd00037 <=> cpd00014 + cpd00492	H2O + UDP-N-acetylglucosamine <=> UDP + N-Acetyl-D-mannosamine	-4.813	0.694983	<=>	c	1	10000	-10000	0	peg.2150|peg.470	NE0486|NE2249
rxn00297	'UDP-N-acetyl-D-glucosamine 2-epimerase'	Amino Sugar and Nucleotide Sugar Metabolism	5.1.3.1	R00420	cpd00037 <=> cpd00861	UDP-N-acetylglucosamine <=> UDP-N-acetyl-D-mannosamine	0	2	<=>	c	1	10000	-10000	0	peg.2150|peg.470	NE0486|NE2249
rxn01316	'N-Acetylneuraminate pyruvate-lyase (pyruvate-phosphorylating)'	Amino Sugar and Nucleotide Sugar Metabolism	2.5.1.56|4.1.3.1	R01804	cpd00001 + cpd00061 + cpd00492 => cpd00009 + cpd00067 + cpd00232	H2O + PEP + N-Acetyl-D-mannosamine => Phosphate + H+ + Neu5Ac	-12.507	1.17005	=>	c	0	10000	0	0	peg.1508	NE1570
rxn00827	'CTPN-acylneuraminate cytidylyltransferase'	Amino Sugar and Nucleotide Sugar Metabolism	2.7.7.4	R01117	cpd00052 + cpd00232 => cpd00012 + cpd00112	CTP + Neu5Ac => PPi + CMP-N-acetylneuraminate	-3.43	0.736571	=>	c	0	10000	0	0	peg.1507	NE1569
Not present in original SEED model|Rxn02943	'CTPN-acylneuraminate cytidylyltransferase'	Amino Sugar and Nucleotide Sugar Metabolism	2.7.7.43	R04215	cpd00052 +cpd02155 => cpd00012 + cpd02319	|CTP| + |NeuNGc| => |PPi| + |CMP-NeuNGc|	-3.43	0.736571	=>	c	0	10000	0		peg.1507	NE1569
rxn00295	'UDP-N-acetyl-D-glucosamine 4-epimerase'	Amino Sugar and Nucleotide Sugar Metabolism	5.1.3.	R00418	cpd00037 <=> cpd00175	UDP-N-acetylglucosamine <=> UDP-N-acetyl-D-galactosamine	0	2	<=>	c	1	10000	-10000	0	peg.484|peg.657	NE0500|NE0679
Not present in original SEED model|Rxn04703	UDP-N-acetyl-D-galactosamine dehydrogenase	Amino Sugar and Nucleotide Sugar Metabolism	1.1.1.-	R06894	cpd00001 + (2) cpd00003 + cpd00175 <=> (2) cpd00004 + (3) cpd00067 + cpd09739	|H2O| + (2) |NAD| + |UDP-N-acetyl-D-galactosamine| <=> (2) |NADH| + (3) |H+| + |UDP-N-acetyl-D-galactosaminuronic acid|	-4.583	2.15919	=>	c	0	10000	0		peg.2175	NE2276
rxn00461	'PhosphoenolpyruvateUDP-N-acetyl-D-glucosamine'	Amino Sugar and Nucleotide Sugar Metabolism	2.5.1.	R00660	cpd00037 + cpd00061 <=> cpd00009 + cpd00067 + cpd02820	UDP-N-acetylglucosamine + PEP <=> Phosphate + H+ + UDP-N-acetylglucosamine enolpyruvate	0.796	0.676477	<=>	c	1	10000	-10000	0	peg.1773	NE1852
rxn02285	'UDP-N-acetylmuramateNADP+ oxidoreductase'	Amino Sugar and Nucleotide Sugar Metabolism	1.1.1.15	R03192	cpd00005 + cpd00067 + cpd02820 => cpd00006 + cpd00773	NADPH + H+ + UDP-N-acetylglucosamine enolpyruvate =>NADP + UDP-MurNAc	-15.33	1.1998	=>	c	0	10000	0	0	peg.965	NE0993
STARCH AND SUCROSE METABOLISM
Not present in original SEED model|Rxn00547	ATP:D-fructose 6-phosphotransferase	Fructose and Mannose Metabolism	2.7.1.1|2.7.1.4	R00867|R03920	cpd00002 + cpd00082 <=> cpd00008 + cpd00072	|ATP| + |D-Fructose| <=> |ADP| + |D-fructose-6-phosphate|	-4.5	0.23673	<=>	c	1	10000	-10000	0	peg.1166	NE1212
rxn00704	'alpha-D-Glucose 1-phosphate 1,6-phosphomutase'	Glycolysis/Gluconeogenesis	5.4.2.2|5.4.2.	R00959|R08639	cpd00089 <=> cpd00079	Glucose-1-phosphate <=> Glucose-6-phosphate	0	2	<=>	c	1	10000	-10000	0	peg.1816	NE1895
rxn00216	'ATPD-glucose 6-phosphotransferase'	Starch and Sucrose Metabolism	2.7.1.1|2.7.1.	R00299|R01786	cpd00002 + cpd00027 <=> cpd00008 + cpd00079	ATP + D-Glucose <=> ADP + Glucose-6-phosphate	-4.5	0.23673	<=>	c	1	10000	-10000	0	peg.1625	NE1694
rxn00695	'ATPalpha-D-glucose-1-phosphate adenyltransferase'	Starch and Sucrose Metabolism	2.7.7.2	R00948	cpd00002 + cpd00089 <=> cpd00012 + cpd00387	ATP + Glucose-1-phosphate <=> PPi + ADPglucose	1.07	0.746895	<=>	c	1	10000	-10000	0	peg.1939	NE2030
Not present in original SEED model|Rxn06093	Alpha-amylase	Starch and Sucrose Metabolism	3.2.1.1	R02108	cpd00001 => cpd11594	|H2O| => |Dextrin|	-953.993	9.07302	=>	c	0	10000	0	0	peg.1941	NE2032
rxn00213	'UTPalpha-D-glucose-1-phosphate uridylyltransferase'	Starch and Sucrose Metabolism	2.7.7.	R00289	cpd00062 + cpd00089 <=> cpd00012 + cpd00026	UTP + Glucose-1-phosphate <=> PPi + UDP-glucose	1.07	0.746895	<=>	c	1	10000	-10000	0	peg.1327+peg.1328	NE1382 + NE1383
Not present in original SEED model|Rxn00579	Sucrose Synthase	Starch and Sucrose Metabolism	2.4.1.13	R00806	cpd00026 + cpd00082 <=> cpd00014 + cpd00076	|UDP-glucose| + |D-Fructose| <=> |UDP| + |Sucrose|	-1.7	0.632032	<=>	c	1	10000	-10000	0	peg.1168	NE1214
Not present in original SEED model|Rxn00553	Sucrose Phosphate Synthase	Starch and Sucrose Metabolism	2.4.1.14	R00766	cpd00026 + cpd00072 <=> cpd00014 + cpd01693	|UDP-glucose| + |D-fructose-6-phosphate| <=> |UDP| + |6-Phosphosucrose|	-1.7	0.632032	<=>	c	1	10000	-10000	0	peg.1167	NE1213
rxn00211	'UDPglucoseNAD+ oxidoreductase'	Starch and Sucrose Metabolism	1.1.1.2	R00286	cpd00001 + (2) cpd00003 + cpd00026 <=> (2) cpd00004 + (3) cpd00067 + cpd00144	H2O + (2) NAD + UDP-glucose <=> (2) NADH + (3) H+ + UDPglucuronate	-4.583	2.15919	<=>	c	1	10000	-10000	0	peg.1291	NE1343
Not present in original SEED model|Rxn01008	UDP-Glucuronate 4-epimerase	Starch and Sucrose Metabolism	5.1.3.6	R01385	cpd00144 <=> cpd00472	|UDPglucuronate| <=> |UDPgalacturonate|	0	2	<=>	c	1	10000	-10000	0	peg.2176	NE2277
rxn05740	'cpd00155 phosphorylase'	Starch and Sucrose Metabolism	2.4.1.	R02111	cpd00009 + cpd00067 + cpd00155 <=> cpd00089 + cpd15302	Phosphate + H+ + Glycogen <=> Glucose-1-phosphate + glycogen(n-1)	-0.796	0.676477	<=>	c	1	10000	-10000	0	peg.74	NE0074
rxn08615	'glycogen synthase (ADPGlc)'	Starch and Sucrose Metabolism	2.4.1.2	R02421	cpd00387 + cpd15302 <=> cpd00008 + cpd00155	ADPglucose + glycogen(n-1) <=> ADP + Glycogen	-1.7	0.632032	<=>	c	1	10000	-10000	0	peg.2165	NE2264
PYRUVATE METABOLISM
rxn00148	'ATPpyruvate O2-phosphotransferase'	Pyruvate Metabolism	2.7.1.4	R00200	cpd00002 + cpd00020 <=> cpd00008 + cpd00061	ATP + Pyruvate <=> ADP + PEP	4.61	0.654305	<=>	c	1	10000	-10000	0	peg.311	NE0325
rxn00011	'pyruvatethiamin diphosphate acetaldehydetransferase'	Pyruvate Metabolism	1.2.4.1|2.2.1.6|4.1.1.	R00014	cpd00020 + cpd00056 + cpd00067 => cpd00011 + cpd03049	Pyruvate + TPP + H+ => CO2 + 2-Hydroxyethyl-ThPP	-6.87	0.764453	=>	c	0	10000	0	0	peg.347	NE0361
rxn01241	'DihydrolipoamideNAD+ oxidoreductase'	Pyruvate Metabolism	1.8.1.	R07618|R01698	cpd00003 + cpd00449 <=> cpd00004 + cpd00067 + cpd00213	NAD + Dihydrolipoamide <=> NADH + H+ + Lipoamide	1.548	2.30103	<=>	c	1	10000	-10000	0	peg.2060|peg.2215|peg.747	NE0774|NE2157|NE2319
rxn02342	'2-(alpha-Hydroxyethyl)thiamine diphosphatelipoamide'	Pyruvate Metabolism	1.2.4.	R03270	cpd00213 + cpd03049 <=> cpd00056 + cpd00836	Lipoamide + 2-Hydroxyethyl-ThPP <=> TPP (Biomass) + S-Acetyldihydrolipoamide	-2.814	1.93474	<=>	c	1	10000	-10000	0	peg.347	NE0361
rxn01871	'acetyl-CoAenzyme N6-(dihydrolipoyl)lysine S-acetyltransferase'	Pyruvate Metabolism	2.3.1.1	R02569	cpd00022 + cpd00449 <=> cpd00010 + cpd00836	Acetyl-CoA + Dihydrolipoamide <=> CoA + S-Acetyldihydrolipoamide	0	2	<=>	c	1	10000	-10000	0	peg.346	NE0360
rxn00175	'AcetateCoA ligase (AMP-forming)'	Pyruvate Metabolism	6.2.1.	R00235, Actually R00236|R00316	cpd00002 + cpd00010 + cpd00029 + cpd00067 <=> cpd00012 + cpd00018 + cpd00022	ATP + CoA + Acetate + H+ <=> PPi + AMP + Acetyl-CoA	-0.946	1.32913	<=>	c	0	10000	0	0	peg.2237	NE2341
rxn00173	'Acetyl-CoAorthophosphate acetyltransferase'	Pyruvate Metabolism	2.3.1.	R00230	cpd00009 + cpd00022 + cpd00067 <=> cpd00010 + cpd00196	Phosphate + Acetyl-CoA + H+ <=> CoA + Acetylphosphate	3.69	1.22568	<=>	c	1	10000	-10000	0	peg.284	NE0298
rxn00225	'ATPacetate phosphotransferase'	Pyruvate Metabolism	2.7.2.1|2.7.2.1	R00315	cpd00002 + cpd00029 + cpd00067 <=> cpd00008 + cpd00196	ATP + Acetate + H+ <=> ADP + Acetylphosphate	4.17	0.577829	<=>	c	1	10000	-10000	0	peg.2037	NE2134
Not present in original SEED model|Rxn00161	Malate Dehydrogenase	Pyruvate Metabolism	1.1.1.38|1.1.1.39|1.1.1.40|4.1.1.3	R00216	cpd00006 + cpd00130 <=> cpd00005 + cpd00011 + cpd00020	NADP + L-Malate <=> NADPH + Pyruvate + CO2 + H+	1.32	1.21702	<=>	c	1	10000	0	0	peg.424	NE0438
rxn00248	'(S)-malateNAD+ oxidoreductase'	Pyruvate Metabolism	1.1.1.3	R00342	cpd00003 + cpd00130 <=> cpd00004 + cpd00032 + cpd00067	NAD + L-Malate <=> NADH + Oxaloacetate + H+	6.22	1.09509	<=>	c	1	10000	-10000	0	peg.746	NE0773
rxn00178	'Acetyl-CoAacetyl-CoA C-acetyltransferase'	Pyruvate Metabolism	2.3.1.9|2.3.1.1	R00238	(2) cpd00022 <=> cpd00010 + cpd00279	(2) Acetyl-CoA <=> CoA + Acetoacetyl-CoA	7.056	1.08737	<=>	c	1	10000	-10000	0	peg.2163	NE2262
rxn00902	'3-Carboxy-3-hydroxy-4-methylpentanoate 3-methyl-2-oxobutanoate-lyase'	Pyruvate Metabolism	2.3.3.13|4.1.3.1	R01213	cpd00001 + cpd00022 + cpd00123 => cpd00010 + cpd00067 + cpd01646	H2O + Acetyl-CoA + 3-Methyl-2-oxobutanoate => CoA + H+ + 2-Isopropylmalate	-8.927	1.30861	=>	c	0	10000	0	0	peg.1268	NE1320
rxn00251	'Orthophosphateoxaloacetate carboxyl-lyase (phosphorylating)'	Pyruvate Metabolism	4.1.1.3	R00345	cpd00001 + cpd00011 + cpd00061 => cpd00009 + cpd00032 + (2) cpd00067	H2O + CO2 + PEP => Phosphate + Oxaloacetate + (2) H+	-6.527	1.0823	=>	c	0	10000	0	0	peg.572	NE0589
rxn00147	'ATPpyruvate,water phosphotransferase'	Pyruvate Metabolism	2.7.9.	R00199	cpd00001 + cpd00002 + cpd00020 => cpd00009 + cpd00018 + cpd00061 + cpd00067	H2O + ATP + Pyruvate => Phosphate + AMP + PEP + H+	-2.207	0.98629	=>	c	0	10000	0	0	peg.2255|peg.2260	NE2359|NE2366
rxn00500	'(R)-LactateNAD+ oxidoreductase'	Pyruvate Metabolism	1.1.1.2	R00704	cpd00003 + cpd00221 <=> cpd00004 + cpd00020 + cpd00067	NAD + D-Lactate <=> NADH + Pyruvate + H+	6.22	1.09509	<=>	c	1	10000	-10000	0	peg.872+peg.981	NE0899+NE1009
rxn01274	'S-(2-Hydroxyacyl)glutathione hydrolase'	Pyruvate Metabolism	3.1.2.	R01736	cpd00001 + cpd02182 => cpd00042 + cpd00067 + cpd00221	H2O + (R)-S-Lactoylglutathione => GSH + H+ + D-Lactate	-5.757	1.20727	=>	c	0	10000	0	0	peg.133	NE0138
rxn01834	'(R)-S-Lactoylglutathione methylglyoxal-lyase (isomerizing)'	Pyruvate Metabolism	4.4.1.	R02530	cpd02182 <=> cpd00042 + cpd00428	(R)-S-Lactoylglutathione <=> GSH + 2-Oxopropanal	10.266	1.12359	<=>	c	1	10000	-10000	0	peg.1367	NE1427
rxn01615	'Propane-1,2-diolNAD+ oxidoreductase'	Pyruvate Metabolism	1.1.1.7	R02258|R02257	cpd00003 + cpd00453 <=> cpd00004 + cpd00067 + cpd00334	NAD + 1,2-Propanediol <=> NADH + H+ + L-Lactaldehyde	5.22	1.06983	<=>	c	1	10000	-10000	0	peg.603	NE0620
GLYOXYLATE AND DICARBOXYLATE METABOLISM
rxn00256	'Citrate oxaloacetate-lyase ((pro-3S)-CH2COO- - acetyl-CoA)'	Glyoxylate and Dicarboxylate Metabolism	2.3.3.1|2.3.3.3|4.1.3.	R00351	cpd00001 + cpd00022 + cpd00032 => cpd00010 + cpd00067 + cpd00137	H2O + Acetyl-CoA + Oxaloacetate => CoA + H+ + Citrate	-8.927	1.30861	=>	c	0	10000	0	0	peg.2267	NE2373
rxn00974	'citrate hydro-lyase'	Glyoxylate and Dicarboxylate Metabolism	4.2.1.3|4.2.1.	R01325	cpd00137 <=> cpd00001 + cpd00331	Citrate <=> H2O + cis-Aconitate	1.473	0.898103	<=>	c	1	10000	-10000	0	peg.974	NE1002
rxn01388	'isocitrate hydro-lyase'	Glyoxylate and Dicarboxylate Metabolism	4.2.1.	R01900	cpd00260 <=> cpd00001 + cpd00331	Isocitrate <=> H2O + cis-Aconitate	0.053	0.8965	<=>	c	1	10000	-10000	0	peg.974	NE1002
rxn00907	'5,10-methylenetetrahydrofolateNADP+ oxidoreductase'	Glyoxylate and Dicarboxylate Metabolism	1.5.1.	R01220	cpd00006 + cpd00125 <=> cpd00005 + cpd00347	NADP + 5,10-Methylene-THF <=> NADPH + 5-10-Methenyltetrahydrofolate	1.92	1.94167	<=>	c	1	10000	-10000	0	peg.348	NE0362
rxn01211	'5,10-Methenyltetrahydrofolate 5-hydrolase(decyclizing)'	Glyoxylate and Dicarboxylate Metabolism	3.5.4.9|6.3.4.	R01655	cpd00001 + cpd00347 <=> cpd00067 + cpd00201	H2O + 5-10-Methenyltetrahydrofolate <=> H+ + 10-Formyl-THF	-0.613	2.18684	<=>	c	1	10000	-10000	0	peg.348	NE0362
rxn00248	'(S)-malateNAD+ oxidoreductase'	Glyoxylate and Dicarboxylate Metabolism	1.1.1.3	R00342	cpd00003 + cpd00130 <=> cpd00004 + cpd00032 + cpd00067	NAD + L-Malate <=> NADH + Oxaloacetate + H+	6.22	1.09509	<=>	c	1	10000	-10000	0	peg.746	NE0773
rxn00331	'(3S)-3-Carboxy-3-hydroxypropanoyl-CoA glyoxylate-lyase'	Glyoxylate and Dicarboxylate Metabolism	4.1.3.2	R00473	cpd02662 <=> cpd00022 + cpd00040	Malyl-CoA <=> Acetyl-CoA + Glyoxalate	3.21	0.34534	<=>	c	1	10000	-10000	0	peg.1736	NE1809
rxn01280	'(R)-GlycerateNAD+ oxidoreductase'	Glyoxylate and Dicarboxylate Metabolism	1.1.1.6	R01745	cpd00003 + cpd00223 <=> cpd00004 + cpd00067 + cpd00843	NAD + Glycerate <=> NADH + H+ + Tartronate semialdehyde	5.22	1.06983	<=>	c	1	10000	-10000	0	peg.654	NE0676
rxn01281	'(R)-GlycerateNADP+ oxidoreductase'	Glyoxylate and Dicarboxylate Metabolism	1.1.1.6	R01747	cpd00006 + cpd00223 <=> cpd00005 + cpd00067 + cpd00843	NADP + Glycerate <=> NADPH + H+ + Tartronate semialdehyde	5.22	1.06983	<=>	c	1	10000	-10000	0	peg.654	NE0676
rxn01102	'ATP(R)-glycerate 3-phosphotransferase'	Glyoxylate and Dicarboxylate Metabolism	2.7.1.3	R01514	cpd00002 + cpd00223 <=> cpd00008 + cpd00169	ATP + Glycerate <=> ADP + 3-Phosphoglycerate	-4.5	0.23673	<=>	c	1	10000	0	0	peg.2346	NE2456
rxn00979	'glycolaldehydeNAD+ oxidoreductase'	Glyoxylate and Dicarboxylate Metabolism	1.2.1.2	R01333	cpd00001 + cpd00003 + cpd00229 <=> cpd00004 + (2) cpd00067 + cpd00139	H2O + NAD + Glycolaldehyde <=> NADH + (2) H+ + Glycolate	-9.803	1.17612	<=>	c	1	10000	-10000	0	GAP FILLING	GAP FILLING
rxn00980	2-Phosphoglycolate phosphohydrolase'	Glyoxylate and Dicarboxylate Metabolism	3.1.3.1	R01334	cpd00001 + cpd00727 => cpd00009 + cpd00067 + cpd00139	H2O + 2-Phosphoglycolate => Phosphate + H+ + Glycolate	-2.317	0.735634	=>	c	0	10000	0	0	peg.2052+peg.2434	NE2149+NE2546
Not present in original SEED model|Rxn02251	D-Ribulose 1,5-bisphosphate carboxy-lyase (dimerizing)	Glyoxylate and Dicarboxylate Metabolism	4.1.1.39	R03140	cpd00007 + cpd00871 (2) <=> cpd00067 + cpd00169 + cpd00727	|O2| + |D-Ribulose 1,5-bisphosphate| => (2) |H+| + |3-Phosphoglycerate| + |2-Phosphoglycolate|	-124.36	0.609072	=>	c	0	10000	0	0	peg.1841 + peg.1842	NE1920 + NE1921
Not present in original SEED model|Rxn00934	(S)-Malate:CoA ligase (ADP-forming)	Glyoxylate and Dicarboxylate Metabolism	6.2.1.9	R01256	cpd00002 + cpd00010 + cpd00130 <=> cpd00008 + cpd00009 + cpd02662	|ATP| + |CoA| + |L-Malate| <=> |ADP| + |Phosphate| + |Malyl-CoA|	-1.06	1.21342	<=>	c	1	10000	-10000	0	peg.1737	NE1810
rxn00006	'hydrogen-peroxidehydrogen-peroxide oxidoreductase'	Glyoxylate and Dicarboxylate Metabolism	1.11.1.	R00009	(2) cpd00025 => (2) cpd00001 + cpd00007	(2) H2O2 => (2) H2O + O2	-45.3543	1.5	=>	c	0	10000	0	0	peg.1807	NE1886
rxn00333	'(S)-2-Hydroxy-acidoxygen 2-oxidoreductase'	Glyoxylate and Dicarboxylate Metabolism	1.1.3.1	R00475	cpd00007 + cpd00139 => cpd00025 + cpd00040	O2 + Glycolate => H2O2 + Glyoxalate	-24.0297	0.764179	=>	c	0	10000	0	0	peg.651+peg.652+peg.653+peg.1603+peg.2031	NE0673+NE0674+NE0675+NE1670+NE2126
rxn01615	'Propane-1,2-diolNAD+ oxidoreductase'	Glyoxylate and Dicarboxylate Metabolism	1.1.1.7	R02258|R02257	cpd00003 + cpd00453 <=> cpd00004 + cpd00067 + cpd00334	NAD + 1,2-Propanediol <=> NADH + H+ + L-Lactaldehyde	5.22	1.06983	<=>	c	1	10000	-10000	0	peg.603	NE0620
rxn12822	'L-Glutamateferredoxin oxidoreductase (transaminating)'	Glyoxylate and Dicarboxylate Metabolism	1.4.7.	R00021	(2) cpd00023 + (2) cpd11621 <=> cpd00024 + cpd00053 + (2) cpd00067 + (2) cpd11620	(2) L-Glutamate + (2) Oxidizedferredoxin <=> 2-Oxoglutarate + L-Glutamine + (2) H+ + (2) Reducedferredoxin	Not Available	Not Available	<=>	c	1	10000	-10000	0	peg.2028	NE2123
PROPANOATE METABOLISM
rxn00669	'PropanoateCoA ligase (ADP-forming)'	Propanoate Metabolism	6.2.1.1	R00920	cpd00002 + cpd00010 + cpd00141 <=> cpd00008 + cpd00009 + cpd00086	ATP + CoA + Propionate <=> ADP + Phosphate + Propionyl-CoA	-1.06	1.21342	<=>	c	0	10000	0	0	peg.2237	NE2341
rxn00675	'Propinol adenylateCoA ligase (AMP-forming)'	Propanoate Metabolism	6.2.1.1|6.2.1.1	R00926	cpd00010 + cpd03560 => cpd00018 + cpd00086	CoA + Propionyladenylate => AMP + Propionyl-CoA	-24.586	1.17022	=>	c	0	10000	0	0	peg.2237	NE2341
rxn00986	'PropanoateCoA ligase (AMP-forming)'	Propanoate Metabolism	6.2.1.1|6.2.1.1	R01354	cpd00012 + cpd03560 => cpd00002 + cpd00067 + cpd00141	PPi + Propionyladenylate => ATP + H+ + Propionate	-22.1	0.708061	=>	c	0	10000	0	0	peg.2237	NE2341
rxn00985	'ATPacetate phosphotransferase'	Propanoate Metabolism	2.7.2.1|2.7.2.1	R01353	cpd00002 + cpd00067 + cpd00141 <=> cpd00008 + cpd01844	ATP + H+ + Propionate <=> ADP + Propionyl phosphate	2.63	0.290389	<=>	c	1	10000	-10000	0	peg.2037	NE2134
rxn00670	'acetyl-CoAphosphate acetyltransferase'	Propanoate Metabolism	2.3.1.	R00921	cpd00009 + cpd00067 + cpd00086 <=> cpd00010 + cpd01844	Phosphate + H+ + Propionyl-CoA <=> CoA + Propionyl phosphate	3.69	1.22568	<=>	c	1	10000	-10000	0	peg.284	NE0298
Not present in original SEED model||Rxn00673	Propanoyl-CoA:(acceptor) 2,3-oxidoreductase	Propanoate Metabolism	1.3.1.7	R00924	cpd00663 + cpd00982 => cpd00015 + cpd00086	|Acrylyl-CoA| + |FADH2| => |FAD| + |Propionyl-CoA|	-11.34	1.8139	=>	c	0	0	-10000	0	peg.2244	NE2348
rxn00285	'SuccinateCoA ligase (ADP-forming)'	Propanoate Metabolism	6.2.1.5|6.2.1.	R00405	cpd00002 + cpd00010 + cpd00036 <=> cpd00008 + cpd00009 + cpd00078	ATP + CoA + Succinate <=> ADP + Phosphate + Succinyl-CoA	-1.06	1.21342	<=>	c	1	10000	-10000	0	peg.50+peg.51	NE0050+NE0051
rxn00178	'Acetyl-CoAacetyl-CoA C-acetyltransferase'	Propanoate Metabolism	2.3.1.9|2.3.1.1	R00238	(2) cpd00022 <=> cpd00010 + cpd00279	(2) Acetyl-CoA <=> CoA + Acetoacetyl-CoA	7.056	1.08737	<=>	c	1	10000	-10000	0	peg.2163	NE2262
1.2 Energy Metabolism
OXIDATIVE PHOSPHORYLATION
rxn10122mod	'NADH dehydrogenase (ubiquinone-8 3.5 protons)'	Oxidative Phosphorylation	1.6.5.	None	cpd00004 + (4) cpd00067 + cpd15560 <=> cpd00003 + (4) cpd00067[p] + cpd15561	NADH + (4.5) H+ + Ubiquinone-8 <=> NAD + (3.5) H+[p] + Ubiquinol-8	-17.44	2.83616	<=>	c	1	10000	-10000	0	peg.1693+peg.1694+peg.1695+peg.1696+peg.1697+peg.1698+peg.1699+peg.1700+peg.1701+peg.1702+peg.1703+peg.1704+peg.1705+peg.1706	NE1764+NE1765+NE1766+NE1767+NE1768+NE1769+NE1770+NE1771+NE1772+NE1773+NE1774+NE1775+NE1776+NE1777
rxn08975	'NADH dehydrogenase (ubiquinone-8 )'	Oxidative Phosphorylation	1.6.5.	None	cpd00004 + cpd00067 + cpd15560 => cpd00003 + cpd15561	NADH + H+ + Ubiquinone-8 => NAD + Ubiquinol-8	-17.44	2.83616	=>	c	0	10000	0	0	peg.2117+peg.1693+peg.1694+peg.1695+peg.1696+peg.1697+peg.1698+peg.1699+peg.1700+peg.1701+peg.1702+peg.1703+peg.1704+peg.1705+peg.1706	NE2216+NE1764+NE1765+NE1766+NE1767+NE1768+NE1769+NE1770+NE1771+NE1772+NE1773+NE1774+NE1775+NE1776+NE1777
rxn00288mod	Succinate:Ubiquinone oxidoreductase'	Oxidative Phosphorylation	1.3.99.	R00408	cpd00106 + cpd15561 <=> cpd15560 + cpd00036	Fumarate + Ubiquinol-8 <=> Ubiquinone-8 + Succinate	-10.45	1.91941	<=>	c	0	10000	0	0	peg.1015+peg.1016|peg.1015+peg.1016+peg.2265	NE1047 + NE1048|NE1047 + NE1048 + NE2371
rxn10113	'cytochrome oxidase bo3 (ubiquinol-8 2.5 protons)'	Oxidative Phosphorylation	Undetermined	None	(0.5) cpd00007 + (2.5) cpd00067 + cpd15561 => cpd00001 + (2.5) cpd00067[p] + cpd15560	(0.5) O2 + (2.5) H+ + Ubiquinol-8 => H2O + (2.5) H+[p] + Ubiquinone-8	-36.9469	2.69486	=>	c	0	10000	0	0	peg.1014|peg.782+peg.783	NE0809+NE0810|NE1046
rxn10043mod	'cytochrome-c oxidase (H+/e- = 2)'	Nitrogen Metabolism	1.9.3.1,|1.9.3.1,	None	(0.5) cpd00007 + (4) cpd00067 + (2) cpd00110 <=> cpd00001 + (2) cpd00067[p] + (2) cpd00109	(0.5) O2 + (4) H+ + (2) Cytochrome c2+ <=> H2O + (2) H+[p] + (2) Cytochrome c3+	-36.9469	2.69486	=>	c	0	10000	0	0	peg.985+peg.988+peg.989	NE1013+ NE1016+NE1017
rxn00058	'Ferrocytochrome-coxygen oxidoreductase'	Oxidative Phosphorylation	1.9.3.	R00081	cpd00007 + (4) cpd00067 + (4) cpd00110 <=> (2) cpd00001 + (4) cpd00109	O2 + (4) H+ + (4) Cytochrome c2+ <=> (2) H2O + (4) Cytochrome c3+	Not Available	Not Available	=>	c	0	10000	0	0	peg.985|peg.988+peg.989	NE1013|NE1016+NE1017
rxn10042	ATP synthase three protons for one ATP)'	Oxidative Phosphorylation	3.6.3.1	None	cpd00008 + cpd00009 + (3) cpd00067[p] <=> cpd00001 + cpd00002 + (3) cpd00067	ADP + Phosphate + (3) H+[p] <=> H2O + ATP + (3) H+	6.817	0.717554	<=>	c	1	10000	-10000	0	peg.193+peg.194+peg.195+peg.196+peg.197+peg.198+peg.199+peg.200	NE0200+NE0201+NE0202+NE0203+NE0204+NE0205+NE0206+NE0207
CARBON FIXATION IN PHOTOSYNTHETIC ORGANISMS
Calvin-Benson Cycle
rxn01100	'ATP3-phospho-D-glycerate 1-phosphotransferase'	Carbon Fixation in Photosynthetic Organisms	2.7.2.	R01512	cpd00002 + cpd00067 + cpd00169 <=> cpd00008 + cpd00203	ATP + H+ + 3-Phosphoglycerate <=> ADP + 1,3-Bisphospho-D-glycerate	2.63	0.290389	<=>	c	1	10000	-10000	0	peg.312	NE0326
rxn00747	'D-Glyceraldehyde-3-phosphate ketol-isomerase'	Carbon Fixation in Photosynthetic Organisms	5.3.1.	R01015	cpd00102 <=> cpd00095	Glyceraldehyde3-phosphate <=> Glycerone-phosphate	-1.46	0.300689	<=>	c	1	10000	-10000	0	peg.1708	NE1779
rxn00781	'D-Glyceraldehyde-3-phosphateNAD+ oxidoreductase(phosphorylating)'	Carbon Fixation in Photosynthetic Organisms	1.2.1.12|1.2.1.13|1.2.1.5	R01061	cpd00003 + cpd00009 + cpd00102 <=> cpd00004 + cpd00203	NAD + Phosphate + Glyceraldehyde3-phosphate <=> NADH + 1,3-Bisphospho-D-glycerate	-0.356	1.19502	<=>	c	1	10000	-10000	0	peg.313	NE0327
rxn00782	'D-Glyceraldehyde-3-phosphateNADP+ oxidoreductase(phosphorylating)'	Carbon Fixation in Photosynthetic Organisms	1.2.1.12|1.2.1.13|1.2.1.5	R01063	cpd00005 + cpd00203 => cpd00006 + cpd00009 + cpd00102	NADPH + 1,3-Bisphospho-D-glycerate => NADP + Phosphate + Glyceraldehyde3-phosphate	0.356	1.19502	=>	c	0	10000	0	0	peg.313	NE0327
rxn00786	'D-Fructose-1,6-bisphosphate D-glyceraldehyde-3-phosphate-lyase'	Carbon Fixation in Photosynthetic Organisms	4.1.2.1	R01068|R01070	cpd00290 <=> cpd00095 + cpd00102	D-Fructose1-6-bisphosphate <=> Glycerone-phosphate + Glyceraldehyde3-phosphate	4.31	1.23134	<=>	c	1	10000	-10000	0	peg.310	NE0324
rxn00548	'D-Fructose-6-phosphate D-erythrose-4-phosphate-lyase'	Carbon Fixation in Photosynthetic Organisms	4.1.2.9|4.1.2.2	R00761	cpd00009 + cpd00067 + cpd00072 <=> cpd00001 + cpd00196 + cpd00236	Phosphate + H+ + Fructose-6-phosphate <=> H2O + Acetylphosphate + D-Erythrose4-phosphate	-10.783	1.47331	<=>	c	1	10000	-10000	0	peg.2038	NE2135
rxn00785	'D-Fructose 6-phosphateD-glyceraldehyde-3-phosphate glycolaldehyde'	Carbon Fixation in Photosynthetic Organisms	2.2.1.	R01830|R01067	cpd00072 + cpd00102 <=> cpd00198 + cpd00236	Fructose-6-phosphate + Glyceraldehyde3-phosphate <=> D-Xylulose5-phosphate + D-Erythrose4-phosphate	1.75	1.28569	<=>	c	1	10000	-10000	0	peg.314	NE0328
rxn01334	'Sedoheptulose 1,7-bisphosphate D-glyceraldehyde-3-phosphate-lyase'	Carbon Fixation in Photosynthetic Organisms	4.1.2.1	R01829	cpd00349 <=> cpd00095 + cpd00236	Sedoheptulose 1,7-bisphosphate <=> Glycerone-phosphate + D-Erythrose4-phosphate	2.56	0.379627	<=>	c	1	10000	-10000	0	peg.310	NE0324
rxn01343	'ATPSedoheptulose 7-phosphate 1-phosphotransferase'	Carbon Fixation in Photosynthetic Organisms	2.7.1.14	R01843	cpd00002 + cpd00238 <=> cpd00008 + cpd00349	ATP + Sedoheptulose7-phosphate <=> ADP + Sedoheptulose 1,7-bisphosphate	-4.5	0.23673	<=>	c	1	10000	0	0	peg.1855	NE1934
rxn01200	'Sedoheptulose-7-phosphateD-glyceraldehyde-3-phosphate'	Carbon Fixation in Photosynthetic Organisms	2.2.1.	R01641	cpd00102 + cpd00238 <=> cpd00101 + cpd00198	Glyceraldehyde3-phosphate + Sedoheptulose7-phosphate <=> ribose-5-phosphate + D-Xylulose5-phosphate	-2.08	1.34077	<=>	c	1	10000	-10000	0	peg.314	NE0328
rxn01187	'D-Xylulose 5-phosphate D-glyceraldehyde-3-phosphate-lyase'	Carbon Fixation in Photosynthetic Organisms	4.1.2.	R01621	cpd00009 + cpd00067 + cpd00198 => cpd00001 + cpd00102 + cpd00196	Phosphate + H+ + D-Xylulose5-phosphate => H2O + Glyceraldehyde3-phosphate + Acetylphosphate	-12.533	0.850247	=>	c	0	10000	0	0	peg.2038	NE2135
rxn00777	'D-Ribose-5-phosphate ketol-isomerase'	Carbon Fixation in Photosynthetic Organisms	5.3.1.	R01056	cpd00101 <=> cpd00171	ribose-5-phosphate <=> D-Ribulose5-phosphate	0.62	1.30148	<=>	c	1	10000	-10000	0	peg.1672	NE1743
rxn01116	'D-Ribulose-5-phosphate 3-epimerase'	Carbon Fixation in Photosynthetic Organisms	5.1.3.	R01529	cpd00171 <=> cpd00198	D-Ribulose5-phosphate <=> D-Xylulose5-phosphate	0	2	<=>	c	1	10000	-10000	0	peg.2051	NE2148
rxn01111	'ATPD-ribulose-5-phosphate 1-phosphotransferase'	Carbon Fixation in Photosynthetic Organisms	2.7.1.1	R01523	cpd00002 + cpd00171 <=> cpd00008 + cpd00871	ATP + D-Ribulose5-phosphate <=> ADP + D-Ribulose 1,5-bisphosphate	-4.5	0.23673	<=>	c	1	10000	-10000	0	peg.1414	NE1474
rxn00018	'D-Ribulose 1,5-bisphosphate carboxy-lyase (dimerizing)'	Carbon Fixation in Photosynthetic Organisms	4.1.1.3	R00024	cpd00001 + cpd00011 + cpd00871 <=> (2) cpd00067 + (2) cpd00169	H2O + CO2 + D-Ribulose 1,5-bisphosphate <=> (2) H+ + (2) 3-Phosphoglycerate	-7.913	0.762682	<=>	c	0	10000	0	0	peg.1841+peg.1842	NE1920+NE1921
rxn00248	'(S)-malateNAD+ oxidoreductase'	Carbon Fixation in Photosynthetic Organisms	1.1.1.3	R00342	cpd00003 + cpd00130 <=> cpd00004 + cpd00032 + cpd00067	NAD + L-Malate <=> NADH + Oxaloacetate + H+	6.22	1.09509	<=>	c	1	10000	-10000	0	peg.746	NE0773
CAM
rxn00147	'ATPpyruvate,water phosphotransferase'	Carbon Fixation in Photosynthetic Organisms	2.7.9.	R00199	cpd00001 + cpd00002 + cpd00020 => cpd00009 + cpd00018 + cpd00061 + cpd00067	H2O + ATP + Pyruvate => Phosphate + AMP + PEP + H+	-2.207	0.98629	=>	c	0	10000	0	0	peg.2255|peg.2260	NE2359|NE2366
rxn00251	'Orthophosphateoxaloacetate carboxyl-lyase (phosphorylating)'	Carbon Fixation in Photosynthetic Organisms	4.1.1.3	R00345	cpd00001 + cpd00011 + cpd00061 => cpd00009 + cpd00032 + (2) cpd00067	H2O + CO2 + PEP => Phosphate + Oxaloacetate + (2) H+	-6.527	1.0823	=>	c	0	10000	0	0	peg.572	NE0589
NITROGEN METABOLISM
rxn12822	'L-Glutamateferredoxin oxidoreductase (transaminating)'	Nitrogen Metabolism	1.4.7.	R00021	(2) cpd00023 + (2) cpd11621 <=> cpd00024 + cpd00053 + (2) cpd00067 + (2) cpd11620	(2) L-Glutamate + (2) Oxidizedferredoxin <=> 2-Oxoglutarate + L-Glutamine + (2) H+ + (2) Reducedferredoxin	Not Available	Not Available	<=>	c	1	10000	-10000	0	peg.2028	NE2123
rxn08975	'NADH dehydrogenase (ubiquinone-8 )'	Nitrogen Metabolism	1.6.5.	None	cpd00004 + cpd00067 + cpd15560 => cpd00003 + cpd15561	NADH + H+ + Ubiquinone-8 => NAD + Ubiquinol-8	-17.44	2.83616	=>	c	0	10000	0	0	peg.2117+peg.1693+peg.1694+peg.1695+peg.1696+peg.1697+peg.1698+peg.1699+peg.1700+peg.1701+peg.1702+peg.1703+peg.1704+peg.1705+peg.1706	NE2216+NE1764+NE1765+NE1766+NE1767+NE1768+NE1769+NE1770+NE1771+NE1772+NE1773+NE1774+NE1775+NE1776+NE1777
rxn10122mod	'NADH dehydrogenase (ubiquinone-8 3.5 protons)'	Nitrogen Metabolism	1.6.5.	None	cpd00004 + (4) cpd00067 + cpd15560 <=> cpd00003 + (4) cpd00067[p] + cpd15561	NADH + (4.5) H+ + Ubiquinone-8 <=> NAD + (3.5) H+[p] + Ubiquinol-8	-17.44	2.83616	<=>	c	1	10000	-10000	0	peg.1693+peg.1694+peg.1695+peg.1696+peg.1697+peg.1698+peg.1699+peg.1700+peg.1701+peg.1702+peg.1703+peg.1704+peg.1705+peg.1706	NE1764+NE1765+NE1766+NE1767+NE1768+NE1769+NE1770+NE1771+NE1772+NE1773+NE1774+NE1775+NE1776+NE1777
rxn10113	'cytochrome oxidase bo3 (ubiquinol-8 2.5 protons)'	Nitrogen Metabolism	Undetermined	None	(0.5) cpd00007 + (2.5) cpd00067 + cpd15561 => cpd00001 + (2.5) cpd00067[p] + cpd15560	(0.5) O2 + (2.5) H+ + Ubiquinol-8 => H2O + (2.5) H+[p] + Ubiquinone-8	-36.9469	2.69486	=>	c	0	10000	0	0	peg.1014|peg.782+peg.783	NE0809+NE0810|NE1046
rxn10043mod	'cytochrome-c oxidase (H+/e- = 2)'	Nitrogen Metabolism	1.9.3.1,|1.9.3.1,	None	(0.5) cpd00007 + (4) cpd00067 + (2) cpd00110 <=> cpd00001 + (2) cpd00067[p] + (2) cpd00109	(0.5) O2 + (4) H+ + (2) Cytochrome c2+ <=> H2O + (2) H+[p] + (2) Cytochrome c3+	-36.9469	2.69486	=>	c	0	10000	0	0	peg.985+peg.988+peg.989	NE1013+ NE1016+NE1017
rxn00058	'Ferrocytochrome-coxygen oxidoreductase'	Nitrogen Metabolism	1.9.3.	R00081	cpd00007 + (4) cpd00067 + (4) cpd00110 <=> (2) cpd00001 + (4) cpd00109	O2 + (4) H+ + (4) Cytochrome c2+ <=> (2) H2O + (4) Cytochrome c3+	-36.9469	2.69486	=>	c	0	10000	0	0	peg.985|peg.988+peg.989	NE1013|NE1016+NE1017
rxn10042	ATP synthase three protons for one ATP)'	Nitrogen Metabolism	3.6.3.1	None	cpd00008 + cpd00009 + (3) cpd00067[p] <=> cpd00001 + cpd00002 + (3) cpd00067	ADP + Phosphate + (3) H+[p] <=> H2O + ATP + (3) H+	6.817	0.717554	<=>	c	1	10000	-10000	0	peg.193+peg.194+peg.195+peg.196+peg.197+peg.198+peg.199+peg.200	NE0200+NE0201+NE0202+NE0203+NE0204+NE0205+NE0206+NE0207
rxn12750amod	ubiquinol---cytochrome-c reductase	Nitrogen Metabolism	1.10.2.2	None	(6) cpd00067[p] + (2) cpd00110 + cpd15560 <=> (4) cpd00067 + (2) cpd00109 + cpd15561	(2) Cytochrome c3+ + Ubiquinol-8 + (4) H+ <=> (6) H+[p] + (2) Cytochrome c2+ + Ubiquinone-8	Not Available	Not Available	<=>	c	1	10000	-10000	0	peg.782, peg.783, peg.784	NE0809, NE0810, NE0811
Not present in original SEED model|Rxn14010mod	Ammonia Monoxygenase	Nitrogen Metabolism	1.14.99.39	R00148	cpd00007[p] + cpd00013[p] + cpd15561 + (2) cpd00067 <=> cpd00001[p] + cpd00165[p] + cpd15560 + (3) cpd00067[p]	NH3 (p) + O2 (p) + Ubiquinone-8 + (2) H+ => Hydroxylamine (p) + H2O (p) + Ubiquinol-8 + (3) H+[p]	Not Available	Not Available	=>	c	0	10000	0	0	peg.1351+peg.1971+peg.1972+peg.1973+peg.915+peg.916+peg.917	NE0943+NE0944+NE0945+NE1411+NE2062+NE2063+NE2064
rxn00102	'Carbonic acid hydro-lyase'	Nitrogen Metabolism	4.2.1.	R10092	cpd00067 + cpd00242 <=> cpd00001 + cpd00011	H+ + H2CO3 <=> H2O + CO2	0.843	0.866025	<=>	c	1	10000	-10000	0	peg.1847+peg.589	NE0606+NE1926
rxn05795mod	Ferrocytochrome-c:oxygen oxidoreductase	Nitrogen Metabolism	1.7.2.1	R00784	cpd00067[p] + cpd00075[p] + cpd00110[y] => cpd00001[p] + cpd00418[p] + cpd00109[y]	(2) |H+[p]| + |Nitrite[p]| + |Cytochrome c2+| => |H2O[p]| + |NO[p]| + |Cytochrome c3+|	Not Available	Not Available	=>	p	0	47.88	0	0	peg.897	NE0924	Not expressed except under conditions of high nitrite.
rxn01806mod	Nitrous-oxide(ferricytochrome) oxidoreductase (NO-forming)'	Nitrogen Metabolism	1.7.2.5	R00294	(2) cpd00110[y] + cpd00067[p] + (2) cpd00418 [p] => (2) cpd00109[y] + cpd00001[p] + cpd00659[p]	(2) |H+[p]| + (2) |NO[p]| + (2) |Cytochrome c2+| <=> |H20[p]| + |Nitrous Oxide[p]| + (2) |Cytochrome c3+|	Not Available	Not Available	=>	p	1	0.7	0	0	peg.1917 + peg.1918	NE2003+NE2004
Not present in original SEED model|Cytochrome Exchange 1	Cytochrome Exchange	Nitrogen Metabolism	Undetermined	None	cpd00110[x] + (2) cpd00109[y] => cpd00109[x] + (2) cpd00110[y]	Cytochrome c554 + (2) Cytochrome c3+ => Cytochrome c554+ + (2) Cytochrome c2+	-13.37	Not Available	=>	p	0	10000	0	0	Not Applicable	Not Applicable
Not present in original SEED model|Cytochrome Exchange 2	Cytochrome Exchange	Nitrogen Metabolism	Undetermined	None	cpd00110[x] + (2) cpd00109 => cpd00109[x] + (2) cpd00110	Cytochrome c554 + (2) Cytochrome c3+ => Cytochrome c554+ + (2) Cytochrome c2+	-13.37	Not Available	=>	p	0	10000	0	0	Not Applicable	Not Applicable
Not present in original SEED model|Cytochrome Exchange 3	Cytochrome Exchange	Nitrogen Metabolism	Undetermined	None	(2) cpd00110 + cpd15560 + (2) cpd00067 <=> (2) cpd00109 + cpd15561	Cytochrome c2+ + Ubiquinol-8 + (2) H+ => Cytochrome c3+ + Ubiquinone-8	-13.37	Not Available	=>	p	0	10000	0	0	Not Applicable	Not Applicable
rxn12750bmod	ubiquinol---cytochrome-c reductase	Nitrogen Metabolism	1.10.2.2	None	(6) cpd00067[p] + (2) cpd00110[y] + cpd15560 <=> (4) cpd00067 + (2) cpd00109[y] + cpd15561	(2) Cytochrome c3+ + Ubiquinol-8 + (4) H+ <=> (6) H+[p] + (2) Cytochrome c2+ + Ubiquinone-8	Not Available	Not Available	<=>	c	1	10000	-10000	0	peg.782, peg.783, peg.784	NE0809, NE0810, NE0811
Not present in original SEED model|Rxn10811	Cytochrome-c reductase (ubiquinol: 2 protons)	Nitrogen Metabolism	Undetermined	None	cpd00110[x] + cpd15560 + (2) cpd00067[p] <=> cpd00109[x] + cpd15561	Cytochrome c554 + ubiquinol-8 + (2) H+[p] <=> Cytochrome c554+ + ubiquinone-8	Not Available	Not Available	<=>	c	1	10000	-10000	0	Not Applicable	Not Applicable
Not present in original SEED model|Rxn14202mod*	hydroxylamine:acceptor oxidoreductase	Nitrogen Metabolism	Undetermined	None	(5) cpd00067[p] + cpd00075[p] + (2) cpd00110[x] <= cpd00001[p] + cpd00165[p] + (2) cpd00109[x]	(5) H+[p]+|Nitrite[p]| + (2) Cytochrome c554 <= |H2O[p]| + |Hydroxylamine[p]| + (2) Cytochrome c554+	Not Available	Not Available	=>	p	0	10000	0	0	peg.934+peg.1953+peg.2235+peg.1073	NE0962+NE1115+NE2044+NE2339
*Net reaction. Appears in SBML file as rxn14202a-g
Not present in original SEED model|Rxn14202a	hydroxylamine:acceptor oxidoreductase	Nitrogen Metabolism	1.7.3.4	R00793	cpd00109[x] +cpd00165[p] <=> cpd00110[x] + cpd00165[x] + (2) cpd00067[p]	Cytochrome c554+ + Hydroxylamine <=> Cytochrome c554 + Nitroxyl + (2) H+[p]	Not Available	Not Available	<=>	p	1	10000	-10000	0	peg.934+peg.1953+peg.2235+peg.1073	NE0962+NE1115+NE2044+NE2339
Not present in original SEED model|Rxn14202b	hydroxylamine:acceptor oxidoreductase	Nitrogen Metabolism	1.7.3.4	R00793	(2) cpd00165[x] => cpd00659[p] + cpd00001[p]	(2) Nitroxyl => N2O[p] + H2O[p]	Not Available	Not Available	=>	p	0	10000	0	0	peg.934+peg.1953+peg.2235+peg.1073	NE0962+NE1115+NE2044+NE2339
Not present in original SEED model|Rxn14202c	hydroxylamine:acceptor oxidoreductase	Nitrogen Metabolism	1.7.3.4	R00793	(0.5) cpd00109[x] + cpd00165[x] <=> (0.5) cpd00110[x] + cpd00418[x] + cpd00067[p]	(0.5) Cytochrome c554+ + Nitroxyl <=> (0.5) Cytochrome c554 + NO[x] + H+[p]	Not Available	Not Available	<=>	p	1	10000	-10000	0	Not Applicable	Not Applicable
Not present in original SEED model|Rxn14202d	hydroxylamine:acceptor oxidoreductase	Nitrogen Metabolism	1.7.3.4	R00793	(0.5) cpd00109[x] + cpd00001[p] +cpd00418[x] <=> (0.5) cpd00110[x] + cpd00075[p] + (2) cpd00067[p]	(0.5) Cytochrome c554+ + H2O + NO[x] <=> (0.5) Cytochrome c554 + NO2[p] + (2) H+[p]	Not Available	Not Available	<=>	p	1	10000	-10000	0	peg.934+peg.1953+peg.2235+peg.1073	NE0962+NE1115+NE2044+NE2339
Not present in original SEED model|Rxn14202e	hydroxylamine:acceptor oxidoreductase NO channeling	Nitrogen Metabolism	1.7.3.4	R00793	cpd00418[x] <=> cpd00418[p]	NO[x] <=> NO[p]	Not Available	Not Available	<=>	p	0	10000	0	0	Not Applicable	Not Applicable	Only occurs under conditions where nitrite reductase (rxn5889) is expressed.
Not present in original SEED model|Rxn14202f	hydroxylamine:acceptor oxidoreductase	Nitrogen Metabolism	1.7.3.5	R00793	(0.5) cpd00109[x] + cpd00165[p] => (0.5) cpd110[x} + cpd00165[y] + cpd00067[p]	(0.5) Cytochrome c554+ + NH2OH + NO[x] <=> (0.5) Cytochrome c554 + Activated Nitrosyl Intermediate + H+[p]	Not Available	Not Available	=>	p	0	10000	0	0	peg.934+peg.1953+peg.2235+peg.1073	NE0962+NE1115+NE2044+NE2339
Not present in original SEED model|Rxn14202g	hydroxylamine:acceptor oxidoreductase	Nitrogen Metabolism	1.7.3.6	R00793	(2) cpd00165[y] => cpd00528[p] + cpd00001[p]	(2) Activated Nitrosyl Intermediate => N2 + H2O	Not Available	Not Available	=>	p	0	10000	0	0	peg.934+peg.1953+peg.2235+peg.1073	NE0962+NE1115+NE2044+NE2339
rxn04959mod1	Hydrazine Hydrolase	Nitrogen Metabolism	Undetermined	None	cpd00013 + cpd00165 => cpd03177 + cpd00001	NH3[p] + Hydroxylamine[p] => Hydrazine[p] + H2O[p]	Not Available	Not Available	=>	p	0	10000	0	0	Not Available	Not Available	Not used
rxn04959mod2	Hydrazine Hydrolase	Nitrogen Metabolism	Undetermined	R09799	cpd00013[p] + cpd00418[x] + (3) cpd00110 + (3) cpd00067[p] => (3) cpd00109 + cpd03177[p] + cpd00001[p]	NH3[p] + Nitric Oxide[x] + (3) Cytochrome c2+ + (3) H+[p] => (3) Cytochrome c3+ + Hydrazine[p] + H2O[p]	Not Available	Not Available	=>	p	0	10000	0	0	Not Available	Not Available	Not Used
rxn07198mod	hydrazine:acceptor oxidoreductase	Nitrogen Metabolism	1.7.99.8	R07174	cpd03177[p] + (4) cpd00109 => cpd00528[p] + (4) cpd00110 + (4) cpd00067[p]	Hydrazine[p] + (4) Cytochrome c2+ => Dinitrogen[p] + (4) Cytochrome c3+ + (4) H2O[p]	Not Available	Not Available	=>	p	0	10000	0	0	Not Available	Not Available	Not used
rxn06246mod	Nitrogen:(acceptor) oxidoreductase (N2O-forming)	Nitrogen Metabolism	1.7.2.4	R02804	cpd00659[p] + (2) cpd00110 + cpd00067[p] => cpd00528[p] + (2) cpd00109 + cpd00001[p]	Nitrous Oxide[p] + (2) Cytochrome c3+ + H2O[p] => Dinitrogen[p] + (2) Cytochrome c2+ + H2O[p]	Not Available	Not Available	=>	p	0	10000	0	0	Not Available	Not Available	Not Used
NO Dismutase	NO Dismutase	Nitrogen Metabolism	Undetermined	None	(2) cpd00418[p] => cpd00007[p] + cpd00528[p]	(2) Nitric Oxide[p] => N2[p] + O2[p]	Not Available	Not Available	=>	p	0	10000	0	0	Not Available	Not Available	Not Used
Codenitrification1	Codenitrification1	Nitrogen Metabolism	Undetermined	None	(2) cpd00110[p] + cpd00075[p] + (3) cpd00067[p] => (2) cpd000109 + (1.5) cpd00001[p] + (0.5) cpd00659[p]	(2) Cytochrome c2+ + NO2-[p] + (3) H+[p] => (2) Cytochrome c3+ + (1.5) H2O[p] + (0.5) N2O	Not Available	Not Available	=>	p	0	10000	0	0	Not Available	Not Available	Not Used
Codenitrification2	Codenitrification2	Nitrogen Metabolism	Undetermined	None	cpd00165[p] + cpd00075[p] + cpd00067[p] => cpd00659[p] + cpd00001[p]	NH2OH[p] + NO-[p] + H+[p] => N2O[p] + H2O[p]	Not Available	Not Available	=>	p	0	10000	0	0	Not Available	Not Available	Not Used
Codenitrification3	Codenitrification3	Nitrogen Metabolism	Undetermined	None	cpd00013[p] + cpd00075[p] + cpd00067[p] => cpd00528[p] + (2) cpd00001[p]	NH3[p] + NO2-[p] + H+ => N2[p] + (2) H2O[p]	Not Available	Not Available	=>	p	0	10000	0	0	Not Available	Not Available	Not Used
rxn10125mod	'NAD(P) transhydrogenase'		1.6.1.		cpd00004 + cpd00006 + cpd00067[p] <=> cpd00003 + cpd00005 + cpd00067	NADH + NADP + H+[p] <=> NAD + NADPH + H+	-9.53	2	<=>	c	1	10	-10	0	peg.832+peg.833+peg.834	NE0859+NE0860+NE0861
p460a	cytochrome p460	Nitrogen Metabolism	Undetermined	None	(2) cpd00165[p] +(4)cpd00110[p] => cpd00659[p] + cpd00001[p] + (2) cpd00067[p]+(4)cpd00109[p]	(2) NH2OH[p] + (4)|Cytochrome c2+| => N2O[p] + (2) H+[p] + H2O[p]+(4)|Cytochrome c3+|	Not Available	Not Available	=>	p	0	0.7	0	0	Not available	Not available
p460b	cytochrome p460	Nitrogen Metabolism	Undetermined	None	cpd00165[p] + cpd00075[p] +(2)cpd00110[p] => cpd00659[p] + cpd00001[p]+(2)cpd00109[p]	NH2OH[p] + NO-[p] + (2)|Cytochrome c2+|=> N2O[p] + (2)|Cytochrome c2+|	Not Available	Not Available	=>	p	0	0.7	0	0	Not available	Not available
SULFUR METABOLISM: REDUCTION AND FIXATION
rxn00623	'hydrogen-sulfideNADP+ oxidoreductase'	Sulfur Metabolism	1.8.1.2|1.8.2.	R00858	(3) cpd00005 + (4) cpd00067 + cpd00081 => (3) cpd00001 + (3) cpd00006 + cpd00239	(3) NADPH + (4) H+ + Sulfite => (3) H2O + (3) NADP + H2S	-28.261	3.54915	=>	c	0	10000	0	0	peg.825+peg.826	NE0852+NE0853
rxn05239	'adenosine 3'',5''-bisphosphate,sulfiteoxidized-thioredoxin oxidoreductase'	Sulfur Metabolism	1.8.4.	R02021	cpd00044 + cpd11421 => cpd00045 + cpd00081 + cpd11420	3-phosphoadenylylsulfate + trdrd => Adenosine 3-5-bisphosphate + Sulfite + trdox	-16.602	2.36857	=>	c	0	10000	0	0	peg.828	NE0855
rxn00379	'ATPsulfate adenylyltransferase'	Sulfur Metabolism	2.7.7.	R00529	cpd00002 + cpd00048 + cpd00067 <=> cpd00012 + cpd00193	ATP + Sulfate + H+ <=> PPi + APS	12.57	1.01359	<=>	c	1	10000	-10000	0	peg.829+peg.830	NE0856+NE0857
rxn00649	'O3-Acetyl-L-serine acetate-lyase (adding hydrogen sulfide)'	Sulfur Metabolism	2.5.1.47|2.5.1.65|4.2.99.	R00897	cpd00239 + cpd00722 => cpd00029 + cpd00067 + cpd00084	H2S + O-Acetyl-L-serine => Acetate + H+ + L-Cysteine	-12.954	1.04616	=>	c	0	10000	0	0	peg.1383	NE1443
rxn00423	'serine O-acetyltransferase'	Sulfur Metabolism	2.3.1.3	R00586	cpd00022 + cpd00054 => cpd00010 + cpd00722	Acetyl-CoA + L-Serine => CoA + O-Acetyl-L-serine	-3.614	1.17862	=>	c	0	10000	0	0	peg.558+peg.1626	NE0575+NE1695
Not present in SEED model|Rxn00950	Cystathionine L-homocysteine-lyase (deaminating)'	Sulfur Metabolism	4.4.1.8	R01286	cpd00001 + cpd00424 => cpd00013 + cpd00002 + cpd00135	H2O + Cystathionine <=> NH3 + Pyruvate + Homocysteine	-1.837	1.26467	=>	c	0	10000	0	0	peg.2294	NE2400
rxn05256	'APSPTi'	Sulfur Metabolism	1.8.4.1	R07176	cpd00193 + cpd11421 => cpd00018 + cpd00081 + cpd11420	APS + trdrd => AMP + Sulfite + trdox	-16.602	2.36857	=>	c	0	10000	0	0	peg.828	NE0855
1.3. Lipid Metabolism
FATTY ACID BIOSYNTHESIS
rxn06672	'biotin-carboxyl-carrier-proteincarbon-dioxide ligase (ADP-forming)'	Fatty Acid Biosynthesis	6.3.4.1	R04385	cpd00002 + cpd00242 + cpd12848 <=> cpd00008 + cpd00009 + cpd00067 + cpd12543	ATP + H2CO3 + Holo-[carboxylase] <=> ADP + Phosphate + H+ + Carboxybiotin-carboxyl-carrier protein	9.576	1.09129	<=>	c	1	10000	-10000	0	peg.633	NE0653
rxn06673	'Acetyl-CoAcarbon-dioxide ligase (ADP-forming)'	Fatty Acid Biosynthesis	6.4.1.	R04386	cpd00022 + cpd12543 <=> cpd00070 + cpd12848	Acetyl-CoA + Carboxybiotin-carboxyl-carrier protein <=> Malonyl-CoA + Holo-[carboxylase]	-10.65	0.826621	<=>	c	1	10000	-10000	0	peg.673+peg.993+peg.632+peg.633	NE0652+NE0653+NE0695+NE1021
rxn05349	'acetyl-CoA[acyl-carrier-protein] S-acetyltransferase'	Fatty Acid Biosynthesis	2.3.1.38|2.3.1.41|2.3.1.85|2.3.1.86|2.3.1.179|2.3.1.18	R01624	cpd00022 + cpd11493 <=> cpd00010 + cpd11494	Acetyl-CoA + ACP <=> CoA + Acetyl-ACP	0	2	<=>	c	1	10000	-10000	0	peg.1579	NE1646
rxn05465	'malonyl-ACP[acyl-carrier-protein] transferase'	Fatty Acid Biosynthesis	2.3.1.0|2.3.1.39|2.3.1.85|2.3.1.8	R01626	cpd00070 + cpd11493 <=> cpd00010 + cpd11492	Malonyl-CoA + ACP <=> CoA + Malonyl-acyl-carrierprotein-	0	2	<=>	c	1	10000	-10000	0	peg.1580	NE1647
rxn05347	'Acyl-[acyl-carrier-protein]malonyl-[acyl-carrier-protein]'	Fatty Acid Biosynthesis	2.3.1.41|2.3.1.85|2.3.1.86|2.3.1.179|2.3.1.18	R04355	cpd00067 + cpd11492 + cpd11494 => cpd00011 + cpd11488 + cpd11493	H+ + Malonyl-acyl-carrierprotein- + Acetyl-ACP => CO2 + Acetoacetyl-ACP + ACP	2.156	1.19377	=>	c	0	10000	0	0	peg.1579+peg.1583	NE1646+NE1650
rxn05339	'(3R)-3-Hydroxybutanoyl-[acyl-carrier protein]NADP+ oxidoreductase'	Fatty Acid Biosynthesis	1.1.1.100|2.3.1.85|2.3.1.8	R04533	cpd00006 + cpd11478 <=> cpd00005 + cpd00067 + cpd11488	NADP + (R)-3-Hydroxybutanoyl-[acyl-carrier protein] <=> NADPH + H+ + Acetoacetyl-ACP	3.76	1.07969	<=>	c	1	10000	-10000	0	peg.1581	NE1648
rxn05329	'(3R)-3-Hydroxybutanoyl-[acyl-carrier-protein] hydro-lyase'	Fatty Acid Biosynthesis	4.2.1.5	R04428	cpd11478 <=> cpd00001 + cpd11465	(R)-3-Hydroxybutanoyl-[acyl-carrier protein] <=> H2O + But-2-enoyl-[acyl-carrier protein]	2.163	0.767366	<=>	c	1	10000	-10000	0	peg.1639	NE1708
rxn05322	'Butyryl-[acyl-carrier protein]malonyl-CoA'	Fatty Acid Biosynthesis	1.3.1.9|2.3.1.8	R04429	cpd00004 + cpd00067 + cpd11465 => cpd00003 + cpd11464	NADH + H+ + But-2-enoyl-[acyl-carrier protein] => NAD + Butyryl-ACP	-16.55	1.19027	=>	c	0	10000	0	0	peg.2106	NE2205
rxn05346	'butyryl-[acyl-carrier protein]malonyl-[acyl-carrier-protein]'	Fatty Acid Biosynthesis	2.3.1.41|2.3.1.85|2.3.1.86|2.3.1.179|2.3.1.18	R04952	cpd00067 + cpd11464 + cpd11492 => cpd00011 + cpd11486 + cpd11493	H+ + Butyryl-ACP + Malonyl-acyl-carrierprotein- => CO2 + 3-Oxohexanoyl-[acp] + ACP	2.156	1.19377	=>	c	0	10000	0	0	peg.1579+peg.1583	NE1646+NE1650
rxn05337	'(3R)-3-Hydroxyhexanoyl-[acyl-carrier-protein]NADP+ oxidoreductase'	Fatty Acid Biosynthesis	1.1.1.100|2.3.1.85|2.3.1.8	R04953	cpd00006 + cpd11479 <=> cpd00005 + cpd00067 + cpd11486	NADP + D-3-Hydroxyhexanoyl-[acp] <=> NADPH + H+ + 3-Oxohexanoyl-[acp]	3.76	1.07969	<=>	c	1	10000	-10000	0	peg.1581	NE1648
rxn05330	'(3R)-3-Hydroxybutanoyl-[acyl-carrier-protein] hydro-lyase'	Fatty Acid Biosynthesis	2.3.1.85|2.3.1.86|4.2.1.5	R04954	cpd11479 <=> cpd00001 + cpd11473	D-3-Hydroxyhexanoyl-[acp] <=> H2O + (2E)-Hexenoyl-[acp]	2.163	0.767366	<=>	c	1	10000	-10000	0	peg.1639	NE1708
rxn05326	'Hexanoyl-[acyl-carrier protein]malonyl-CoA'	Fatty Acid Biosynthesis	1.3.1.9|2.3.1.8	R04955	cpd00004 + cpd00067 + cpd11473 => cpd00003 + cpd11472	NADH + H+ + (2E)-Hexenoyl-[acp] => NAD + Hexanoyl-ACP	-16.55	1.19027	=>	c	0	10000	0	0	peg.2106	NE2205
rxn05350	'hexanoyl-[acyl-carrier protein]malonyl-[acyl-carrier-protein]'	Fatty Acid Biosynthesis	2.3.1.41|2.3.1.85|2.3.1.86|2.3.1.179|2.3.1.18	R04957	cpd00067 + cpd11472 + cpd11492 => cpd00011 + cpd11490 + cpd11493	H+ + Hexanoyl-ACP + Malonyl-acyl-carrierprotein- => CO2 + 3-oxooctanoyl-acp + ACP	2.156	1.19377	=>	c	0	10000	0	0	peg.1579+peg.1583	NE1646+NE1650
rxn05341	'(3R)-3-Hydroxyoctanoyl-[acyl-carrier-protein]NADP+ oxidoreductase'	Fatty Acid Biosynthesis	1.1.1.100|2.3.1.85|2.3.1.8	R04536	cpd00006 + cpd11483 <=> cpd00005 + cpd00067 + cpd11490	NADP + (R)-3-Hydroxyoctanoyl-[acyl-carrier protein] <=> NADPH + H+ + 3-oxooctanoyl-acp	3.76	1.07969	<=>	c	1	10000	-10000	0	peg.1581	NE1648
rxn05334	'(3R)-3-Hydroxybutanoyl-[acyl-carrier-protein] hydro-lyase'	Fatty Acid Biosynthesis	2.3.1.85|2.3.1.86|4.2.1.58|4.2.1.59|4.2.1.6	R04537	cpd11483 <=> cpd00001 + cpd11471	(R)-3-Hydroxyoctanoyl-[acyl-carrier protein] <=> H2O + (2E)-Octenoyl-[acp]	2.163	0.767366	<=>	c	1	10000	-10000	0	peg.1639	NE1708
rxn05325	'Octanoyl-[acyl-carrier protein]malonyl-CoA'	Fatty Acid Biosynthesis	1.3.1.9|2.3.1.8	R04958	cpd00004 + cpd00067 + cpd11471 => cpd00003 + cpd11470	NADH + H+ + (2E)-Octenoyl-[acp] => NAD + Octanoyl-ACP	-16.55	1.19027	<=	c	0	10000	0	0	peg.2106	NE2205
rxn05343	'Octanoyl-[acyl-carrier protein]malonyl-[acyl-carrier-protein]'	Fatty Acid Biosynthesis	2.3.1.41|2.3.1.85|2.3.1.86|2.3.1.179|2.3.1.18	R04960	cpd00067 + cpd11470 + cpd11492 => cpd00011 + cpd11487 + cpd11493	H+ + Octanoyl-ACP + Malonyl-acyl-carrierprotein- => CO2 + 3-oxodecanoyl-acp + ACP	2.156	1.19377	=>	c	0	10000	0	0	peg.1579+peg.1583	NE1646+NE1650
rxn05338	'(3R)-3-Hydroxydecanoyl-[acyl-carrier-protein]NADP+ oxidoreductase'	Fatty Acid Biosynthesis	1.1.1.100|2.3.1.85|2.3.1.8	R04534	cpd00006 + cpd11482 <=> cpd00005 + cpd00067 + cpd11487	NADP + (R)-3-Hydroxydecanoyl-[acyl-carrier protein] <=> NADPH + H+ + 3-oxodecanoyl-acp	3.76	1.07969	<=>	c	1	10000	-10000	0	peg.1581	NE1648
rxn05333	'(3R)-3-Hydroxybutanoyl-[acyl-carrier-protein] hydro-lyase'	Fatty Acid Biosynthesis	2.3.1.85|2.3.1.86|4.2.1.58|4.2.1.60|4.2.1.6	R04535	cpd11482 <=> cpd00001 + cpd11475	(R)-3-Hydroxydecanoyl-[acyl-carrier protein] <=> H2O + (2E)-Decenoyl-[acp]	2.163	0.767366	<=>	c	1	10000	-10000	0	peg.1639	NE1708
rxn05327	'Decanoyl-[acyl-carrier protein]malonyl-CoA'	Fatty Acid Biosynthesis	1.3.1.9|2.3.1.8	R04961	cpd00004 + cpd00067 + cpd11475 => cpd00003 + cpd11474	NADH + H+ + (2E)-Decenoyl-[acp] => NAD + Decanoyl-ACP	-16.55	1.19027	=>	c	0	10000	0	0	peg.2106	NE2205
rxn05348	'Decanoyl-[acyl-carrier protein]malonyl-[acyl-carrier-protein]'	Fatty Acid Biosynthesis	2.3.1.41|2.3.1.85|2.3.1.86|2.3.1.179|2.3.1.18	R04963	cpd00067 + cpd11474 + cpd11492 => cpd00011 + cpd11489 + cpd11493	H+ + Decanoyl-ACP + Malonyl-acyl-carrierprotein- => CO2 + 3-oxododecanoyl-acp + ACP	2.156	1.19377	=>	c	0	10000	0	0	peg.1579+peg.1583	NE1646+NE1650
rxn05340	'(3R)-3-Hydroxydodecanoyl-[acyl-carrier-protein]NADP+ oxidoreductase'	Fatty Acid Biosynthesis	1.1.1.100|2.3.1.85|2.3.1.8	R04964	cpd00006 + cpd11480 <=> cpd00005 + cpd00067 + cpd11489	NADP + D-3-Hydroxydodecanoyl-[acp] <=> NADPH + H+ + 3-oxododecanoyl-acp	3.76	1.07969	<=>	c	1	10000	-10000	0	peg.1581	NE1648
rxn05331	'(3R)-3-Hydroxybutanoyl-[acyl-carrier-protein] hydro-lyase'	Fatty Acid Biosynthesis	2.3.1.85|2.3.1.86|4.2.1.58|4.2.1.60|4.2.1.6	R04965	cpd11480 <=> cpd00001 + cpd11469	D-3-Hydroxydodecanoyl-[acp] <=> H2O + (2E)-Dodecenoyl-[acp]	2.163	0.767366	<=>	c	1	10000	-10000	0	peg.1639	NE1708
rxn05324	'Dodecanoyl-[acyl-carrier protein]malonyl-CoA'	Fatty Acid Biosynthesis	1.3.1.9|2.3.1.8	R04724	cpd00004 + cpd00067 + cpd11469 => cpd00003 + cpd11468	NADH + H+ + (2E)-Dodecenoyl-[acp] => NAD + Dodecanoyl-ACP	-16.55	1.19027	=>	c	0	10000	0	0	peg.2106	NE2205
rxn05345	'dodecanoyl-[acyl-carrier-protein]malonyl-[acyl-carrier-protein]'	Fatty Acid Biosynthesis	2.3.1.41|2.3.1.85|2.3.1.86|2.3.1.179|2.3.1.18	R04726	cpd00067 + cpd11468 + cpd11492 => cpd00011 + cpd11491 + cpd11493	H+ + Dodecanoyl-ACP + Malonyl-acyl-carrierprotein- => CO2 + 3-oxotetradecanoyl-acp + ACP	2.156	1.19377	=>	c	0	10000	0	0	peg.1579+peg.1583	NE1646+NE1650
rxn05342	'(3R)-3-Hydroxytetradecanoyl-[acyl-carrier-protein]NADP+'	Fatty Acid Biosynthesis	1.1.1.100|2.3.1.85|2.3.1.8	R04566	cpd00006 + cpd11484 <=> cpd00005 + cpd00067 + cpd11491	NADP + HMA <=> NADPH + H+ + 3-oxotetradecanoyl-acp	3.76	1.07969	<=>	c	1	10000	-10000	0	peg.1581	NE1648
rxn05335	'(3R)-3-Hydroxypalmitoyl-[acyl-carrier-protein] hydro-lyase'	Fatty Acid Biosynthesis	2.3.1.85|2.3.1.86|4.2.1.6	R04568	cpd11484 <=> cpd00001 + cpd11467	HMA <=> H2O + (2E)-Tetradecenoyl-[acp]	2.163	0.767366	<=>	c	1	10000	-10000	0	peg.1639	NE1708
rxn05323	'Tetradecanoyl-[acyl-carrier protein]malonyl-CoA'	Fatty Acid Biosynthesis	1.3.1.9|2.3.1.8	R04966	cpd00004 + cpd00067 + cpd11467 => cpd00003 + cpd11466	NADH + H+ + (2E)-Tetradecenoyl-[acp] => NAD + Myristoyl-ACP	-16.55	1.19027	=>	c	0	10000	0	0	peg.2106	NE2205
rxn05344	'Tetradecanoyl-[acyl-carrier protein]malonyl-[acyl-carrier-protein]'	Fatty Acid Biosynthesis	2.3.1.41|2.3.1.85|2.3.1.86|2.3.1.179|2.3.1.18	R04968	cpd00067 + cpd11466 + cpd11492 => cpd00011 + cpd11485 + cpd11493	H+ + Myristoyl-ACP + Malonyl-acyl-carrierprotein- => CO2 + 3-oxohexadecanoyl-acp + ACP	2.156	1.19377	=>	c	0	10000	0	0	peg.1579+peg.1583	NE1646+NE1650
rxn05336	'(3R)-3-Hydroxypalmitoyl-[acyl-carrier-protein]NADP+ oxidoreductase'	Fatty Acid Biosynthesis	1.1.1.100|2.3.1.85|2.3.1.8	R04543	cpd00006 + cpd11481 <=> cpd00005 + cpd00067 + cpd11485	NADP + R-3-hydroxypalmitoyl-acyl-carrierprotein- <=> NADPH + H+ + 3-oxohexadecanoyl-acp	3.76	1.07969	<=>	c	1	10000	-10000	0	peg.1581	NE1648
rxn05332	'(3R)-3-Hydroxypalmitoyl-[acyl-carrier-protein] hydro-lyase'	Fatty Acid Biosynthesis	2.3.1.85|2.3.1.86|4.2.1.6	R04544	cpd11481 <=> cpd00001 + cpd11477	R-3-hydroxypalmitoyl-acyl-carrierprotein- <=> H2O + (2E)-Hexadecenoyl-[acp]	2.163	0.767366	<=>	c	1	10000	-10000	0	peg.1639	NE1708
rxn05328	'Hexadecanoyl-[acyl-carrier protein]malonyl-CoA'	Fatty Acid Biosynthesis	1.3.1.9|2.3.1.8	R04969	cpd00004 + cpd00067 + cpd11477 => cpd00003 + cpd11476	NADH + H+ + (2E)-Hexadecenoyl-[acp] => NAD + hexadecanoyl-acp	-16.55	1.19027	=>	c	0	10000	0	0	peg.2106	NE2205
Not present in SEED model|Rxn07576	3oxoacyl-acp synthase (c18:0)	Fatty Acid Biosynthesis	2.1.1-,2.3.1.41,2.3.1.179	R07762	cpd00011 + cpd11493 + cpd11938 => cpd11476 + cpd11492	CO2 + ACP + 3-Oxostearoyl-[acp] => hexadecanoyl-acp + Malonyl-acyl-carrierprotein-	-319.526	1.91316	=>	c	0	10000	0	0	peg.1583	NE1650
Not present in SEED model|Rxn07577	3oxoacyl-acp reductase (c18:0)	Fatty Acid Biosynthesis	1.1.1.100	R07763	cpd00005 + cpd00067 + cpd14938 <=> cpd00006 + cpd14939	NADPH + H+ + 3-Oxostearoyl-[acp] <=> NADP + 3-Hydroxystearoyl-[acp]	-3.76	1.07969	<=>	c	1	10000	-10000	0	peg.1581	NE1648
Not present in SEED model|Rxn07578	3hydroxyacyl-acp dehydratase (c18:0)	Fatty Acid Biosynthesis	4.2.1.-	R07764	cpd11439 <=> cpd00001 + cpd14940	3-Hydroxystearoyl-[acp] <=> H2O + (2E)-Octadecenoyl-[acp]	2.163	0.767366	<=>	c	1	10000	-10000	0	peg.1639	NE1708
Not present in SEED model|Rxn07579	rxn07579	Fatty Acid Biosynthesis	1.3.1.-	R07765	cpd00004 + cpd00067 + cpd14940 => cpd00003 + cpd12458	NADH + H+ + (2E)-Octadecenoyl-[acp] => NAD + Stearoyl-[acyl-carrier protein]	-16.55	1.19027	=>	c	0	10000	0	0	peg.2106	NE2205
Not present in SEED model or KEGG Annotation|Rxn06033	Oleoyl-[acyl-carrier-protein] hydrolase	Fatty Acid Biosynthesis	2.3.1.85, 3.1.2.14	R01706	cpd00001 + cpd11476 => cpd00067 + cpd00214 + cpd11493	H2O + hexadecanoyl-acp => H+ + Palmitate + ACP	-5.757	1.20727	=>	c	0	10000	0	0	GAP FILLING	GAP FILLING
FATTY ACID METABOLISM
rxn00947	'PalmitateCoA ligase (AMP-forming)'	Fatty Acid Metabolism	6.2.1.	R01280	cpd00002 + cpd00010 + cpd00067 + cpd00214 => cpd00012 + cpd00018 + cpd00134	ATP + CoA + H+ + Palmitate => PPi + AMP + Palmitoyl-CoA	-2.486	1.23168	=>	c	0	10000	0	0	peg.1488+peg.1591	NE1549+NE2235
rxn05458	'hexadecanoyl-ACP[acyl-carrier-protein] transferase'	Fatty Acid Metabolism	2.3.1.	R01280 and R1706	cpd00010 + cpd11476 <=> cpd00134 + cpd11493	CoA + hexadecanoyl-acp <=> Palmitoyl-CoA + ACP	0	2	<=>	c	1	10000	-10000	0	peg.1580	NE1647
Not present in SEED model|Rxn00946	Palmitoyl-CoA:oxygen 2-oxidoreductase	Fatty Acid Metabolism	1.1.3.6, 1.3.99.3, 1.3.99.13, 1.3.99.-	R01279	cpd00015 + cpd00134 <=> cpd000982 + cpd03126	FAD + Palmitoyl-CoA <= FADH2 + (2E)-Hexadecenoyl-CoA	12	1.84286	<=>	c	0	10000	0	0	peg.1487 + peg.2244	NE1548+NE2348
rxn03240	'(S)-3-Hydroxyhexadecanoyl-CoA hydro-lyase'	Fatty Acid Metabolism	4.2.1.17|4.2.1.7	R04738	cpd03113 <=> cpd00001 + cpd03126	(S)-3-Hydroxyhexadecanoyl-CoA <=> H2O + (2E)-Hexadecenoyl-CoA	2.163	0.767366	<=>	c	1	10000	-10000	0	peg.1467	NE1528
rxn03239	'(S)-3-Hydroxyhexadecanoyl-CoANAD+ oxidoreductase'	Fatty Acid Metabolism	1.1.1.35|1.1.1.21	R04737	cpd00003 + cpd03113 <=> cpd00004 + cpd00067 + cpd03114	NAD + (S)-3-Hydroxyhexadecanoyl-CoA <=> NADH + H+ + 3-Oxopalmitoyl-CoA	3.76	1.07969	<=>	c	1	10000	-10000	0	peg.1467	NE1528
rxn02804	'myristoyl-CoAacetylCoA C-myristoyltransferase'	Fatty Acid Metabolism	2.3.1.16|2.3.1.15	R03991	cpd00022 + cpd01695 <=> cpd00010 + cpd03114	Acetyl-CoA + Myristoyl-CoA <=> CoA + 3-Oxopalmitoyl-CoA	7.056	1.08737	<=>	c	1	10000	-10000	0	peg.1466|peg.2163	NE1527|NE2262
Not present in SEED model|Rxn02803	Tetradecanoyl-CoA:(acceptor) 2,3-oxidoreductase	Fatty Acid Metabolism	1.1.3.6, 1.3.99.3, 1.3.99.13, 1.3.99.-	R03390	cpd00015 + cpd01695 <=> cpd000982 + cpd03127	FAD + Myristoyl-CoA <= FADH2 + (2E)-Tetradecenoyl-CoA	12	1.84286	<=>	c	0	10000	0	0	peg.1487 + peg.2244	NE1548+NE2348
rxn03241	'(S)-3-Hydroxytetradecanoyl-CoA hydro-lyase'	Fatty Acid Metabolism	4.2.1.17|4.2.1.7	R04740	cpd03115 <=> cpd00001 + cpd03127	(S)-3-Hydroxytetradecanoyl-CoA <=> H2O + (2E)-Tetradecenoyl-CoA	2.163	0.767366	<=>	c	1	10000	-10000	0	peg.1467	NE1528
rxn06777	'(S)-3-Hydroxytetradecanoyl-CoANAD+ oxidoreductase'	Fatty Acid Metabolism	1.1.1.35|1.1.1.21	R04739	cpd00003 + cpd03115 <=> cpd00004 + cpd00067 + cpd12689	NAD + (S)-3-Hydroxytetradecanoyl-CoA <=> NADH + H+ + 3-Oxotetradecanoyl-CoA	3.76	1.07969	<=>	c	1	10000	-10000	0	peg.1467	NE1528
rxn06510	'Lauroyl-CoAacetyl-CoA C-acyltransferase'	Fatty Acid Metabolism	2.3.1.1	R03858	cpd00022 + cpd01260 <=> cpd00010 + cpd12689	Acetyl-CoA + ddcoa <=> CoA + 3-Oxotetradecanoyl-CoA	7.056	1.08737	<=>	c	1	10000	-10000	0	peg.1466|peg.2163	NE1527|NE2262
Not present in SEED model|Rxn02720	Lauroyl-CoA:(acceptor) 2,3-oxidoreductase	Fatty Acid Metabolism	1.1.3.6, 1.3.99.3, 1.3.99.13, 1.3.99.-	R03857	cpd00015 + cpd01260 <=> cpd00982 + cpd02060	FAD + Lauroyl-CoA <= FADH2 + (2E)-Dodecenoyl-CoA	12	1.84286	<=>	c	0	10000	0	0	peg.1487 + peg.2244	NE1548+NE2348
rxn02911	'(S)-3-Hydroxydodecanoyl-CoA hydro-lyase'	Fatty Acid Metabolism	4.2.1.17|4.2.1.7	R04170	cpd03116 <=> cpd00001 + cpd02060	(S)-3-Hydroxydodecanoyl-CoA <=> H2O + (2E)-Dodecenoyl-CoA	2.163	0.767366	<=>	c	1	10000	-10000	0	peg.1467	NE1528
rxn03242	'(S)-3-Hydroxydodecanoyl-CoANAD+ oxidoreductase'	Fatty Acid Metabolism	1.1.1.35|1.1.1.21	R04741	cpd00003 + cpd03116 <=> cpd00004 + cpd00067 + cpd03117	NAD + (S)-3-Hydroxydodecanoyl-CoA <=> NADH + H+ + 3-Oxododecanoyl-CoA	3.76	1.07969	<=>	c	1	10000	-10000	0	peg.1467	NE1528
rxn03243	'Decanoyl-CoAacetyl-CoA C-acyltransferase'	Fatty Acid Metabolism	2.3.1.1	R04742	cpd00022 + cpd03128 <=> cpd00010 + cpd03117	Acetyl-CoA + Decanoyl-CoA <=> CoA + 3-Oxododecanoyl-CoA	7.056	1.08737	<=>	c	1	10000	-10000	0	peg.1466|peg.2163	NE1527|NE2262
Not present in SEED model|Rxn03253	Decanoyl-CoA:(acceptor) 2,3-oxidoreductase	Fatty Acid Metabolism	1.1.3.6, 1.3.99.3, 1.3.99.13, 1.3.99.-	R04754	cpd00015 + cpd03128 <=> cpd00982 + cpd03129	FAD + Decanoyl-CoA <= FADH2 + (2E)-Decenoyl-CoA	12	1.84286	<=>	c	0	10000	0	0	peg.1487 + peg.2244	NE1548+NE2348
rxn03245	'(S)-Hydroxydecanoyl-CoA hydro-lyase'	Fatty Acid Metabolism	4.2.1.17|4.2.1.7	R04744	cpd03118 <=> cpd00001 + cpd03129	(S)-Hydroxydecanoyl-CoA <=> H2O + (2E)-Decenoyl-CoA	2.163	0.767366	<=>	c	1	10000	-10000	0	peg.1467	NE1528
rxn03244	'(S)-Hydroxydecanoyl-CoANAD+ oxidoreductase'	Fatty Acid Metabolism	1.1.1.35|1.1.1.21	R04743	cpd00003 + cpd03118 <=> cpd00004 + cpd00067 + cpd03119	NAD + (S)-Hydroxydecanoyl-CoA <=> NADH + H+ + 3-Oxodecanoyl-CoA	3.76	1.07969	<=>	c	1	10000	-10000	0	peg.1467	NE1528
rxn02680	'Octanoyl-CoAacetyl-CoA C-acyltransferase'	Fatty Acid Metabolism	2.3.1.1	R03778	cpd00022 + cpd01335 <=> cpd00010 + cpd03119	Acetyl-CoA + Octanoyl-CoA <=> CoA + 3-Oxodecanoyl-CoA	7.056	1.08737	<=>	c	1	10000	-10000	0	peg.1466|peg.2163	NE1527|NE2262
Not present in SEED model|Rxn002679	Octanoyl-CoA:oxygen 2-oxidoreductase	Fatty Acid Metabolism	1.1.3.6, 1.3.99.3, 1.3.99.13, 1.3.99.-	R03777	cpd00015 + cpd01335 <=> cpd00982 + cpd03130	FAD + Octanoyl-CoA <= FADH2 + (2E)-Octenoyl-CoA	12	1.84286	<=>	c	1	10000	-10000	0	peg.1487 + peg.2244	NE1548+NE2348
rxn03247	'(S)-Hydroxyoctanoyl-CoA hydro-lyase'	Fatty Acid Metabolism	4.2.1.17|4.2.1.7	R04746	cpd03120 <=> cpd00001 + cpd03130	(S)-Hydroxyoctanoyl-CoA <=> H2O + (2E)-Octenoyl-CoA	2.163	0.767366	<=>	c	1	10000	-10000	0	peg.1467	NE1528
rxn03246	'(S)-Hydroxyoctanoyl-CoANAD+ oxidoreductase'	Fatty Acid Metabolism	1.1.1.35|1.1.1.21	R04745	cpd00003 + cpd03120 <=> cpd00004 + cpd00067 + cpd03121	NAD + (S)-Hydroxyoctanoyl-CoA <=> NADH + H+ + 3-Oxooctanoyl-CoA	3.76	1.07969	<=>	c	1	10000	-10000	0	peg.1467	NE1528
rxn03248	'Hexanoyl-CoAacetyl-CoA C-acyltransferase'	Fatty Acid Metabolism	2.3.1.1	R04747	cpd00022 + cpd03124 <=> cpd00010 + cpd03121	Acetyl-CoA + Hexanoyl-CoA <=> CoA + 3-Oxooctanoyl-CoA	7.056	1.08737	<=>	c	1	10000	-10000	0	peg.1466|peg.2163	NE1527|NE2262
Not present in SEED model|Rxn003251	Hexanoyl-CoA:(acceptor) 2,3-oxidoreductase	Fatty Acid Metabolism	1.1.3.6, 1.3.99.3, 1.3.99.13, 1.3.99.-	R04751	cpd00015 + cpd03124 <=> cpd00982 + cpd03125	FAD + Hexanoyl-CoA <= FADH2 + (2E)-Hexenoyl-CoA	12	1.84286	<=>	c	1	10000	-10000	0	peg.1487 + peg.2244	NE1548+NE2348
rxn03250	'(S)-Hydroxyhexanoyl-CoA hydro-lyase'	Fatty Acid Metabolism	4.2.1.17|4.2.1.7	R04749	cpd03122 <=> cpd00001 + cpd03125	(S)-Hydroxyhexanoyl-CoA <=> H2O + (2E)-Hexenoyl-CoA	2.163	0.767366	<=>	c	1	10000	-10000	0	peg.1467	NE1528
rxn03249	'(S)-Hydroxyhexanoyl-CoANAD+ oxidoreductase'	Fatty Acid Metabolism	1.1.1.35|1.1.1.21	R04748	cpd00003 + cpd03122 <=> cpd00004 + cpd00067 + cpd03123	NAD + (S)-Hydroxyhexanoyl-CoA <=> NADH + H+ + 3-Oxohexanoyl-CoA	3.76	1.07969	<=>	c	1	10000	-10000	0	peg.1467	NE1528
rxn00874	'Acetyl-CoAacetyl-CoA C-acetyltransferase'	Fatty Acid Metabolism	2.3.1.9|2.3.1.1	R01177	cpd00022 + cpd00120 <=> cpd00010 + cpd03123	Acetyl-CoA + Butyryl-CoA <=> CoA + 3-Oxohexanoyl-CoA	7.056	1.08737	<=>	c	1	10000	-10000	0	peg.1466|peg.2163	NE1527|NE2262
Not present in SEED model|Rxn00872	Butanoyl-CoA:oxygen 2-oxidoreductase	Fatty Acid Metabolism	1.1.3.6, 1.3.99.3, 1.3.99.13, 1.3.99.-	R01175	cpd00015 + cpd00120 <=> cpd00650 + cpd00982	FAD + Butyryl-CoA <= Crotonyl-CoA + FADH2	12	1.84286	<=>	c	0	10000	0	0	peg.1487 + peg.2244	NE1548+NE2348
rxn02167	'(S)-3-Hydroxybutanoyl-CoA hydro-lyase'	Fatty Acid Metabolism	4.2.1.1	R03026	cpd00842 <=> cpd00001 + cpd00650	(S)-3-Hydroxybutyryl-CoA <=> H2O + Crotonyl-CoA	2.163	0.767366	<=>	c	1	10000	-10000	0	peg.1467	NE1528
rxn01451	'(S)-3-Hydroxybutanoyl-CoANAD+ oxidoreductase'	Fatty Acid Metabolism	1.1.1.35|1.1.1.21	R01975	cpd00003 + cpd00842 <=> cpd00004 + cpd00067 + cpd00279	NAD + (S)-3-Hydroxybutyryl-CoA <=> NADH + H+ + Acetoacetyl-CoA	3.76	1.07969	<=>	c	1	10000	-10000	0	peg.1467	NE1528
rxn00178	'Acetyl-CoAacetyl-CoA C-acetyltransferase'	Fatty Acid Metabolism	2.3.1.9|2.3.1.1	R00238	(2) cpd00022 <=> cpd00010 + cpd00279	(2) Acetyl-CoA <=> CoA + Acetoacetyl-CoA	7.056	1.08737	<=>	c	1	10000	-10000	0	peg.2163	NE2262
GLYCEROPHOSPHOLIPID METABOLISM
rxn00611	'sn-Glycerol-3-phosphateNAD+ 2-oxidoreductase'	Glycerophospholipid Metabolism	1.1.1.8|1.1.1.94|1.1.1.26	R00842|R05679	cpd00003 + cpd00080 <=> cpd00004 + cpd00067 + cpd00095	NAD + Glycerol-3-phosphate <=> NADH + H+ + Glycerone-phosphate	3.76	1.07969	<=>	c	0	10000	0	0	peg.2109	NE2208
rxn00612	'sn-Glycerol-3-phosphateNADP+ 2-oxidoreductase'	Glycerophospholipid Metabolism	1.1.1.94|1.1.1.26	R05680|R00844	cpd00006 + cpd00080 <=> cpd00005 + cpd00067 + cpd00095	NADP + Glycerol-3-phosphate <=> NADPH + H+ + Glycerone-phosphate	3.76	1.07969	<=>	c	1	10000	-10000	0	peg.2109	NE2208
rxn00616	'sn-Glycerol-3-phosphate(acceptor) 2-oxidoreductase'	Glycerophospholipid Metabolism	1.1.99.	R00848	cpd00015 + cpd00080 <=> cpd00095 + cpd00982	FAD + Glycerol-3-phosphate <=> Glycerone-phosphate + FADH2	-0.79	1.74067	<=>	c	1	10000	-10000	0	peg.356	NE0370
rxn08556	'glycerol-3-phosphate dehydrogenase (ubiquinone-8)'	Glycerophospholipid Metabolism	1.1.99.	None	cpd00080 + cpd15560 => cpd00095 + cpd15561	Glycerol-3-phosphate + Ubiquinone-8 => Glycerone-phosphate + Ubiquinol-8	-13.68	2.63779	=>	c	0	10000	0	0	peg.356	NE0370
rxn08557	'glycerol-3-phosphate dehydrogenase (menaquinone-8)'	Glycerophospholipid Metabolism	1.1.99.	None	cpd00080 + cpd15500 => cpd00095 + cpd15499	Glycerol-3-phosphate + Menaquinone 8 => Glycerone-phosphate + Menaquinol 8	-17.769	2.88741	=>	c	0	10000	0	0	peg.356	NE0370
rxn08558	'glycerol-3-phosphate dehydrogenase (demethylmenaquinone-8)'	Glycerophospholipid Metabolism	1.1.99.	None	cpd00080 + cpd15352 => cpd00095 + cpd15353	Glycerol-3-phosphate + 2-Demethylmenaquinone 8 => Glycerone-phosphate + 2-Demethylmenaquinol 8	-16.549	2.71371	=>	c	0	10000	0	0	peg.356	NE0370
rxn00758	'sn-Glycero-3-phosphocholine glycerophosphohydrolase'	Glycerophospholipid Metabolism	3.1.4.2|3.1.4.4	R01030	cpd00001 + cpd00507 <=> cpd00080 + cpd00098	H2O + Glycerophosphocholine <=> Glycerol-3-phosphate + Choline	-4.813	0.694983	<=>	c	1	10000	-10000	0	peg.357	NE0371
rxn01073	'sn-Glycero-3-phosphoethanolamine glycerophosphohydrolase'	Glycerophospholipid Metabolism	3.1.4.2|3.1.4.4	R01470	cpd00001 + cpd00908 <=> cpd00080 + cpd00162	H2O + Glycerophosphoethanolamine <=> Glycerol-3-phosphate + Aminoethanol	-4.813	0.694983	<=>	c	1	10000	-10000	0	peg.357	NE0371
Not present in SEED model|Rxn07267	cardiolipin synthase	Glycerophospholipid Metabolism	2.7.8.-	R07390	cpd07267 <=> cpd0100 + cpd12801	(2) Phosphatidylglycerol <=> Glycerol + Cardiolipin	0	2	<=>	c	1	10000	-10000	0	peg.68	NE0068
Not present in SEED model|Rxn06081	rxn8081	Glycerophospholipid Metabolism	2.7.8.-	R02030	cpd11427 + cpd11652 <=> cpd00046 + cpd12801	CDP-diacylglycerol + Phosphatidylglycerol <=> CMP + Cardiolipin	-4.5	0.23673	<=>	c	1	10000	-10000	0	peg.68	NE0068
Not present in SEED model|Rxn06080	Phosphatidylglycerophosphate phosphohydrolase	Glycerophospholipid Metabolism	3.1.3.27	R02029	cpd00001 + cpd11454 <=> cpd00009 + cpd00067 + cpd11652	H2O + Phosphatidylglycerophosphate => Phosphate + H+ + Phosphatidylglycerol	-2.317	0.735634	<=>	c	0	10000	0	0	peg.2448	NE2560
Not present in SEED model|Rxn06045	CDPdiacylglycerol:sn-glycerol-3-phosphate 3-phosphatidyltransferase	Glycerophospholipid Metabolism	2.7.8.5	R01801	cpd00080 + cpd11427 <=> cpd00046 + cpd11454	Glycerol-3-phosphate + CDP-diacylglycerol <=> CMP + Phosphatidylglycerophosphate	-4.5	0.23673	<=>	c	1	10000	-10000	0	peg.2032	NE2127
Not present in SEED model|Rxn06044	CDPdiacylglycerol:L-serine 3-O-phosphatidyltransferase	Glycerophospholipid Metabolism	2.7.8.8	R01800	cpd00054 + cpd11427 <=> cpd00046 + cpd00067 + cpd11455	L-Serine + CDP-diacylglycerol <=> CMP + H+ + ps_BS	-5.74	0.451684	<=>	c	1	10000	-10000	0	peg.1269	NE1321
Not present in SEED model|Rxn06090	Phosphatidyl-L-serine carboxy-lyase	Glycerophospholipid Metabolism	4.1.1.65	R02055	cpd00067 + cpd11455 => cpd00011 + cpd11456	H+ + ps_BS => CO2 + Phosphatidylethanolamine	-3.09	0.5417	=>	c	0	10000	0	0	peg.1270	NE1322
Not present in SEED model|Rxn06043	CTP:phosphatidate cytidyltransferase	Glycerophospholipid Metabolism	2.7.7.41	R01799	cpd00052 + cpd11422 <=> cpd00012 + cpd11427	CTP + 1,2-diacyl-sn-glycerol 3-phosphate <=> PPi + CDP-diacylglycerol	1.07	0.746895	<=>	c	1	10000	-10000	0	peg.1644	NE1713
Not present in SEED model|Rxn06140	1-acylglycerol-3-phosphate O-acyltransferase	Glycerophospholipid Metabolism	2.3.1.51	R02241	cpd00010 + cpd11422 <=> cpd00517 + cpd11611	CoA + 1,2-diacyl-sn-glycerol 3-phosphate <= 1-Acyl-sn-glycerol 3-phosphate + Acyl-CoA	-3.614	1.17862	<=>	c	0	10000	0	0	peg.1139+peg.595	NE0612+NE1184
Not present in SEED model|Rxn05901	acyl-CoA:sn-glycerol-3-phosphate 1-O-acyltransferase	Glycerophospholipid Metabolism	2.3.1.15	R00851	cpd00080 + cpd11611 => cpd00010 + cpd00517	Glycerol-3-phosphate + Acyl-CoA => CoA + 1-Acyl-sn-glycerol 3-phosphate	-3.614	1.17862	=>	c	0	10000	0	0	peg.1578+peg.217	NE0224+NE1645
1.4. Nucleotide Metabolism
PURINE METABOLISM
rxn00775|rxn14038	'ADPribose ribophosphohydrolase'	Purine Synthesis	3.6.1.1	None	cpd00001 + cpd00251 => cpd00018 + cpd00101	H2O + ADPribose => AMP + ribose-5-phosphate	-9.313	0.746895	=>	c	0	10000	0	0	peg.2360	NE2470
rxn00770	'ATPD-ribose-5-phosphate pyrophosphotransferase'	Purine Synthesis	2.7.6.	R01049	cpd00002 + cpd00101 <=> cpd00018 + cpd00103	ATP + ribose-5-phosphate <=> AMP + PRPP	-4.5	0.23673	<=>	c	1	10000	-10000	0	peg.1749	NE1826
rxn00790	'5-Phosphoribosylaminepyrophosphate phosphoribosyltransferase'	Purine Synthesis	2.4.2.1	R01072	cpd00012 + cpd00023 + cpd01982 <= cpd00001 + cpd00053 + cpd00103	H2O + L-Glutamine + PRPP => PPi + L-Glutamate + 5-Phosphoribosylamine	-10.933	0.924103	=>	c	0	10000	0	0	peg.677	NE0699
rxn02895	'5-Phospho-D-ribosylamineglycine ligase (ADP-forming)'	Purine Synthesis	6.3.4.1	R04144	cpd00008 + cpd00009 + cpd00067 + cpd02394 => cpd00002 + cpd00033 + cpd01982	ATP + Glycine + 5-Phosphoribosylamine => ADP + Phosphate + H+ + GAR	-6.354	0.856942	=>	c	0	10000	0	0	peg.850	NE0877
rxn03004	'10-Formyltetrahydrofolate5''-phosphoribosylglycinamide'	Purine Synthesis	2.1.2.	R04325	cpd00201 + cpd02394 <=> cpd00067 + cpd00087 + cpd02678	10-Formyl-THF + GAR <=> H+ + THF + N-Formyl-GAR	-6.68	1.54884	<=>	c	1	10000	-10000	0	peg.87	NE0087
rxn03084	'5''-PhosphoribosylformylglycinamideL-glutamine amido-ligase'	Purine Synthesis	6.3.5.	R04463	cpd00001 + cpd00002 + cpd00053 + cpd02678 => cpd00008 + cpd00009 + cpd00023 + cpd00067 + cpd02826	H2O + ATP + L-Glutamine + N-Formyl-GAR => ADP + Phosphate + L-Glutamate + H+ + 5'-Phosphoribosylformylglycinamidine	-13.457	1.78183	=>	c	0	10000	0	0	peg.19	NE0019
rxn02937	'2-(Formamido)-N1-(5-phosphoribosyl)acetamidine cyclo-ligase'	Purine Synthesis	6.3.3.	R04208	cpd00002 + cpd02826 <=> cpd00008 + cpd00009 + cpd00067 + cpd02140	ATP + 5'-Phosphoribosylformylglycinamidine <=> ADP + Phosphate + H+ + AIR	20.656	2.35942	<=>	c	1	10000	-10000	0	peg.88	NE0088
rxn02938	'1-(5-Phospho-D-ribosyl)-5-amino-4-imidazolecarboxylate carboxy-lyase'	Purine Synthesis	4.1.1.2	R04209	cpd00067 + cpd02893 => cpd00011 + cpd02140	H+ + 5'-Phosphoribosyl-4-carboxy-5-aminoimidazole => CO2 + AIR	-1.32	0.732676	=>	c	0	10000	0	0	peg.840+peg.841	NE0867+NE0868
rxn09997	'4-amino-5-hydroxymethyl-2-methylpyrimidine synthetase'	Purine Synthesis	None	None	cpd00001 + cpd02140 <=> (0.5) cpd00007 + cpd00009 + (2) cpd00067 + cpd00229 + cpd00939	H2O + AIR <=> (0.5) O2 + Phosphate + (2) H+ + Glycolaldehyde + Toxopyrimidine	13.2329	2.36123	<=>	c	1	10000	-10000	0	peg.38	NE0038
rxn03147	'1-(5-Phosphoribosyl)-5-amino-4-carboxyimidazoleL-aspartate ligase'	Purine Synthesis	6.3.2.	R04591	cpd00002 + cpd00041 + cpd02893 => cpd00008 + cpd00009 + (2) cpd00067 + cpd02921	ATP + L-Aspartate + 5'-Phosphoribosyl-4-carboxy-5-aminoimidazole => ADP + Phosphate + (2) H+ + SAICAR	-16.084	1.46394	=>	c	0	10000	0	0	peg.839	NE0866
rxn03136	'1-(5''-Phosphoribosyl)-5-amino-4-(N-succinocarboxamide)-imidazole'	Purine Synthesis	4.3.2.	R04559	cpd02921 <=> cpd00106 + cpd02851	SAICAR <=> Fumarate + AICAR	7.34	0.933038	<=>	c	1	10000	-10000	0	peg.1868	NE1951
rxn03137	'10-Formyltetrahydrofolate5''-phosphoribosyl-5-amino-4-'	Purine Synthesis	2.1.2.	R04560	cpd00201 + cpd02851 <=> cpd00087 + cpd02884	10-Formyl-THF + AICAR <=> THF + FAICAR	-5.44	1.57164	<=>	c	1	10000	-10000	0	peg.849	NE0876
rxn00832	'IMP 1,2-hydrolase (decyclizing)'	Purine Synthesis	3.5.4.1	R01127	cpd00001 + cpd00114 <=> cpd02884	H2O + IMP <=> FAICAR	-2.583	2.29918	<=>	c	1	10000	-10000	0	peg.849	NE0876
Not present in SEED model|Rxn02518	2'-Deoxyinosine-5'-triphosphate pyrophosphohydrolase	Purine Synthesis	3.6.1.19	R03531	cpd00001 + cpd00977 => cpd00012 + cpd03704	H2O + dITP => PPi + dIMP	-8.243	0.748021	=>	c	0	10000	0	0	peg.265	NE0277
Not present in SEED model|Rxn02517	ATP:nucleoside-diphosphate phosphatransferase	Purine Synthesis	2.7.4.6	R03530	cpd00002 + cpd00976 <=> cpd00008 + cpd00977	ATP + dIDP <=> ADP + dITP	0	2	<=>	c	1	10000	-10000	0	peg.139	NE0144
Not present in SEED model|Rxn05114	5-amino-1-(5-phospho-D-ribosyl)imidazole:carbon-dioxide ligase	Purine Synthesis	6.3.4.18	R07404	cpd00002 + cpd00242 + cpd02140 => cpd00008 + cpd00009 + (2) cpd00067 + cpd11310	ATP + H2CO3 + AIR => ADP + Phosphate + (2) H+ + 5-phosphoribosyl-5-carboxyaminoimidazole	-21.914	1.55945	=>	c	0	10000	0	0	peg.840	NE0867
Not present in SEED model|Rxn05115	5-carboxyamino-1-(5-phospho-D-ribosyl)imidazole carboxymutase	Purine Synthesis	5.4.99.18	R07405	cpd00067 + cpd11310 <=> cpd02893	H+ + 5-phosphoribosyl-5-carboxyaminoimidazole <= 5'-Phosphoribosyl-4-carboxy-5-aminoimidazole	17.26	1.4762	<=>	c	1	10000	-10000	0	peg.841	NE0868
Not present in SEED model|Rxn00514	Inosine 5'-triphosphate pyrophosphohydrolase	Purine Synthesis	3.6.1.8, 3.6.1.19	R00720	cpd00001 + cpd00068 => cpd00012 + cpd00114	H2O + ITP => PPi + IMP	-8.243	0.748021	=>	c	0	10000	0	0	peg.265	NE0277
Not present in SEED model|Rxn03039	1-(5'-Phosphoribosyl)-5-amino-4-imidazolecarboxamide:pyrophosphate	Purine Synthesis	2.4.2.7	R04378	cpd00012 + cpd02851 <=> cpd00103 + cpd02506	PPi + AICAR <= PRPP + 5-Amino-4-imidazolecarboxyamide	3.01	0.976667	<=>	c	0	10000	0	0	peg.174	NE0181
rxn00515	'ATPnucleoside-diphosphate phosphatransferase'	Purine Synthesis	2.7.4.	R00722	cpd00002 + cpd00090 <=> cpd00008 + cpd00068	ATP + IDP <=> ADP + ITP	0	2	<=>	c	1	10000	-10000	0	peg.139	NE0144
rxn00838	'IMPL-aspartate ligase (GDP-forming)'	Purine Synthesis	6.3.4.	R01135	cpd00038 + cpd00041 + cpd00114 => cpd00009 + cpd00031 + (2) cpd00067 + cpd02375	GTP + L-Aspartate + IMP => Phosphate + GDP + (2) H+ + Adenylosuccinate	-2.594	1.29949	=>	c	0	10000	0	0	peg.1229	NE1281
rxn00800	'N6-(1,2-Dicarboxyethyl)AMP AMP-lyase'	Purine Synthesis	4.3.2.	R01083	cpd02375 <=> cpd00018 + cpd00106	Adenylosuccinate <=> AMP + Fumarate	7.34	0.933038	<=>	c	1	10000	-10000	0	peg.1868	NE1951
rxn00095	'P1,P4-Bis(5''-nucleosyl)-tetraphosphate nucleotidebisphosphohydrolase'	Purine Synthesis	3.6.1.4	R00125	cpd00001 + cpd00924 => (2) cpd00008	H2O + AppppA => (2) ADP	-9.313	0.746895	=>	c	0	10000	0	0	peg.596	NE0613
rxn00379	'ATPsulfate adenylyltransferase'	Purine Synthesis	2.7.7.	R00529	cpd00002 + cpd00048 + cpd00067 <=> cpd00012 + cpd00193	ATP + Sulfate + H+ <=> PPi + APS	12.57	1.01359	<=>	c	1	10000	-10000	0	peg.829+peg.830	NE0856+NE0857
rxn00065	'ATP pyrophosphate-lyase (cyclizing)'	Purine Synthesis	4.6.1.	R00089	cpd00002 => cpd00012 + cpd00446	ATP => PPi + cAMP	1.05	2.1824	=>	c	0	10000	0	0	peg.1247	NE1299
rxn00062	'ATP phosphohydrolase (protein-secreting)'	Purine Synthesis	3.6.1.3|3.6.1.5|3.6.1.8|3.6.1.15|3.6.3.1|3.6.3.2|3.6.3.3|3.6.3.4|3.6.3.5|3.6.3.6|3.6.3.7|3.6.3.8|3.6.3.9|3.6.3.10|3.6.3.11|3.6.3.12|3.6.3.14|3.6.3.15|3.6.3.16|3.6.3.17|3.6.3.18|3.6.3.19|3.6.3.20|3.6.3.21|3.6.3.22|3.6.3.23|3.6.3.24|3.6.3.25|3.6.3.26|3.6.3.27|3.6.3.28|3.6.3.29|3.6.3.30|3.6.3.31|3.6.3.32|3.6.3.33|3.6.3.34|3.6.3.35|3.6.3.36|3.6.3.37|3.6.3.38|3.6.3.39|3.6.3.40|3.6.3.41|3.6.3.42|3.6.3.…	R00086	cpd00001 + cpd00002 => cpd00008 + cpd00009 + cpd00067	H2O + ATP => ADP + Phosphate + H+	-6.817	0.717554	=>	c	0	10000	0	0	SPONTANEOUS	SPONTANEOUS
rxn00148	'ATPpyruvate O2-phosphotransferase'	Purine Synthesis	2.7.1.4	R00200	cpd00002 + cpd00020 <=> cpd00008 + cpd00061	ATP + Pyruvate <=> ADP + PEP	4.61	0.654305	<=>	c	1	10000	-10000	0	peg.139|peg.311	NE0144|NE0325
rxn00839	'ATPnucleoside-diphosphate phosphatransferase'	Purine Synthesis	2.7.4.	R01137	cpd00002 + cpd00177 <=> cpd00008 + cpd00115	ATP + dADP <=> ADP + dATP	0	2	<=>	c	0	10000	0	0	peg.139|peg.311	NE0144,NE0325
rxn01508	'ATPdeoxyadenosine 5''-phosphotransferase'	Purine Synthesis	2.7.1.7	R02089	cpd00002 + cpd00438 <=> cpd00008 + cpd00294	ATP + Deoxyadenosine <=> ADP + dAMP	-4.5	0.23673	<=>	c	1	10000	-10000	0	peg.71	NE0950
Not present in SEED model|Rxn01507	2'-Deoxyadenosine 5'-monophosphate phosphohydrolase	Purine Synthesis	3.1.3.5	R02088	cpd00001 + cpd000294 <=> cpd00009 + cpd00067 + cpd00438	H2O + dAMP => Phosphate + H+ + Deoxyadenosine	-2.317	0.735634	<=>	c	0	10000	0	0	peg.71	NE0950
rxn01127	'ATPAMP phosphotransferase'	Purine Synthesis	2.7.4.3|2.7.4.1	R01547	cpd00002 + cpd00294 <=> cpd00008 + cpd00177	ATP + dAMP <=> ADP + dADP	0	2	<=>	c	1	10000	-10000	0	peg.1854	NE1933
rxn05231	'Ribonucleotide reductase ADP'	Purine Synthesis	1.17.4.	R02017	cpd00008 + cpd11421 => cpd00001 + cpd00177 + cpd11420	ADP + trdrd => H2O + dADP + trdox	-17.299	2.29428	=>	c	0	10000	0	0	peg.2315+peg.2316	NE2422+NE2423
rxn00097	'ATPAMP phosphotransferase'	Purine Synthesis	2.7.4.	R00127	cpd00002 + cpd00018 <=> (2) cpd00008	ATP + AMP <=> (2) ADP	0	2	<=>	c	1	10000	-10000	0	peg.1854	NE1933
rxn00139	'AMPpyrophosphate phosphoribosyltransferase'	Purine Synthesis	2.4.2.7|2.4.2.	R00190	cpd00103 + cpd00128 => cpd00012 + cpd00018	PRPP + Adenine => PPi + AMP	-3.01	0.976667	=>	c	0	10000	0	0	peg.174	NE0181
Not present in SEED model|Rxn00840	dATP:pyruvate O2-phosphotransferase	Purine Synthesis	2.7.2.40	R01138	cpd00020 + cpd00115 <=> cpd00061 + cpd00177	Pyruvate + dATP <=> Phosphoenolpyruvate + dADP	4.61	0.654305	<=>	c	1	10000	-10000	0	peg.311	NE0325
Not present in SEED model|Rxn00132	Adenosine 5'-monophosphate phosphohydrolase	Purine Synthesis	3.1.3.5	R00183	cpd00001 + cpd00018 => cpd00009 + cpd00067 + cpd00182	H2O + AMP => Phosphate + H+ + Adenosine	-2.317	0.735634	<=>	c	0	10000	0	0	peg.922	NE0950
Not present in SEED model|Rxn00134	ATP:adenosine 5'-phosphotransferase	Purine Synthesis	2.7.1.20, 2.7.1.40	R00185	cpd00002 + cpd00182 <=> cpd00008 + cpd00018	ATP + Adenosine <=> ADP + AMP	-4.5	0.23673	=>	c	1	10000	-10000	0	peg.594	NE0611
Not present in SEED model|Rxn00831	Inosine 5'-monophosphate phosphohydrolase	Purine Synthesis	3.1.3.5	R01126	cpd00001 + cpd00114 => cpd00009 + cpd00067 + cpd00246	H2O + IMP => Phosphate + H+ + Inosine	-2.317	0.735634	=>	c	0	10000	0	0	peg.922	NE0950
rxn00834	'IMPNAD+ oxidoreductase'	Purine Synthesis	1.1.1.20	R01130	cpd00001 + cpd00003 + cpd00114 <=> cpd00004 + cpd00067 + cpd00497	H2O + NAD + IMP <=> NADH + H+ + XMP	1.577	1.55505	<=>	c	1	10000	-10000	0	peg.95+peg.508	NE0095+NE0524
rxn00917	'Xanthosine-5''-phosphateL-glutamine amido-ligase (AMP-forming)'	Purine Synthesis	6.3.5.	R01231	cpd00001 + cpd00002 + cpd00053 + cpd00497 => cpd00012 + cpd00018 + cpd00023 + cpd00067 + cpd00126	H2O + ATP + L-Glutamine + XMP => PPi + AMP + L-Glutamate + H+ + GMP	-4.083	1.3839	=>	c	0	10000	0	0	peg.94	NE0094
Not present in SEED model|Rxn01961	Xanthosine 5'-phosphate phosphohydrolase	Purine Synthesis	3.1.3.5	R02719	cpd00001 + cpd00497 => cpd00009 + cpd00067 + cpd01217	H2O + XMP => Phosphate + H+ + Xanthosine	-2.317	0.735634	=>	c	1	10000	-10000	0	peg.922	NE0950
Not present in SEED model|Rxn01962	XTP pyrophosphohydrolase	Purine Synthesis	3.6.1.19	R02720	cpd00001 + cpd00530 => cpd00012 + cpd00497	H2O + XTP => PPi + XMP	-8.423	0.748021	=>	c	0	10000	0	0	peg.265	NE0277
Not present in SEED model|Rxn00913	Guanosine 5'-monophosphate phosphohydrolase	Purine Synthesis	3.1.3.5	R01227	cpd0001 + cpd00126 => cpd00009 + cpd00067 + cpd00311	H2O + GMP => Phosphate + H+ + Guanosine	-2.317	0.735634	=>	c	0	10000	0	0	peg.922	NE950
Not present in SEED model|Rxn00307	GTP pyrophosphate-lyase (cyclizing)	Purine Synthesis	4.6.1.1, 4.6.1.2	R00434	cpd00038 => cpd00012 + cpd00697	GTP => PPi + cGMP	1.05	2.1824	=>	c	0	10000	0	0	peg.1247	NE1299
Not present in SEED model|Rxn02449	Guanosine 3'-diphosphate 5'-triphosphate 5'-phosphohydrolase	Purine Synthesis	3.6.1.11, 3.6.1.40	R03409	cpd00001 + cpd02740 => cpd00009 + cpd00067 + cpd00905	H2O + Guanosine 5'-triphosphate,3'-diphosphate => Phosphate + H+ + Guanosine 3',5'-bis(diphosphate)	-6.817	0.717554	=>	c	0	10000	0	0	peg.1674	NE1745
Not present in SEED model|Rxn00301	Guanosine 5'-triphosphate pyrophosphohydrolase	Purine Synthesis	3.6.1.8, 3.6.1.19	R00426	cpd00001 + cpd00038 => cpd00012 + cpd00126	H2O + GTP => PPi + GMP	-8.423	0.748021	=>	c	0	10000	0	0	peg.265	NE0277
Not present in SEED model|Rxn01351	2'-Deoxyguanosine 5'-triphosphate pyrophosphohydrolase	Purine Synthesis	3.6.1.19	R01855	cpd00001 + cpd00241 => cpd00012 + cpd00296	H2O + dGTP => PPi + dGMP	-8.423	0.748021	=>	c	0	10000	0	0	peg.265	NE0277
rxn00239	'ATP(d)GMP phosphotransferase'	Purine Synthesis	2.7.4.	R00332	cpd00002 + cpd00126 <=> cpd00008 + cpd00031	ATP + GMP <=> ADP + GDP	0	2	<=>	c	1	10000	-10000	0	peg.2155	NE2254
rxn00237	'ATPnucleoside-diphosphate phosphatransferase'	Purine Synthesis	2.7.4.	R00330	cpd00002 + cpd00031 <=> cpd00008 + cpd00038	ATP + GDP <=> ADP + GTP	0	2	<=>	c	0	10000	0	0	peg.139	NE0144
rxn00242	'Guanosine-3'',5''-bis(diphosphate) 3''-pyrophosphohydrolase'	Purine Synthesis	3.1.7.	R00336	cpd00001 + cpd00905 => cpd00012 + cpd00031	H2O + Guanosine 3',5'-bis(diphosphate) => PPi + GDP	-3.743	0.745682	=>	c	0	10000	0	0	peg.354	NE0368
rxn00303	'ATPGTP 3''-pyrophosphotransferase'	Purine Synthesis	2.7.6.	R00429	cpd00002 + cpd00038 <=> cpd00018 + cpd02740	ATP + GTP <=> AMP + Guanosine 5'-triphosphate,3'-diphosphate	-4.5	0.23673	<=>	c	1	10000	-10000	0	peg.354	NE0368
rxn05233	'Ribonucleotide reductase GDP'	Purine Synthesis	1.17.4.	R02019	cpd00031 + cpd11421 => cpd00001 + cpd00295 + cpd11420	GDP + trdrd => H2O + dGDP + trdox	-17.299	2.29428	=>	c	0	10000	0	0	peg.2315+peg.2316	NE2422+NE2423
rxn01444	'ATPdeoxyguanosine 5''-phosphotransferase'	Purine Synthesis	2.7.1.11	R01967	cpd00002 + cpd00277 <=> cpd00008 + cpd00296	ATP + Deoxyguanosine <=> ADP + dGMP	-4.5	0.23673	<=>	c	1	10000	-10000	0	peg.71	NE0950
rxn01352	'dGTP triphosphohydrolase'	Purine Synthesis	3.1.5.	R01856	cpd00001 + cpd00241 <=> cpd00067 + cpd00277 + cpd00421	H2O + dGTP <=> H+ + Deoxyguanosine + Triphosphate	Not Available	Not Available	<=>	c	1	10000	-10000	0	peg.1898	NE1982
rxn01353	'ATPnucleoside-diphosphate phosphatransferase'	Purine Synthesis	2.7.4.	R01857	cpd00002 + cpd00295 <=> cpd00008 + cpd00241	ATP + dGDP <=> ADP + dGTP	0	2	<=>	c	0	10000	0	0	peg.139|peg.311	NE0144|NE0325
Not present in SEED model|Rxn01445	2'-Deoxyguanosine 5'-monophosphate phosphohydrolase	Purine Synthesis	3.1.3.5	R01968	cpd00001 + cpd00296 <=> cpd00009 + cpd00067 + cpd00277	H2O + dTMP => Phosphate + H+ + Thymidine	-2.317	0.735634	<=>	c	0	10000	0	0	peg.922	NE0950
Not present in SEED model|Rxn01354	dATP:pyruvate O2-phosphotransferase	Purine Synthesis	2.7.1.40	R01858	cpd00020 + cpd00241 <=> cpd00061 + cpd00295	Pyruvate + dGTP <=> Phosphoenolpyruvate + dGDP	4.61	0.654305	<=>	c	1	10000	-10000	0	peg.311	NE0325
rxn01509	'ATP(d)GMP phosphotransferase'	Purine Synthesis	2.7.4.8|2.7.4.1	R02090	cpd00002 + cpd00296 <=> cpd00008 + cpd00295	ATP + dGMP <=> ADP + dGDP	0	2	<=>	c	0	10000	0	0	peg.2155	NE2254
rxn04132	rxn04132'	Purine Synthesis	Undetermined	R06063	cpd00001 + cpd08625 => cpd00011 + cpd01567	H2O + 5-Hydroxyisourate => CO2 + (R)-Allantoin	-39.343	3.67721	=>	c	0	10000	0	0	SPONTANEOUS	SPONTANEOUS
rxn04133	'rxn04133'	Purine Synthesis	Undetermined	R06064	cpd00001 + cpd08625 => cpd00011 + cpd01092	H2O + 5-Hydroxyisourate => CO2 + Allantoin	-39.343	3.67721	=>	c	0	10000	0	0	SPONTANEOUS	SPONTANEOUS
rxn04456	'rxn04456'	Purine Synthesis	Undetermined	R06604	cpd00067 + cpd09027 => cpd00011 + cpd01092	H+ + 5-Hydroxy-2-oxo-4-ureido-2,5-dihydro-1H-imidazole-5-carboxylate => CO2 + Allantoin	-14.55	1.20369	=>	c	0	10000	0	0	SPONTANEOUS	SPONTANEOUS
rxn04457	'rxn04457'	Purine Synthesis	Undetermined	R06605	cpd00067 + cpd09027 => cpd00011 + cpd01567	H+ + 5-Hydroxy-2-oxo-4-ureido-2,5-dihydro-1H-imidazole-5-carboxylate => CO2 + (R)-Allantoin	-14.55	1.20369	=>	c	0	10000	0	0	SPONTANEOUS	SPONTANEOUS
rxn05229|Equivalent to Rxn05114	'NCAIR synthetase and NCAIR mutase'	Purine Synthesis	Undetermined	None	cpd00002 + cpd00242 + cpd02140 => cpd00008 + cpd00009 + cpd00067 + cpd02893	ATP + H2CO3 + AIR => ADP + Phosphate + H+ + 5'-Phosphoribosyl-4-carboxy-5-aminoimidazole	-4.654	0.895376	=>	c	0	10000	0	0	GAP FILLING	GAP FILLING
PYRIMIDINE METABOLISM
rxn00414	'Carbon-dioxideL-glutamine amido-ligase (ADP-forming,'	Pyrimidine Metabolism	6.3.5.	R00575	cpd00001 + (2) cpd00002 + cpd00053 + cpd00242 => (2) cpd00008 + cpd00009 + cpd00023 + cpd00067 + cpd00146	H2O + (2) ATP + L-Glutamine + H2CO3 => (2) ADP + Phosphate + L-Glutamate + H+ + Carbamoylphosphate	-11.257	0.954661	=>	c	0	10000	0	0	peg.1594+peg.1595	NE1661+NE1662
rxn01018	'Carbamoyl-phosphateL-aspartate carbamoyltransferase'	Pyrimidine Metabolism	2.1.3.	R01397	cpd00041 + cpd00146 => cpd00009 + (2) cpd00067 + cpd00343	L-Aspartate + Carbamoylphosphate => Phosphate + (2) H+ + N-Carbamoyl-L-aspartate	-8.984	0.874223	=>	c	0	10000	0	0	peg.1598	NE1665
rxn01465	'(S)-Dihydroorotate amidohydrolase'	Pyrimidine Metabolism	3.5.2.	R01993	cpd00001 + cpd00282 <=> cpd00067 + cpd00343	H2O + S-Dihydroorotate <=> H+ + N-Carbamoyl-L-aspartate	-5.283	1.51044	<=>	c	1	10000	-10000	0	peg.1597|peg.705	NE0727|NE1664
rxn01360	'(S)-Dihydroorotateoxygen oxidoreductase'	Pyrimidine Metabolism	1.3.3.1|1.3.99.1	R01867	cpd00007 + cpd00282 => cpd00025 + cpd00247	O2 + S-Dihydroorotate => H2O2 + Orotate	-26.9297	1.02711	=>	c	0	10000	0	0	peg.2122	NE2221
rxn01362	'Orotidine-5''-phosphatepyrophosphate phosphoribosyltransferase'	Pyrimidine Metabolism	2.4.2.1	R01870	cpd00103 + cpd00247 =>cpd00012 + cpd00810	PRPP + Orotate => PPi + Orotidylic acid	-3.01	0.976667	=>	c	0	10000	0	0	peg.1665	NE1734
rxn00710	'Orotidine-5''-phosphate carboxy-lyase'	Pyrimidine Metabolism	4.1.1.2	R00965	cpd00067 + cpd00810 => cpd00011 + cpd00091	H+ + Orotidylic acid => CO2 + UMP	-1.32	0.732676	=>	c	0	10000	0	0	peg.1876	NE1959
rxn00117	'ATPnucleoside-diphosphate phosphatransferase'	Pyrimidine Metabolism	2.7.4.	R00156	cpd00002 + cpd00014 <=> cpd00008 + cpd00062	ATP + UDP <=> ADP + UTP	0	2	<=>	c	1	10000	-10000	0	peg.139	NE0144
rxn00119	'ATPnucleoside-phosphate phosphotransferase'	Pyrimidine Metabolism	2.7.4.4|2.7.4.14|2.7.4.22|2.7.4.	R00158	cpd00002 + cpd00091 <=> cpd00008 + cpd00014	ATP + UMP <=> ADP + UDP	0	2	<=>	c	1	10000	-10000	0	peg.1647|peg.1879	NE1716|NE1963
rxn00711	'UMPpyrophosphate phosphoribosyltransferase'	Pyrimidine Metabolism	2.4.2.	R00966	cpd00092 + cpd00103 => cpd00012 + cpd00091	Uracil + PRPP => PPi + UMP	-3.01	0.976667	=>	c	0	10000	0	0	peg.1599	NE1666
Not present in SEED model|Rxn00708	Uridine 5'-monophosphate phosphohydrolase	Pyrimidine Metabolism	3.1.3.5	R00963	cpd00001 + cpd00091 => cpd00009 + cpd00067 + cpd00249	H2O + UMP => Phosphate + H+ + Uridine	-2.317	0.735634	=>	c	0	10000	0	0	peg.922	NE0950
rxn00776	'Uracil hydro-lyase (adding D-ribose 5-phosphate)'	Pyrimidine Metabolism	4.2.1.7	R01055	cpd00092 + cpd00101 <=> cpd00001 + cpd00859	Uracil + ribose-5-phosphate <=> H2O + Pseudouridine 5'-phosphate	-11.947	0.694816	<=>	c	1	10000	-10000	0	peg.1396+peg.421+peg.489|peg.669+peg.736	NE0435+NE0505+NE1456|NE0691+NE0763
rxn00407	'CTP aminohydrolase'	Pyrimidine Metabolism	3.5.4.1	R00568	cpd00001 + cpd00052 + cpd00067 => cpd00013 + cpd00062	H2O + CTP + H+ => NH3 + UTP	-5.143	1.45906	=>	c	0	10000	0	0	peg.606	NE0623
rxn00410	'UTPammonia ligase(ADP-forming)'	Pyrimidine Metabolism	6.3.4.	R00571	cpd00002 + cpd00013 + cpd00062 <=> cpd00008 + cpd00009 + cpd00052 + (2) cpd00067	ATP + NH3 + UTP <=> ADP + Phosphate + CTP + (2) H+	-1.674	1.46416	<=>	c	1	10000	-10000	0	peg.1013	NE1045
rxn00409	'ATPnucleoside-diphosphate phosphatransferase'	Pyrimidine Metabolism	2.7.4.	R00570	cpd00002 + cpd00096 <=> cpd00008 + cpd00052	ATP + CDP <=> ADP + CTP	0	2	<=>	c	1	10000	-10000	0	peg.139	NE0144
rxn00364	'ATPCMP phosphotransferase'	Pyrimidine Metabolism	2.7.4.1	R00512	cpd00002 + cpd00046 <=> cpd00008 + cpd00096	ATP + CMP <=> ADP + CDP	0	2	<=>	c	1	10000	-10000	0	peg.1879	NE1963
rxn00707	'ITPcytidine 5''-phosphotransferase'	Pyrimidine Metabolism	2.7.1.4	R00962	cpd00068 + cpd00367 <=> cpd00046 + cpd00090	ITP + Cytidine <=> CMP + IDP	-4.5	0.23673	<=>	c	1	10000	-10000	0	peg.1879	NE1963
Not present in SEED model|Rxn00463	Uridine triphosphate pyrophosphohydrolase	Pyrimidine Metabolism	3.6.1.8, 3.6.1.19	R00662	cpd00001 + cpd00062 => cpd00012 + cpd00091	H2O + UTP => PPi + UMP	-8.243	0.748021	=>	c	0	10000	0	0	peg.265	NE0277
rxn05289	'TRDR'	Pyrimidine Metabolism	1.8.1.9|1.6.4.	R02016	cpd00005 + cpd00067 + cpd11420 <=> cpd00006 + cpd11421	NADPH + H+ + trdox <=> NADP + trdrd	4.712	2.48412	<=>	c	1	10000	-10000	0	peg.1850	NE1929
rxn06076	'2''-Deoxycytidine diphosphateoxidized-thioredoxin 2''-oxidoreductase'	Pyrimidine Metabolism	1.17.4.	R02024	cpd00096 + cpd11421 => cpd00001 + cpd00533 + cpd11420	CDP + trdrd => H2O + dCDP + trdox	-17.299	2.29428	=>	c	0	10000	0	0	peg.2315+peg.2316	NE2422+NE2423
rxn01673	'ATPnucleoside-diphosphate phosphatransferase'	Pyrimidine Metabolism	2.7.4.	R02326	cpd00002 + cpd00533 <=> cpd00008 + cpd00356	ATP + dCDP <=> ADP + dCTP	0	2	<=>	c	1	10000	-10000	0	peg.139	NE0144
rxn01219	'ATPCMP phosphotransferase'	Pyrimidine Metabolism	2.7.4.1	R01665	cpd00002 + cpd00206 <=> cpd00008 + cpd00533	ATP + dCMP <=> ADP + dCDP	0	2	<=>	c	1	10000	-10000	0	peg.1879	NE1963
Not present in SEED model|Rxn01218	2'-Deoxycytidine 5'-monophosphate phosphohydrolase	Pyrimidine Metabolism	3.1.3	R02099	cpd00001 + cpd00206 => cpd00009 + cpd00067 + cpd00654	H2O + dCMP => Phosphate + H+ + Deoxycytidine	-2.317	0.735634	=>	c	0	10000	0	0	peg.922	NE0950
Not present in SEED model|Rxn01145	5 Thymidylate 5'-phosphohydrolase	Pyrimidine Metabolism	3.1.3.35, 3.1.3.5	R01569	cpd00001 + cpd00298 => cpd00009 + cpd00067 + cpd00184	H2O + dTMP => Phosphate + H+ + Thymidine	-2.317	0.735634	=>	c	0	10000	0	0	peg.922	NE0950
rxn01672	'dCTP aminohydrolase'	Pyrimidine Metabolism	3.5.4.1	R02325	cpd00001 + cpd00067 + cpd00356 => cpd00013 + cpd00358	H2O + H+ + dCTP => NH3 + dUTP	-5.143	1.45906	=>	c	0	10000	0	0	peg.606	NE0623
rxn01519	'dUTP nucleotidohydrolase'	Pyrimidine Metabolism	3.6.1.19|3.6.1.2	R02100	cpd00001 + cpd00358 => cpd00012 + cpd00299	H2O + dUTP => PPi + dUMP	-8.243	0.748021	=>	c	0	10000	0	0	peg.1402	NE1462
rxn01517	'ATPdTMP phosphotransferase'	Pyrimidine Metabolism	2.7.4.4|2.7.4.	R02098	cpd00002 + cpd00299 <=> cpd00008 + cpd00978	ATP + dUMP <=> ADP + dUDP	0	2	<=>	c	1	10000	-10000	0	peg.1647	NE2181
rxn01678	'ATPnucleoside-diphosphate phosphatransferase'	Pyrimidine Metabolism	2.7.4.	R02331	cpd00002 + cpd00978 <=> cpd00008 + cpd00358	ATP + dUDP <=> ADP + dUTP	0	2	<=>	c	1	10000	-10000	0	peg.139	NE0144
rxn06075	'2''-Deoxyuridine 5''-diphosphateoxidized-thioredoxin'	Pyrimidine Metabolism	1.17.4.	R02018	cpd00014 + cpd11421 => cpd00001 + cpd00978 + cpd11420	UDP + trdrd => H2O + dUDP + trdox	-17.299	2.29428	=>	c	0	10000	0	0	peg.2315+peg.2316	NE2422+NE2423
rxn01520	'5,10-MethylenetetrahydrofolatedUMP C-methyltransferase'	Pyrimidine Metabolism	2.1.1.4	R02101	cpd00125 + cpd00299 => cpd00298 + cpd00330	5,10-Methylene-THF + dUMP => dTMP + Dihydrofolate	-15.88	1.91405	=>	c	0	10000	0	0	peg.551	NE0568
rxn01513	'ATPdTMP phosphotransferase'	Pyrimidine Metabolism	2.7.4.9|2.7.4.1	R02094	cpd00002 + cpd00298 <=> cpd00008 + cpd00297	ATP + dTMP <=> ADP + dTDP	0	2	<=>	c	1	10000	-10000	0	peg.103|peg.2084	NE2181
rxn01512	'ATPnucleoside-diphosphate phosphatransferase'	Pyrimidine Metabolism	2.7.4.	R02093	cpd00002 + cpd00297 <=> cpd00008 + cpd00357	ATP + dTDP <=> ADP + TTP	0	2	<=>	c	1	10000	-10000	0	peg.139	NE0144
rxn00412	'UTPammonia ligase(ADP-forming)'	Pyrimidine Metabolism	6.3.4.	R00573	cpd00001 + cpd00002 + cpd00053 + cpd00062 => cpd00008 + cpd00009 + cpd00023 + cpd00052 + (2) cpd00067	H2O + ATP + L-Glutamine + UTP => ADP + Phosphate + L-Glutamate + CTP + (2) H+	-6.397	1.56276	=>	c	0	10000	0	0	peg.1013	NE1045
rxn01521	'5''-nucleotidase (dUMP)'	Pyrimidine Metabolism	3.1.3.5|3.1.3.5	R02102	cpd00001 + cpd00299 => cpd00009 + cpd00067 + cpd00412	H2O + dUMP => Phosphate + H+ + Deoxyuridine	-2.317	0.735634	=>	c	0	10000	0	0	peg.922	NE0950
rxn05064	'carbamate hydro-lyase'	Pyrimidine Metabolism	4.2.1.10	R07316	(2) cpd00067 + cpd01101 <=> cpd00011 + cpd00013	(2) H+ + Carbamate <=> CO2 + NH3	3.53	0.866025	<=>	c	1	10000	-10000	0	SPONTANEOUS	SPONTANEOUS
1.5. Amino Acid Metabolism
ALANINE, ASPARATE AND GLUTAMATE METABOLISM
rxn00272	'L-Alanineglyoxylate aminotransferase'	Alanine, Aspartate and Glutamate Metabolism	2.6.1.4	R00369	cpd00035 + cpd00040 <=> cpd00020 + cpd00033	L-Alanine + Glyoxalate <=> Pyruvate + Glycine	-1.46	0.300689	<=>	c	1	10000	-10000	0	peg.34	NE0034
rxn00283	'L-Alanine racemase'	Alanine, Aspartate and Glutamate Metabolism	5.1.1.	R00401	cpd00035 <=> cpd00117	L-Alanine <=> D-Alanine	0	2	<=>	c	1	10000	-10000	0	peg.1357	NE1417
rxn00346	'L-Aspartate 1-carboxy-lyase'	Alanine, Aspartate and Glutamate Metabolism	4.1.1.11|4.1.1.1	R00489	cpd00041 + cpd00067 => cpd00011 + cpd00085	L-Aspartate + H+ => CO2 + beta-Alanine	-3.09	0.5417	=>	c	0	10000	0	0	GAP FILLING	GAP FILLING
Not present in SEED model|Rxn00278	L-Alanine:NAD+ oxidoreductase (deaminating)	Alanine, Aspartate and Glutamate Metabolism	1.4.1.1	R00396	cpd00035 + cpd00040 <=> cpd00020 + cpd00033	L-Alanine + NAD+ + H2O <=> Pyruvate + NH3 + NADH + H+	8.687	1.31216	<=>	c	1	10000	-10000	0	peg.22	NE0022
rxn00851	'D-AlanineD-Alanine ligase (ADP-forming)'	Alanine, Aspartate and Glutamate Metabolism	6.3.2.	R01150	cpd00002 + (2) cpd00117 => cpd00008 + cpd00009 + cpd00067 + cpd00731	ATP + (2) D-Alanine => ADP + Phosphate + H+ + Ala-Ala	-6.354	0.856942	=>	c	0	10000	0	0	peg.966	NE0994
rxn00849	'D-Alanine2-oxoglutarate aminotransferase'	Alanine, Aspartate and Glutamate Metabolism	2.6.1.2	R01148	cpd00024 + cpd00117 <=> cpd00020 + cpd00186	2-Oxoglutarate + D-Alanine <=> Pyruvate + D-Glutamate	0	2	<=>	c	1	10000	-10000	0	peg.1426	NE1486
rxn00838	'IMPL-aspartate ligase (GDP-forming)'	Alanine, Aspartate and Glutamate Metabolism	6.3.4.	R01135	cpd00038 + cpd00041 + cpd00114 => cpd00009 + cpd00031 + (2) cpd00067 + cpd02375	GTP + L-Aspartate + IMP => Phosphate + GDP + (2) H+ + Adenylosuccinate	-2.594	1.29949	=>	c	0	10000	0	0	peg.1229	NE1281
rxn01434	'L-CitrullineL-aspartate ligase (AMP-forming)'	Alanine, Aspartate and Glutamate Metabolism	6.3.4.	R01954	cpd00002 + cpd00041 + cpd00274 <=> cpd00012 + cpd00018 + cpd02152	ATP + L-Aspartate + Citrulline <=> PPi + AMP + L-Argininosuccinate	-0.12	1.77868	<=>	c	1	10000	-10000	0	peg.1377	NE1437
rxn00800	'N6-(1,2-Dicarboxyethyl)AMP AMP-lyase'	Alanine, Aspartate and Glutamate Metabolism	4.3.2.	R01083	cpd02375 <=> cpd00018 + cpd00106	Adenylosuccinate <=> AMP + Fumarate	7.34	0.933038	<=>	c	1	10000	-10000	0	peg.1868	NE1951
rxn00802	'N-(L-Argininosuccinate) arginie-lyase'	Alanine, Aspartate and Glutamate Metabolism	4.3.2.	R01086	cpd02152 <=> cpd00051 + cpd00106	L-Argininosuccinate <=> L-Arginine + Fumarate	7.34	0.933038	<=>	c	1	10000	-10000	0	peg.1775	NE1854
rxn00416	'L-aspartateL-glutamine amido-ligase (AMP-forming)'	Alanine, Aspartate and Glutamate Metabolism	6.3.5.	R00578	cpd00001 + cpd00002 + cpd00041 + cpd00053 => cpd00012 + cpd00018 + cpd00023 + cpd00132	H2O + ATP + L-Aspartate + L-Glutamine => PPi + AMP + L-Glutamate + L-Asparagine	-8.243	0.748021	=>	c	0	10000	0	0	peg.1085+peg.1722	NE1127+NE1795
rxn01018	'Carbamoyl-phosphateL-aspartate carbamoyltransferase'	Alanine, Aspartate and Glutamate Metabolism	2.1.3.	R01397	cpd00041 + cpd00146 => cpd00009 + (2) cpd00067 + cpd00343	L-Aspartate + Carbamoylphosphate => Phosphate + (2) H+ + N-Carbamoyl-L-aspartate	-8.984	0.874223	=>	c	0	10000	0	0	peg.1598	NE1665
rxn00262	'L-Aspartic acidoxygen oxidoreductase (deaminating)'	Alanine, Aspartate and Glutamate Metabolism	1.4.3.2|1.4.3.1	R00357	cpd00001 + cpd00007 + cpd00041 => cpd00013 + cpd00025 + cpd00032	H2O + O2 + L-Aspartate => NH3 + H2O2 + Oxaloacetate	-23.0227	1.06194	=>	c	0	10000	0	0	peg.1813	NE1892
rxn00508	'Succinate-semialdehydeNAD+ oxidoreductase'	Alanine, Aspartate and Glutamate Metabolism	1.2.1.16|1.2.1.2	R00713	cpd00001 + cpd00003 + cpd00199 <=> cpd00004 + cpd00036 + (2) cpd00067	H2O + NAD + 4-Oxobutanoate <=> NADH + Succinate + (2) H+	-9.803	1.17612	<=>	c	1	10000	-10000	0	peg.1914	NE2000
rxn00509	'Succinate-semialdehydeNADP+ oxidoreductase'	Alanine, Aspartate and Glutamate Metabolism	1.2.1.1	R00714	cpd00001 + cpd00006 + cpd00199 <=> cpd00005 + cpd00036 + (2) cpd00067	H2O + NADP + 4-Oxobutanoate <=> NADPH + Succinate + (2) H+	-9.803	1.17612	<=>	c	1	10000	-10000	0	peg.1914	NE2000
rxn00414	'Carbon-dioxideL-glutamine amido-ligase (ADP-forming,'	Alanine, Aspartate and Glutamate Metabolism	6.3.5.	R00575	cpd00001 + (2) cpd00002 + cpd00053 + cpd00242 => (2) cpd00008 + cpd00009 + cpd00023 + cpd00067 + cpd00146	H2O + (2) ATP + L-Glutamine + H2CO3 => (2) ADP + Phosphate + L-Glutamate + H+ + Carbamoylphosphate	-11.257	0.954661	=>	c	0	10000	0	0	peg.1594+peg.1595	NE1661+NE1662
rxn00187	'L-Glutamateammonia ligase (ADP-forming)'	Alanine, Aspartate and Glutamate Metabolism	6.3.1.	R00253	cpd00002 + cpd00013 + cpd00023 => cpd00008 + cpd00009 + cpd00053 + cpd00067	ATP + NH3 + L-Glutamate => ADP + Phosphate + L-Glutamine + H+	-2.094	0.888971	=>	c	0	10000	0	0	peg.488	NE0504
rxn00193	'L-Glutamate racemase'	Alanine, Aspartate and Glutamate Metabolism	5.1.1.	R00260	cpd00023 <=> cpd00186	L-Glutamate <=> D-Glutamate	0	2	<=>	c	1	10000	-10000	0	peg.435	NE0449
rxn00260	'L-Aspartate2-oxoglutarate aminotransferase'	Alanine, Aspartate and Glutamate Metabolism	2.6.1.	R00355	cpd00024 + cpd00041 <=> cpd00023 + cpd00032	2-Oxoglutarate + L-Aspartate <=> L-Glutamate + Oxaloacetate	0	2	<=>	c	1	10000	-10000	0	peg.759	NE0786
rxn00085	'L-GlutamateNADP+ oxidoreductase (transaminating)'	Alanine, Aspartate and Glutamate Metabolism	1.4.1.1	R00114	cpd00006 + (2) cpd00023 <=> cpd00005 + cpd00024 + cpd00053 + cpd00067	NADP + (2) L-Glutamate <=> NADPH + 2-Oxoglutarate + L-Glutamine + H+	13.41	1.24978	<=>	c	1	10000	-10000	0	peg.831	NE0959
rxn00555	'L-GlutamineD-fructose-6-phosphate aminotransferase (hexose'	Alanine, Aspartate and Glutamate Metabolism	2.6.1.1	R00768	cpd00053 + cpd00072 <=> cpd00023 + cpd00288	L-Glutamine + Fructose-6-phosphate <=> L-Glutamate + D-Glucosamine phosphate	-6.3	0.836906	<=>	c	1	10000	-10000	0	peg.202	NE0209
rxn00790	'5-Phosphoribosylaminepyrophosphate phosphoribosyltransferase'	Alanine, Aspartate and Glutamate Metabolism	2.4.2.1	R01072	cpd00001 + cpd00053 + cpd00103 => cpd00012 + cpd00023 + cpd01982	H2O + L-Glutamine + PRPP => PPi + L-Glutamate + 5-Phosphoribosylamine	-10.933	0.924103	=>	c	0	10000	0	0	peg.677	NE0699
rxn00190	'Deamido-NAD+L-glutamine amido-ligase (AMP-forming)'	Alanine, Aspartate and Glutamate Metabolism	6.3.5.	R00257	cpd00001 + cpd00002 + cpd00053 + cpd00638 => cpd00003 + cpd00012 + cpd00018 + cpd00023	H2O + ATP + L-Glutamine + Deamido-NAD => NAD + PPi + AMP + L-Glutamate	-8.243	0.748021	=>	c	0	10000	0	0	peg.1817	NE1896
rxn00917	'Xanthosine-5''-phosphateL-glutamine amido-ligase (AMP-forming)'	Alanine, Aspartate and Glutamate Metabolism	6.3.5.	R01231	cpd00001 + cpd00002 + cpd00053 + cpd00497 => cpd00012 + cpd00018 + cpd00023 + cpd00067 + cpd00126	H2O + ATP + L-Glutamine + XMP => PPi + AMP + L-Glutamate + H+ + GMP	-4.083	1.3839	=>	c	0	10000	0	0	peg.94	NE0094
rxn00278	'L-AlanineNAD+ oxidoreductase (deaminating)'	Alanine, Aspartate and Glutamate Metabolism	1.4.1.	R00396	cpd00001 + cpd00003 + cpd00035 <=> cpd00004 + cpd00013 + cpd00020 + cpd00067	H2O + NAD + L-Alanine <=> NADH + NH3 + Pyruvate + H+	8.687	1.31216	<=>	c	1	10000	-10000	0	peg.22	NE0022
rxn09310	'thiazole phosphate synthesis'	Alanine, Aspartate and Glutamate Metabolism			cpd00002 + cpd00069 + cpd00084 + cpd08289 => cpd00001 + cpd00011 + cpd00012 + cpd00018 + cpd00035 + cpd02654 + cpd15378	ATP + L-Tyrosine + L-Cysteine + 1-deoxy-D-xylulose5-phosphate => H2O + CO2 + PPi + AMP + L-Alanine + 4-Methyl-5--2-phosphoethyl-thiazole + 4-Hydroxy-benzylalcohol	-37.973	1.75675	=>	c	0	10000	0	0	peg.1387+peg.2249+peg.272+peg.273|peg.167+peg.2249+peg.272+peg.273|peg.2249+peg.272+peg.273+peg.556	NE0284+NE0285+NE2353+NE1447|NE0174+NE0284+NE0285+NE2353|NE0284+NE0285+NE2353+NE0573
rxn00283	L-Alanine racemase	Alanine, Aspartate and Glutamate Metabolism	|5.1.1.1	R00401	cpd00035 <=> cpd00117	L-Alanine <=> D-Alanine	0	2	<=>	c	1	10000	-10000	0	peg.1385	NE1445
GLYCINE, SERINE AND THREONINE METABOLISM
rxn00337	'ATPL-aspartate 4-phosphotransferase'	Glycine, Serine and Threonine Metabolism	2.7.2.	R00480	cpd00002 + cpd00041 + cpd00067 <=> cpd00008 + cpd01977	ATP + L-Aspartate + H+ <=> ADP + 4-Phospho-L-aspartate	2.63	0.290389	<=>	c	1	10000	-10000	0	peg.2035	NE2132
rxn01643	'L-Aspartate-4-semialdehydeNADP+ oxidoreductase (phosphorylating)'	Glycine, Serine and Threonine Metabolism	1.2.1.1	R02291	cpd00005 + cpd01977 => cpd00006 + cpd00009 + cpd00346	NADPH + 4-Phospho-L-aspartate => NADP + Phosphate + L-Aspartate4-semialdehyde	-0.356	1.19502	=>	c	0	10000	0	0	peg.667	NE0689
rxn01301	'L-HomoserineNAD+ oxidoreductase'	Glycine, Serine and Threonine Metabolism	1.1.1.	R01773	cpd00003 + cpd00227 <=> cpd00004 + cpd00067 + cpd00346	NAD + L-Homoserine <=> NADH + H+ + L-Aspartate4-semialdehyde	5.22	1.06983	<=>	c	1	10000	-10000	0	peg.2263	NE2369
rxn01302	'L-HomoserineNADP+ oxidoreductase'	Glycine, Serine and Threonine Metabolism	1.1.1.	R01775	cpd00006 + cpd00227 <=> cpd00005 + cpd00067 + cpd00346	NADP + L-Homoserine <=> NADPH + H+ + L-Aspartate4-semialdehyde	5.22	1.06983	<=>	c	1	10000	-10000	0	peg.2263	NE2369
rxn01300	'ATPL-homoserine O-phosphotransferase'	Glycine, Serine and Threonine Metabolism	2.7.1.3	R01771	cpd00002 + cpd00227 <=> cpd00008 + cpd00809	ATP + L-Homoserine <=> ADP + O-Phospho-L-homoserine	-4.5	0.23673	<=>	c	1	10000	-10000	0	peg.1411	NE1471
rxn01069	'O-Phospho-L-homoserine phospho-lyase (adding water)'	Glycine, Serine and Threonine Metabolism	4.2.3.1|4.2.99.	R01466	cpd00001 + cpd00809 => cpd00009 + cpd00067 + cpd00161	H2O + O-Phospho-L-homoserine => Phosphate + H+ + threonine	-4.127	0.779283	=>	c	0	10000	0	0	peg.2264	NE2370
rxn00737	'L-threonine ammonia-lyase'	Glycine, Serine and Threonine Metabolism	4.3.1.1	R00996	cpd00161 => cpd00013 + cpd00094	threonine => NH3 + 2-Oxobutyrate	-5.7	0.686677	=>	c	0	10000	0	0	peg.679	NE0701
Not present in SEED model|Rxn00275	Glycine:2-oxoglutarate aminotransferase	Glycine, Serine and Threonine Metabolism	2.6.1.4	R00372	cpd00024 + cpd00033 <=> cpd00023 + cpd00040	2-Oxoglutarate + Glycine <=> L-Glutamate + Glyoxalate	1.46	0.300689	<=>	c	1	10000	-10000	0	peg.34	NE0034
rxn06493	'dihydrolipoylproteinNAD+ oxidoreductase'	Glycine, Serine and Threonine Metabolism	1.8.1.	R03815	cpd00003 + cpd12225 <=> cpd00004 + cpd00067 + cpd12005	NAD + Dihydrolipolprotein <=> NADH + H+ + Lipoylprotein	12.828	2.68504	<=>	c	1	10000	-10000	0	peg.591+peg.592+peg.593|peg.747	NE0608+NE0609+NE0610|NE0774
rxn06600	'S-aminomethyldihydrolipoylprotein(6S)-tetrahydrofolate'	Glycine, Serine and Threonine Metabolism	2.1.2.1	R04125	cpd00087 + cpd11830 => cpd00013 + cpd00125 + cpd12225	THF + S-Aminomethyldihydrolipoylprotein => NH3 + 5,10-Methylene-THF + Dihydrolipolprotein	-3.534	2.07553	=>	c	0	10000	0	0	peg.590+peg.591	NE0607+NE0608
rxn06377	'glycinelipoylprotein oxidoreductase (decarboxylating and'	Glycine, Serine and Threonine Metabolism	1.4.4.	R03425	cpd00033 + cpd00067 + cpd12005 => cpd00011 + cpd11830	Glycine + H+ + Lipoylprotein => CO2 + S-Aminomethyldihydrolipoylprotein	-7.204	2.38994	=>	c	0	10000	0	0	peg.592+peg.593	NE0609+NE0610
Not present in SEED model|Rxn00424	L-Serine:glyoxylate aminotransferase	Glycine, Serine and Threonine Metabolism	2.6.1.45	R00588	cpd00040 + cpd00054 <=> cpd00033 + cpd00145	Glyoxalate + L-Serine <=> Glycine + Hydroxypyruvate	-1.46	0.300689	<=>	c	1	10000	-10000	0	peg.34	NE0034
rxn00692	'5,10-Methylenetetrahydrofolateglycine hydroxymethyltransferase'	Glycine, Serine and Threonine Metabolism	2.1.2.	R00945	cpd00001 + cpd00033 + cpd00125 <=> cpd00054 + cpd00087	H2O + Glycine + 5,10-Methylene-THF <=> L-Serine + THF	-0.053	1.82578	<=>	c	1	10000	-10000	0	peg.1373	NE1433
rxn01964	'L-Serine hydro-lyase (adding indoleglycerol-phosphate)'	Glycine, Serine and Threonine Metabolism	4.2.1.2	R02722	cpd00054 + cpd02210 <=> cpd00001 + cpd00065 + cpd00102	L-Serine + Indoleglycerol phosphate <=> H2O + L-Tryptophan + Glyceraldehyde3-phosphate	-9.167	0.603166	<=>	c	1	10000	-10000	0	peg.671+peg.672	NE0693+NE0694
rxn00165	'L-serine ammonia-lyase'	Glycine, Serine and Threonine Metabolism	4.3.1.17|4.3.1.19|Undetermined|4.3.1.15|4.2.1.1	R00220|R00223	cpd00054 => cpd00013 + cpd00020	L-Serine => NH3 + Pyruvate	-7.51	0.642791	=>	c	0	10000	0	0	peg.366|peg.679	NE0380|NE0701
rxn00420	'L-O-Phosphoserine phosphohydrolase'	Glycine, Serine and Threonine Metabolism	3.1.3.	R00582	cpd00001 + cpd00738 => cpd00009 + cpd00054 + cpd00067	H2O + phosphoserine => Phosphate + L-Serine + H+	-2.317	0.735634	=>	c	0	10000	0	0	peg.425|peg.97	NE0439
rxn02914	'3-Phosphoserine2-oxoglutarate aminotransferase'	Glycine, Serine and Threonine Metabolism	2.6.1.5	R04173	cpd00024 + cpd00738 <=> cpd00023 + cpd02069	2-Oxoglutarate + phosphoserine <=> L-Glutamate + 3-Phosphonooxypyruvate	0	2	<=>	c	1	10000	-10000	0	peg.319	NE0333
rxn01101	'3-Phospho-D-glycerateNAD+ 2-oxidoreductase'	Glycine, Serine and Threonine Metabolism	1.1.1.9	R01513	cpd00003 + cpd00169 <=> cpd00004 + cpd00067 + cpd02069	NAD + 3-Phosphoglycerate <=> NADH + H+ + 3-Phosphonooxypyruvate	6.22	1.09509	<=>	c	1	10000	-10000	0	peg.1619|peg.320	NE0334|NE1688
rxn01102	'ATP(R)-glycerate 3-phosphotransferase'	Glycine, Serine and Threonine Metabolism	2.7.1.3	R01514	cpd00002 + cpd00223 <=> cpd00008 + cpd00169	ATP + Glycerate <=> ADP + 3-Phosphoglycerate	-4.5	0.23673	<=>	c	1	10000	0	0	peg.2346	NE2456
rxn00422	'L-Serinepyruvate aminotransferase'	Glycine, Serine and Threonine Metabolism	2.6.1.5	R00585	cpd00020 + cpd00054 <=> cpd00035 + cpd00145	Pyruvate + L-Serine <=> L-Alanine + Hydroxypyruvate	0	2	<=>	c	1	10000	-10000	0	peg.34	NE0034
Not present in SEED model|Rxn01011	D-Glycerate:NAD+ 2-oxidoreductase	Glycine, Serine and Threonine Metabolism	1.1.1.26, 1.1.1.29, 1.1.1.81	R01388	cpd00003 + cpd00223 <=> cpd00004 + cpd00067 + cpd00145	NAD + Glycerate <=> NADH + H+ + Hydroxypyruvate	6.22	1.09509	<=>	c	1	10000	-10000	0	peg.101	NE0101
Not present in SEED model|Rxn01013	D-Glycerate:NADP+ 2-oxidoreductase	Glycine, Serine and Threonine Metabolism	1.1.1.79, 1.1.1.81	R01392	cpd00006 + cpd00223 <=> cpd00005 + cpd00067 + cpd00145	NADP + Glycerate <=> NADPH + H+ + Hydroxypyruvate	6.22	1.09509	<=>	c	1	10000	-10000	0	peg.2346	NE2456
rxn01106	2-Phospho-D-glycerate 2,3-phosphomutase	Glycine, Serine and Threonine Metabolism	5.4.2.1, 5.4.2.4	R01518	cpd00482 <=> cpd00169	2-Phospho-D-glycerate <=> 3-Phosphoglycerate	0	2	<=>	c	1	10000	-10000	0	peg.1709+peg.171	NE0178+NE1780
rxn00269	'Aminoacetic acidoxygen oxidoreductase (deaminating)'	Glycine, Serine and Threonine Metabolism	1.4.3.3|1.4.3.1	R00366	cpd00001 + cpd00007 + cpd00033 => cpd00013 + cpd00025 + cpd00040	H2O + O2 + Glycine => NH3 + H2O2 + Glyoxalate	-21.5627	1.05191	=>	c	0	10000	0	0	peg.630	NE0034
rxn10770	'choline dehydrogenase'			R08557	cpd00003 + cpd00098 <=> cpd00004 + cpd00067 + cpd00447	NAD + Choline <=> NADH + H+ + Betaine aldehyde	5.22	1.06983	<=>	c	1	10000	-10000	0	peg.1189	NE1237
CYSTEINE AND METHIONINE METABOLISM
rxn00423	'serine O-acetyltransferase'	Cysteine and Methionine Metabolism	2.3.1.3	R00586	cpd00022 + cpd00054 => cpd00010 + cpd00722	Acetyl-CoA + L-Serine => CoA + O-Acetyl-L-serine	-3.614	1.17862	=>	c	0	10000	0	0	peg.558+peg.1626	NE0575+NE1695
rxn00649	'O3-Acetyl-L-serine acetate-lyase (adding hydrogen sulfide)'	Cysteine and Methionine Metabolism	2.5.1.47|2.5.1.65|4.2.99.	R00897	cpd00239 + cpd00722 => cpd00029 + cpd00067 + cpd00084	H2S + O-Acetyl-L-serine => Acetate + H+ + L-Cysteine	-12.954	1.04616	=>	c	0	10000	0	0	peg.1383	NE1443
Not present in SEED model|Rxn02246	O3-Acetyl-L-serine acetate-lyase (adding hydrogen sulfide)	Cysteine and Methionine Metabolism	2.5.1.47, 2.5.1.48	R03132	cpd00268 + cpd00722 <=> cpd00029 + cpd03456	H2S2O3 + O-Acetyl-L-serine <=> Acetate + S-sulfocysteine	Not Available	Not Available	<=>	c	1	10000	-10000	0	peg.1383	NE1443
Not present in SEED model|Rxn00426	L-Serine hydro-lyase (deaminating)	Cysteine and Methionine Metabolism	4.3.1.17	R00590	cpd00054 <=> cpd00001 + cpd01495	L-Serine <=> H2O + Dehydroalanine	-0.867	0.779214	<=>	c	1	10000	-10000	0	peg.366	NE0380
Not present in SEED model|Rxn01735	L-Cystine Lysteine-lyase (deaminating)	Cysteine and Methionine Metabolism	4.4.1.1, 4.4.1.8	R02408	cpd00001 + cpd00381 <=> cpd00013 + cpd00020 + cpd01347	H2O + L-Cystine <=> NH3 + Pyruvate + Thiocysteine	Not Available	Not Available	<=>	c	1	10000	-10000	0	peg.2294	NE2400
Not present in SEED model|Rxn00647	L-Cysteine:2-oxoglutarate aminotransferase	Cysteine and Methionine Metabolism	2.6.1.3, 2.6.1.1	R00896	cpd00024 + cpd00084 <=> cpd00023 + cpd00706	2-Oxoglutarate + L-Cysteine <=> L-Glutamate + Mercaptopyruvate	0	2	<=>	c	1	10000	-10000	0	peg.759	NE0786
Not present in SEED model|Rxn00566	L-Cysteine L-homocysteine-lyase (deaminating)	Cysteine and Methionine Metabolism	4.1.99.1, 4.4.1.1, 4.4.1.8	R00782	cpd00001 + cpd00084 => cpd00013 + cpd00020 + cpd00239	H2O + L-Cysteine => NH3 + Pyruvate + H2S	1.761	1.14096	=>	c	0	10000	0	0	peg.2294	NE2400
Not present in SEED model|Rxn01906	3-Sulfino-L-alanine:2-oxoglutarate aminotransferase	Cysteine and Methionine Metabolism	2.6.1.1	R02619	cpd00024 + cpd00467 <=> cpd00023 + cpd03284	2-Oxoglutarate + 3-Sulfinoalanine <=> L-Glutamate + 3-Sulfinopyruvate	Not Available	Not Available	<=>	c	1	10000	-10000	0	peg.759	NE0786
Not present in SEED model|Rxn01301	Homoserine Dehydrogenase	Cysteine and Methionine Metabolism	1.1.1.3	R01773	cpd00003 + cpd00227 <=> cpd00004 + cpd00067 + cpd00346	NAD + L-Homoserine <=> NADH + H+ + L-Aspartate4-semialdehyde	5.22	-1.06983	<=>	c	1	10000	-10000	0	peg.2263	NE2369
rxn01643	Aspartate Semialdehyde Dehydrogenase	Cysteine and Methionine Metabolism	1.2.1.11	R02291	cpd00005 + cpd01977 => cpd00006 + cpd00009 + cpd00346	NADPH + 4-Phospho-L-aspartate => NADP + Phosphate + L-Aspartate4-semialdehyde	0.356	1.19502	=>	c	0	10000	0	0	peg.667	NE0689
Not present in SEED model|Rxn00337	Aspartate Kinase	Cysteine and Methionine Metabolism	2.7.2.4	R00480	cpd00002 + cpd00041 + cpd00067 <=> cpd00008 + cpd01977	ATP + L-Aspartate + H+ <=> ADP + 4-Phospho-L-aspartate	2.63	0.290389	<=>	c	1	10000	-10000	0	peg.2035	NE2132
rxn01303	'Acetyl-CoAL-homoserine O-acetyltransferase'	Cysteine and Methionine Metabolism	2.3.1.3	R01776	cpd00022 + cpd00227 => cpd00010 + cpd00790	Acetyl-CoA + L-Homoserine => CoA + O-Acetyl-L-homoserine	-3.614	1.17862	=>	c	0	10000	0	0	peg.2089	NE2186
rxn06078	'O-Acetyl-L-homoserine acetate-lyase (adding methanethiol)'	Cysteine and Methionine Metabolism	2.5.1.4	R02026	cpd00268 + cpd00790 + cpd11421 <=> cpd00029 + cpd00081 + cpd00135 + cpd11420	H2S2O3 + O-Acetyl-L-homoserine + trdrd <=> Acetate + Sulfite + Homocysteine + trdox	-13.986	2.13524	<=>	c	1	10000	-10000	0	peg.1628	NE1697
rxn00952	'O-Acetyl-L-homoserine acetate-lyase (adding methanethiol)'	Cysteine and Methionine Metabolism	2.5.1.49|4.2.99.8|4.2.99.1	R01287	cpd00239 + cpd00790 => cpd00029 + cpd00067 + cpd00135	H2S + O-Acetyl-L-homoserine => Acetate + H+ + Homocysteine	-12.954	1.04616	=>	c	0	10000	0	0	peg.1628	NE1697
rxn05957	'O-Succinyl-L-homoserine succinate-lyase (adding cysteine)'	Cysteine and Methionine Metabolism	2.5.1.48|4.2.99.9|2.5.1.	R01288	cpd00239 + cpd00822 <=> cpd00036 + cpd00067 + cpd00135	H2S + O-Succinyl-L-homoserine <=> Succinate + H+ + Homocysteine	-11.414	0.919185	<=>	c	1	10000	-10000	0	peg.678	NE0700
Not present in SEED model|Rxn00950	Cystathionine L-homocysteine-lyase (deaminating)	Cysteine and Methionine Metabolism	4.4.1.8	R01286	cpd00001 + cpd00424 => cpd00013 + cpd00020 + cpd00135	H2O + Cystathionine => NH3 + Pyruvate + Homocysteine	-1.837	1.26467	=>	c	0	10000	0	0	peg.2294	NE2400
rxn00693	'5-MethyltetrahydrofolateL-homocysteine S-methyltransferase'	Cysteine and Methionine Metabolism	2.1.1.13|2.1.1.1	R00946	cpd00135 + cpd00345 <=> cpd00060 + cpd00087	Homocysteine + 5-Methyltetrahydrofolate <=> L-Methionine + THF	-6.406	1.27114	<=>	c	1	10000	-10000	0	peg.1557	NE1623
rxn03052	'5-Methyltetrahydropteroyltri-L-glutamateL-homocysteine'	Cysteine and Methionine Metabolism	2.1.1.1	R04405	cpd00135 + cpd02738 <=> cpd00060 + cpd02555	Homocysteine + 5-Methyltetrahydropteroyltri-L-glutamate <=> L-Methionine + Tetrahydropteroyltri-L-glutamate	-6.406	1.27114	<=>	c	1	10000	-10000	0	peg.1376	NE1436
rxn06077	'L-methionineoxidized-thioredoxin S-oxidoreductase'	Cysteine and Methionine Metabolism	1.8.4.13|1.8.4.1	R02025	cpd00001 + cpd00060 + cpd11420 <=> cpd01914 + cpd11421	H2O + L-Methionine + trdox <=> L-Methionine S-oxide + trdrd	Not Available	Not Available	<=>	c	1	10000	-10000	0	peg.1632	NE1701
rxn01021	'Methylthioadenosine methylthioribohydrolase'	Cysteine and Methionine Metabolism	3.2.2.9|3.2.2.1	R01401	cpd00001 + cpd00147 <=> cpd00128 + cpd01981	H2O + MTA <=> Adenine + methylthioribose	-0.733	0.964152	<=>	c	1	10000	-10000	0	peg.1123	NE1167
rxn00126	'ATPL-methione S-adenosyltransferase'	Cysteine and Methionine Metabolism	2.5.1.	R00177	cpd00001 + cpd00002 + cpd00060 => cpd00009 + cpd00012 + cpd00017	H2O + ATP + L-Methionine => Phosphate + PPi + S-Adenosyl-L-methionine	-3.087	2.36324	=>	c	0	10000	0	0	peg.639	NE0659
rxn00127	'S-Adenosyl-L-methionine carboxy-lyase'	Cysteine and Methionine Metabolism	4.1.1.5	R00178	cpd00017 + cpd00067 => cpd00011 + cpd00837	S-Adenosyl-L-methionine + H+ => CO2 + S-Adenosylmethioninamine	-3.09	0.5417	=>	c	0	10000	0	0	peg.334	NE0348
rxn01406	'S-Adenosylmethioninamineputrescine 3-aminopropyltransferase'	Cysteine and Methionine Metabolism	2.5.1.1	R01920	cpd00118 + cpd00837 <=> cpd00067 + cpd00147 + cpd00264	Putrescine + S-Adenosylmethioninamine <=> H+ + MTA + Spermidine	-10.46	2.36612	<=>	c	1	10000	-10000	0	peg.333	NE0347
rxn01022	'5''-Methylthioadenosineorthophosphate'	Cysteine and Methionine Metabolism	2.4.2.2	R01402	cpd00009 + cpd00067 + cpd00147 <=> cpd00128 + cpd02574	Phosphate + H+ + MTA <=> Adenine + methylthioribose-1-phosphate	1.584	0.969017	<=>	c	1	10000	-10000	0	peg.1683	NE1754
rxn00141	'S-Adenosyl-L-homocysteine hydrolase'	Cysteine and Methionine Metabolism	3.3.1.	R00192	cpd00001 + cpd00019 <=> cpd00135 + cpd00182	H2O + S-Adenosyl-homocysteine <=> Homocysteine + Adenosine	5.673	1.10362	<=>	c	1	10000	-10000	0	peg.640	NE0660
rxn00143	'S-Adenosyl-L-homocysteine homocysteinylribohydrolase'	Cysteine and Methionine Metabolism	3.2.2.	R00194	cpd00001 + cpd00019 <=> cpd00128 + cpd02227	H2O + S-Adenosyl-homocysteine <=> Adenine + S-Ribosylhomocysteine	-0.733	0.964152	<=>	c	1	10000	-10000	0	peg.1123	NE1167
Not present in SEED model or KEGG Annotation|Rxn03057	5-Methylthio-5-deoxy-D-ribose-1-phosphate ketol-isomerase	Cysteine and Methionine Metabolism	5.3.1.23	R04420	cpd02574 <=> cpd02791	methylthioribose-1-phosphate <=> methylthioribulose-1-phosphate	0.62	1.30148	<=>	c	1	10000	-10000	0	GAP FILLING	GAP FILLING
Not present in SEED model or KEGG Annotation|Rxn05104	S-Methyl-5-thio-D-ribulose-1-phosphate hydro-lyase	Cysteine and Methionine Metabolism	4.2.1.109	R07392	cpd02791 => cpd00001 + cpd11295	methylthioribulose-1-phosphate => H2O + 2,3-diketo5-methylthio-1-phosphopentane	-8.167	0.693353	=>	c	0	10000	0	0	GAP FILLING	GAP FILLING
Not present in SEED model or KEGG Annotation|Rxn05105	2,3-diketo-5-methylthiopentyl-1-phosphate enolase	Cysteine and Methionine Metabolism	3.1.3.77	R07393	cpd11295 <=> cpd00067 + cpd11296	2,3-diketo5-methylthio-1-phosphopentane <=> H+ + 2-Hydroxy-3-keto-5-methylthiopentenyl-1-phosphate	8.94	1.10334	<=>	c	1	10000	-10000	0	GAP FILLING	GAP FILLING
Not present in SEED model or KEGG Annotation|Rxn05106	2-hydroxy-3-keto-5-methylthiopentenyl-1-phosphate phophatase	Cysteine and Methionine Metabolism	3.1.3.77	R07394	cpd11296c + cpd00001c => cpd0009 + cpd00067 + cpd11255	H2O + 2-Hydroxy-3-keto-5-methylthiopentenyl-1-phosphate => Phosphate + H+ + 1,2-dihydroxy-3-keto-5-methylthiopentene	-2.317	0.735634	=>	c	0	10000	0	0	GAP FILLING	GAP FILLING
Not present in SEED model or KEGG Annotation|Rxn05092	1,2-dihydroxy-5-(methylthio)pent-1-en-3-one:oxygen oxidoreductase	Cysteine and Methionine Metabolism	1.13.11.54	R07364	(3) cpd00001 + cpd00239 + (3) cpd11621 <=> (7) cpd00067 + cpd00081 + (3) cpd11620	(3) H2O + H2S + (3) Oxidizedferredoxin <=> (7) H+ + Sulfite + (3) Reducedferredoxin	Not Available	Not Available	<=>	c	0	10000	0	0	GAP FILLING	GAP FILLING
Not present in SEED model or KEGG Annotation|Rxn05108	2-keto-4-methylthiobutyrate transamination	Cysteine and Methionine Metabolism	2.6.1.5, 2.6.1.57	R07396	cpd00023 + cpd00869 <=> cpd00024 + cpd00060	L-Glutamate + 4-methylthio 2-oxobutyrate <=> 2-Oxoglutarate + L-Methionine	0	2	<=>	c	1	10000	-10000	0	GAP FILLING	GAP FILLING
rxn09240	'Sulfate adenyltransferase'	Cysteine and Methionine Metabolism	2.7.7.	None	cpd00001 + cpd00002 + cpd00038 + cpd00048 <=> cpd00009 + cpd00012 + cpd00031 + cpd00193	H2O + ATP + GTP + Sulfate <=> Phosphate + PPi + GDP + APS	5.753	1.2538	<=>	c	0	10000	0	0	peg.829+peg.830	NE0856+NE0857
rxn11944	'Methyltransferase'	Cysteine and Methionine Metabolism	2.1.1.	None	cpd00019 + cpd00067 + cpd02738 <=> cpd00017 + cpd02555	S-Adenosyl-homocysteine + H+ + 5-Methyltetrahydropteroyltri-L-glutamate <=> S-Adenosyl-L-methionine + Tetrahydropteroyltri-L-glutamate	6.74	2.32676	<=>	c	1	10000	-10000	0	peg.1376	NE1436
VALINE, LEUCINE AND ISOLEUCINE BIOSYNTHESIS
rxn00737	'L-threonine ammonia-lyase'	Valine, Leucine and Isoleucine Biosynthesis	4.3.1.1	R00996	cpd00161 => cpd00013 + cpd00094	threonine => NH3 + 2-Oxobutyrate	-5.7	0.686677	=>	c	0	10000	0	0	peg.679	NE0701
rxn00011	'pyruvatethiamin diphosphate acetaldehydetransferase'	Valine, Leucine and Isoleucine Biosynthesis	1.2.4.1|2.2.1.6|4.1.1.	R00014	cpd00020 + cpd00056 + cpd00067 => cpd00011 + cpd03049	Pyruvate + TPP + H+ => CO2 + 2-Hydroxyethyl-ThPP	-6.87	0.764453	=>	c	0	10000	0	0	peg.347	NE0361
rxn02185	'2-Acetolactate pyruvate-lyase (carboxylating)'	Valine, Leucine and Isoleucine Biosynthesis	2.2.1.	R03050|R04672	cpd00056 + cpd00668 <=> cpd00020 + cpd03049	TPP + ALCTT <=> Pyruvate + 2-Hydroxyethyl-ThPP	3.66	0.602159	<=>	c	1	10000	-10000	0	peg.1272+peg.1273	NE1324+NE1325
rxn03194	'(S)-2-Aceto-2-hydroxybutanoate pyruvate-lyase (carboxylating)'	Valine, Leucine and Isoleucine Biosynthesis	2.2.1.	R04673	cpd00094 + cpd03049 <=> cpd00056 + cpd00498	2-Oxobutyrate + 2-Hydroxyethyl-ThPP <=> TPP + 2-Aceto-2-hydroxybutanoate	-3.66	0.602159	<=>	c	1	10000	-10000	0	peg.1272+peg.1273	NE1324+NE1325
rxn03436	'(S)-2-Aceto-2-hydroxybutanoateNADP+ oxidoreductase (isomerizing)'	Valine, Leucine and Isoleucine Biosynthesis	1.1.1.86|5.4.99.	R05069	cpd00498 <=> cpd10162	2-Aceto-2-hydroxybutanoate <=> (R)-3-Hydroxy-3-methyl-2-oxopentanoate	2.46	0.183	<=>	c	1	10000	-10000	0	peg.1271	NE1323
rxn03435	'(R)-2,3-Dihydroxy-3-methylpentanoateNADP+ oxidoreductase'	Valine, Leucine and Isoleucine Biosynthesis	1.1.1.8	R05068	cpd00006 + cpd02535 <=> cpd00005 + cpd00067 + cpd10162	NADP + 2,3-Dihydroxy-3-methylvalerate <=> NADPH + H+ + (R)-3-Hydroxy-3-methyl-2-oxopentanoate	6.22	1.09509	<=>	c	1	10000	-10000	0	peg.1271	NE1323
rxn03437	'(R)-2,3-Dihydroxy-3-methylpentanoate hydro-lyase'	Valine, Leucine and Isoleucine Biosynthesis	4.2.1.	R05070	cpd02535 => cpd00001 + cpd00508	2,3-Dihydroxy-3-methylvalerate => H2O + 3MOP	-6.747	0.684249	=>	c	0	10000	0	0	peg.104	NE0104
rxn01575	'L-Isoleucine2-oxoglutarate aminotransferase'	Valine, Leucine and Isoleucine Biosynthesis	2.6.1.4	R02199	cpd00024 + cpd00322 <=> cpd00023 + cpd00508	2-Oxoglutarate + L-Isoleucine <=> L-Glutamate + 3MOP	0	2	<=>	c	1	10000	-10000	0	peg.1814	NE1893
rxn02187	'2-Acetolactate methylmutase'	Valine, Leucine and Isoleucine Biosynthesis	5.4.99.3|1.1.1.8	R05071|R03052	cpd00668 <=> cpd02569	ALCTT <=> 2-Oxo-3-hydroxyisovalerate	2.46	0.183	<=>	c	1	10000	-10000	0	peg.1271	NE1323
rxn03068	'(R)-2,3-Dihydroxy-3-methylbutanoateNADP+ oxidoreductase'	Valine, Leucine and Isoleucine Biosynthesis	1.1.1.8	R04440	cpd00006 + cpd02498 <=> cpd00005 + cpd00067 + cpd02569	NADP + 2,3-Dihydroxy-isovalerate <=> NADPH + H+ + 2-Oxo-3-hydroxyisovalerate	6.22	1.09509	<=>	c	1	10000	-10000	0	peg.1271	NE1323
rxn00898	'2,3-Dihydroxy-3-methylbutanoate hydro-lyase'	Valine, Leucine and Isoleucine Biosynthesis	4.2.1.	R01209|R04441	cpd02498 => cpd00001 + cpd00123	2,3-Dihydroxy-isovalerate => H2O + 3-Methyl-2-oxobutanoate	-6.747	0.684249	=>	c	0	10000	0	0	peg.104	NE0104
rxn00903	'L-Valine2-oxoglutarate aminotransferase'	Valine, Leucine and Isoleucine Biosynthesis	2.6.1.6|2.6.1.4	R01214	cpd00024 + cpd00156 <=> cpd00023 + cpd00123	2-Oxoglutarate + L-Valine <=> L-Glutamate + 3-Methyl-2-oxobutanoate	0	2	<=>	c	1	10000	-10000	0	peg.1814	NE1893
rxn00902	'3-Carboxy-3-hydroxy-4-methylpentanoate 3-methyl-2-oxobutanoate-lyase'	Valine, Leucine and Isoleucine Biosynthesis	2.3.3.13|4.1.3.1	R01213	cpd00001 + cpd00022 + cpd00123 => cpd00010 + cpd00067 + cpd01646	H2O + Acetyl-CoA + 3-Methyl-2-oxobutanoate => CoA + H+ + 2-Isopropylmalate	-8.927	1.30861	=>	c	0	10000	0	0	peg.1268	NE1320
rxn02789	'2-Isopropylmalate hydro-lyase'	Valine, Leucine and Isoleucine Biosynthesis	4.2.1.3	R03968	cpd01646 <=> cpd00001 + cpd01710	2-Isopropylmalate <=> H2O + 2-Isopropylmaleate	1.473	0.898103	<=>	c	1	10000	-10000	0	peg.663+peg.665	NE0685+NE0687
rxn02811	'3-Isopropylmalate hydro-lyase'	Valine, Leucine and Isoleucine Biosynthesis	4.2.1.3	R04001	cpd02693 <=> cpd00001 + cpd01710	3-Isopropylmalate <=> H2O + 2-Isopropylmaleate	0.053	0.8965	<=>	c	1	10000	-10000	0	peg.663+peg.665	NE0685+NE0687
rxn03062	'3-IsopropylmalateNAD+ oxidoreductase'	Valine, Leucine and Isoleucine Biosynthesis	1.1.1.8	R04426	cpd00003 + cpd02693 <=> cpd00004 + cpd00067 + cpd02605	NAD + 3-Isopropylmalate <=> NADH + H+ + 2-isopropyl-3-oxosuccinate	6.22	1.09509	<=>	c	1	10000	-10000	0	peg.666	NE0688
rxn01208	'2-Oxo-4-methyl-3-carboxypentanoate decarboxylation'	Valine, Leucine and Isoleucine Biosynthesis	Undetermined	R01652	cpd00067 + cpd02605 => cpd00011 + cpd00200	H+ + 2-isopropyl-3-oxosuccinate => CO2 + 4MOP	-3.09	0.5417	=>	c	0	10000	0	0	SPONTANEOUS	SPONTANEOUS
rxn00806	'L-Leucine2-oxoglutarate aminotransferase'	Valine, Leucine and Isoleucine Biosynthesis	2.6.1.6|2.6.1.42|2.6.1.6	R01090	cpd00024 + cpd00107 <=> cpd00023 + cpd00200	2-Oxoglutarate + L-Leucine <=> L-Glutamate + 4MOP	0	2	<=>	c	1	10000	-10000	0	peg.1814	NE1893
Not present in SEED model|Rxn00904	L-Valine:pyruvate aminotransferase	Valine, Leucine and Isoleucine Biosynthesis	2.6.1.66	R01215	cpd00020 + cpd00156 <=> cpd00035 + cpd00123	Pyruvate + L-Valine <=> L-Alanine + 3-Methyl-2-oxobutanoate	0	2	<=>	c	1	10000	-10000	0	peg.2262	NE2368
Not present in SEED model|Rxn00735	rxn00735	Valine, Leucine and Isoleucine Biosynthesis	Undetermined	R00994	cpd00004 + cpd00011 + cpd00094 <=> cpd00003 + cpd03593	NADH + CO2 + 2-Oxobutyrate <=> NAD + D-erythro-3-Methylmalate	-3.13	1.24076	<=>	c	0	10000	0	0	peg.666	NE0688
Not present in SEED model|Rxn02751	rxn02751	Valine, Leucine and Isoleucine Biosynthesis	Undetermined	R03898	cpd00001 + cpd01502 <=> cpd03593	H2O + Citraconate <=> D-erythro-3-Methylmalate	-0.053	0.8965	<=>	c	1	10000	-10000	0	peg.663 + peg.665	NE0685+NE0687
Not present in SEED model|Rxn02749	(R)-2-Methylmalate hydro-lyase	Valine, Leucine and Isoleucine Biosynthesis	4.2.1.35	R03896	cpd01700 <=> cpd00001 + cpd01502	D-Citramalate <=> H2O + Citraconate	1.473	0.898103	<=>	c	1	10000	-10000	0	peg.663 + peg.665	NE0685+NE0687
VALINE, LEUCINE AND ISOLEUCINE DEGRADATION
rxn01575	'L-Isoleucine2-oxoglutarate aminotransferase'	Valine, Leucine and Isoleucine Degradation	2.6.1.4	R02199	cpd00024 + cpd00322 <=> cpd00023 + cpd00508	2-Oxoglutarate + L-Isoleucine <=> L-Glutamate + 3MOP	0	2	<=>	c	1	10000	-10000	0	peg.1814	NE1893
rxn02268	'(S)-2-methylbutanoyl-CoAoxygen 2,3-oxidoreductase'	Valine, Leucine and Isoleucine Degradation	1.3.99.		cpd00007 + (2) cpd00760 => (2) cpd00001 + (2) cpd02125	O2 + (2) 2-Methylbutyryl-CoA => (2) H2O + (2) Tiglyl-CoA	-76.7937	1.56846	=>	c	0	10000	0	0	peg.1487	NE1548
rxn02270	'(S)-2-methylbutanoyl-CoAacceptor 2,3-oxidoreductase'	Valine, Leucine and Isoleucine Degradation	1.3.99.3|1.3.99.12|1.3.99.		cpd00015 + cpd00760 <=> cpd00982 + cpd02125	FAD + 2-Methylbutyryl-CoA <=> FADH2 + Tiglyl-CoA	11.44	1.83738	<=>	c	1	10000	-10000	0	GAP FILLING	GAP FILLING
rxn02934	'(2S,3S)-3-Hydroxy-2-methylbutanoyl-CoA hydro-liase'	Valine, Leucine and Isoleucine Degradation	4.2.1.1	R04204	cpd02691 <=> cpd00001 + cpd02125	2-methyl-3-hydroxy-butyryl-CoA <=> H2O + Tiglyl-CoA	1.603	0.7943	<=>	c	1	10000	-10000	0	peg.1467	NE1528
rxn02933	'(2S,3S)-3-hydroxy-2-methylbutanoyl-CoANAD+ oxidoreductase'	Valine, Leucine and Isoleucine Degradation	1.1.1.35|1.1.1.17	R04203	cpd00003 + cpd02691 <=> cpd00004 + cpd00067 + cpd02124	NAD + 2-methyl-3-hydroxy-butyryl-CoA <=> NADH + H+ + 2-Methylacetoacetyl-CoA	3.76	1.07969	<=>	c	1	10000	-10000	0	peg.1467	NE1528
rxn00676	'Propanoyl-CoAacetyl-CoA C-acyltransferase'	Valine, Leucine and Isoleucine Degradation	2.3.1.1	R00927	cpd00022 + cpd00086 <=> cpd00010 + cpd02124	Acetyl-CoA + Propionyl-CoA <=> CoA + 2-Methylacetoacetyl-CoA	5.246	1.09265	<=>	c	1	10000	-10000	0	peg.1466|peg.2163	NE1527
rxn06493	'dihydrolipoylproteinNAD+ oxidoreductase'	Valine, Leucine and Isoleucine Degradation	1.8.1.	R03815	cpd00003 + cpd12225 <=> cpd00004 + cpd00067 + cpd12005	NAD + Dihydrolipolprotein <=> NADH + H+ + Lipoylprotein	12.828	2.68504	<=>	c	1	10000	-10000	0	peg.591+peg.592+peg.593|peg.747	NE0608+NE0609+NE0610|NE0774
rxn00903	'L-Valine2-oxoglutarate aminotransferase'	Valine, Leucine and Isoleucine Degradation	2.6.1.6|2.6.1.4	R01214	cpd00024 + cpd00156 <=> cpd00023 + cpd00123	2-Oxoglutarate + L-Valine <=> L-Glutamate + 3-Methyl-2-oxobutanoate	0	2	<=>	c	1	10000	-10000	0	peg.1814	NE1893
rxn02949	'(S)-3-Hydroxyisobutyryl-CoA hydro-lyase'	Valine, Leucine and Isoleucine Degradation	4.2.1.17	R04224	cpd00001 + cpd02187 <=> cpd03572	H2O + Methacrylyl-CoA <=> (S)-3-Hydroxyisobutyryl-CoA	0.867	0.779214	<=>	c	1	10000	-10000	0	peg.1467	NE1528
rxn00806	'L-Leucine2-oxoglutarate aminotransferase'	Valine, Leucine and Isoleucine Degradation	2.6.1.6|2.6.1.42|2.6.1.6	R01090	cpd00024 + cpd00107 <=> cpd00023 + cpd00200	2-Oxoglutarate + L-Leucine <=> L-Glutamate + 4MOP	0	2	<=>	c	1	10000	-10000	0	peg.1814	NE1893
rxn01480	'3-Hydroxy-2-methylpropanoateNAD+ oxidoreductase'	Valine, Leucine and Isoleucine Degradation	1.1.1.31|1.1.1.3	R02047|R05066	cpd00003 + cpd00876 <=> cpd00004 + cpd00067 + cpd00287	NAD + 3-Hydroxyisobutyrate <=> NADH + H+ + 3-Oxo-2-methylpropanoate	5.22	1.06983	<=>	c	1	10000	-10000	0	peg.1467	NE1528
LYSINE BIOSYNTHESIS
rxn00337	'ATPL-aspartate 4-phosphotransferase'	Lysine Biosynthesis	2.7.2.	R00480	cpd00002 + cpd00041 + cpd00067 <=> cpd00008 + cpd01977	ATP + L-Aspartate + H+ <=> ADP + 4-Phospho-L-aspartate	2.63	0.290389	<=>	c	1	10000	-10000	0	peg.2035	NE2132
rxn01643	Aspartate Semialdehyde Dehydrogenase	Lysine Biosynthesis	1.2.1.11	R02291	cpd00005 + cpd01977 => cpd00006 + cpd00009 + cpd00346	NADPH + 4-Phospho-L-aspartate => NADP + Phosphate + L-Aspartate4-semialdehyde	0.356	1.19502	=>	c	0	10000	0	0	peg.667	NE0689
rxn01301	'L-HomoserineNAD+ oxidoreductase'	Lysine Biosynthesis	1.1.1.	R01773	cpd00003 + cpd00227 <=> cpd00004 + cpd00067 + cpd00346	NAD + L-Homoserine <=> NADH + H+ + L-Aspartate4-semialdehyde	5.22	1.06983	<=>	c	1	10000	-10000	0	peg.2263	NE2369
rxn01644	'L-Aspartate-4-semialdehyde hydro-lyase (adding pyruvate and'	Lysine Biosynthesis	4.2.1.5	R02292	cpd00020 + cpd00346 => (2) cpd00001 + cpd00067 + cpd02120	Pyruvate + L-Aspartate4-semialdehyde => (2) H2O + H+ + Dihydrodipicolinate	-30.864	1.71356	=>	c	0	10000	0	0	peg.2297	NE2403
rxn02929	'2,3,4,5-TetrahydrodipicolinateNADP+ oxidoreductase'	Lysine Biosynthesis	1.3.1.2	R04199	cpd00006 + cpd02465 <=> cpd00005 + cpd00067 + cpd02120	NADP + tetrahydrodipicolinate <=> NADPH + H+ + Dihydrodipicolinate	1.01	1.26812	<=>	c	1	10000	-10000	0	peg.597	NE0614
rxn03031	'Succinyl-CoA2,3,4,5-tetrahydropyridine-2,6-dicarboxylate'	Lysine Biosynthesis	2.3.1.11	R04365	cpd00001 + cpd00078 + cpd02465 <=> cpd00010 + cpd02724	H2O + Succinyl-CoA + tetrahydrodipicolinate <=> CoA + N-Succinyl-L-2-amino-6-oxopimelate	11.443	1.83043	<=>	c	1	10000	-10000	0	peg.2352	NE2462
rxn03087	'N-Succinyl-L-2,6-diaminoheptanedioate2-ocoglytarate'	Lysine Biosynthesis	2.6.1.1	R04475	cpd00024 + cpd02698 <=> cpd00023 + cpd02724	2-Oxoglutarate + N-Succinyl-L-2,6-diaminopimelate <=> L-Glutamate + N-Succinyl-L-2-amino-6-oxopimelate	0	2	<=>	c	1	10000	-10000	0	peg.2353	NE2463
rxn01973	'N-Succinyl-LL-2,6-diaminoheptanedioate amidohydrolase'	Lysine Biosynthesis	3.5.1.1	R02734	cpd00001 + cpd02698 <=> cpd00036 + cpd00504	H2O + N-Succinyl-L-2,6-diaminopimelate <=> Succinate + LL-2,6-Diaminopimelate	-0.463	0.848213	<=>	c	1	10000	-10000	0	peg.108	NE0108
rxn01974	'LL-2,6-Diaminoheptanedioate 2-epimerase'	Lysine Biosynthesis	5.1.1.	R02735	cpd00504 <=> cpd00516	LL-2,6-Diaminopimelate <=> meso-2,6-Diaminopimelate	0	2	<=>	c	1	10000	-10000	0	peg.1550	NE1612
rxn00313	'meso-2,6-Diaminoheptanedioate carboxy-lyase'	Lysine Biosynthesis	4.1.1.2	R00451	cpd00067 + cpd00516 => cpd00011 + cpd00039	H+ + meso-2,6-Diaminopimelate => CO2 + L-Lysine	-3.09	0.5417	=>	c	0	10000	0	0	peg.1084|peg.1874	NE1126|NE1957
rxn02011	'UDP-N-acetylmuramoyl-L-alanyl-D-glutamatemeso-2,6-'	Lysine Biosynthesis	6.3.2.1	R02788	cpd00002 + cpd00516 + cpd00525 => cpd00008 + cpd00009 + cpd00067 + cpd02964	ATP + meso-2,6-Diaminopimelate + UDP-N-acetylmuramoyl-L-alanyl-D-glutamate => ADP + Phosphate + H+ + UDP-N-acetylmuramoyl-L-alanyl-D-gamma-glutamyl-meso-2-6-diaminopimelate	-6.354	0.856942	=>	c	0	10000	0	0	peg.958	NE0986
rxn03164	'UDP-N-acetylmuramoyl-L-alanyl-D-glutamyl-meso-2,6-'	Lysine Biosynthesis	6.3.2.10|6.3.2.1	R04617	cpd00002 + cpd00731 + cpd02964 => cpd00008 + cpd00009 + cpd00067 + cpd02968	ATP + Ala-Ala + UDP-N-acetylmuramoyl-L-alanyl-D-gamma-glutamyl-meso-2-6-diaminopimelate => ADP + Phosphate + H+ + UDP-N-acetylmuramoyl-L-alanyl-D-glutamyl-6-carboxy-L-lysyl-D-alanyl- D-alanine	-6.354	0.856942	=>	c	0	10000	0	0	peg.959	NE0987
rxn03012	'rxn03012'	Lysine Biosynthesis	Undetermined	R04336	cpd02414 => cpd00001 + cpd00067 + cpd02465	L-2-Amino-6-oxopimelate => H2O + H+ + tetrahydrodipicolinate	-16.737	1.35639	=>	c	0	10000	0	0	SPONTANEOUS	SPONTANEOUS
Not in SEED model|rxn02928	2,3,4,5-Tetrahydrodipicolinate:NAD+ oxidoreductase	Lysine Biosynthesis	1.3.1.26	R04198	cpd00003 + cpd02465 <=> cpd00004 + cpd00067 + cpd02120	NAD + tetrahydrodipicolinate <=> NADH + H+ + Dihydrodipicolinate	-1.01	1.26812	<=>	c	1	0	-10000	0	peg.597	NE0614
LYSINE DEGRADATION
Not present in SEED model|Rxn11955	2-Oxoadipate:lipoamde 2-oxidoreductase(decarboxylating and	Lysine Degradation	1.2.4.2	R01940	cpd00011 + cpd16497 => cpd00213 + cpd00269	CO2 + S-Glutaryldihydrolipoamide-E => Lipoamide + 2-Oxoadipate	-313.48	5.0309	=>	c	0	10000	0	0	peg.2268	NE2374
Not present in SEED model|Rxn11960	Glutaryl-CoA:dihydrolipoamide S-succinyltransferase	Lysine Degradation	2.3.1.61	R02571	cpd00010 + cpd16497 => cpd00413 + cpd00449	CoA + S-Glutaryldihydrolipoamide-E => Glutaryl-CoA + Dihydrolipoamide	-332.694	4.85939	=>	c	0	10000	0	0	peg.2269	NE2375
rxn02167	'(S)-3-Hydroxybutanoyl-CoA hydro-lyase'	Lysine Degradation	4.2.1.1	R03026	cpd00842 <=> cpd00001 + cpd00650	(S)-3-Hydroxybutyryl-CoA <=> H2O + Crotonyl-CoA	2.163	0.767366	<=>	c	1	10000	-10000	0	peg.1467	NE1528
rxn01451	'(S)-3-Hydroxybutanoyl-CoANAD+ oxidoreductase'	Lysine Degradation	1.1.1.35|1.1.1.21	R01975	cpd00003 + cpd00842 <=> cpd00004 + cpd00067 + cpd00279	NAD + (S)-3-Hydroxybutyryl-CoA <=> NADH + H+ + Acetoacetyl-CoA	3.76	1.07969	<=>	c	1	10000	-10000	0	peg.1467	NE1528
rxn00178	'Acetyl-CoAacetyl-CoA C-acetyltransferase'	Lysine Degradation	2.3.1.9|2.3.1.1	R00238	(2) cpd00022 <=> cpd00010 + cpd00279	(2) Acetyl-CoA <=> CoA + Acetoacetyl-CoA	7.056	1.08737	<=>	c	1	10000	-10000	0	peg.2163	NE2262
Not present in SEED model|Rxn11968	D-Lysine:2-oxocarboxylate aminotransferase	Lysine Degradation	2.6.1.21	R02851	cpd00549 + cpd11625 <=> cpd00067 + cpd02774 + cpd11673	D-Lysine + 2-Oxo acid <=> H+ + 2-Oxo-6-aminocaproate + D-Amino acid	-1.24	0.384678	<=>	c	1	10000	-10000	0	peg.1426	NE1486
rxn00321	'L-Lysine 2,3-aminomutase'	Lysine Degradation	5.4.3.	R00461	cpd00039 <=> cpd00840	L-Lysine <=> L-beta-Lysine	0	2	<=>	c	1	10000	-10000	0	peg.1199	NE1247
rxn00322	'L-Lysine carboxy-lyase'	Lysine Degradation	4.1.1.1	R00462	cpd00039 + cpd00067 => cpd00011 + cpd01155	L-Lysine + H+ => CO2 + Cadaverine	-3.09	0.5417	=>	c	0	10000	0	0	peg.882	NE0909
ARGININE AND PROLINE METABOLISM
rxn00187	'L-Glutamateammonia ligase (ADP-forming)'	Arginine and Proline Metabolism	6.3.1.	R00253	cpd00002 + cpd00013 + cpd00023 => cpd00008 + cpd00009 + cpd00053 + cpd00067	ATP + NH3 + L-Glutamate => ADP + Phosphate + L-Glutamine + H+	-2.094	0.888971	=>	c	0	10000	0	0	peg.488	NE0504
rxn00184	'L-GlutamateNADP+ oxidoreductase (deaminating)'	Arginine and Proline Metabolism	1.4.1.3|1.4.1.	R00248	cpd00001 + cpd00006 + cpd00023 <=> cpd00005 + cpd00013 + cpd00024 + cpd00067	H2O + NADP + L-Glutamate <=> NADPH + NH3 + 2-Oxoglutarate + H+	8.687	1.31216	<=>	c	1	10000	-10000	0	peg.1554	NE1616
rxn00192	'Acetyl-CoAL-glutamate N-acetyltransferase'	Arginine and Proline Metabolism	2.3.1.	R00259	cpd00022 + cpd00023 => cpd00010 + cpd00067 + cpd00477	Acetyl-CoA + L-Glutamate => CoA + H+ + N-Acetyl-L-glutamate	-5.294	1.25997	=>	c	0	10000	0	0	peg.2114+peg.751	NE0778+NE2213
rxn01917	'ATPN-acetyl-L-glutamate 5-phosphotransferase'	Arginine and Proline Metabolism	2.7.2.	R02649	cpd00002 + cpd00067 + cpd00477 <=> cpd00008 + cpd02552	ATP + H+ + N-Acetyl-L-glutamate <=> ADP + n-acetylglutamyl-phosphate	2.63	0.290389	<=>	c	1	10000	-10000	0	peg.751|peg.977	NE1005
rxn02465	'N-Acetyl-L-glutamate-5-semialdehydeNADP+ 5-oxidoreductase'	Arginine and Proline Metabolism	1.2.1.3	R03443	cpd00005 + cpd02552 => cpd00006 + cpd00009 + cpd00918	NADPH + n-acetylglutamyl-phosphate => NADP + Phosphate + 2-Acetamido-5-oxopentanoate	0.356	1.19502	=>	c	1	10000	-10000	0	peg.1422	NE1482
rxn01637	'N2-Acetyl-L-ornithine2-oxoglutarate aminotransferase'	Arginine and Proline Metabolism	2.6.1.1	R02283	cpd00024 + cpd00342 <=> cpd00023 + cpd00918	2-Oxoglutarate + N-Acetylornithine <=> L-Glutamate + 2-Acetamido-5-oxopentanoate	-1	0.351998	<=>	c	1	10000	-10000	0	peg.1379	NE1439
rxn01636	'N2-Acetyl-L-ornithineL-glutamate N-acetyltransferase'	Arginine and Proline Metabolism	2.3.1.3	R02282	cpd00023 + cpd00342 <=> cpd00064 + cpd00477	L-Glutamate + N-Acetylornithine <=> Ornithine + N-Acetyl-L-glutamate	0	2	<=>	c	1	10000	-10000	0	peg.2114	NE2213
rxn01019	'Carbamoyl-phosphateL-ornithine carbamoyltransferase'	Arginine and Proline Metabolism	2.1.3.	R01398	cpd00064 + cpd00146 => cpd00009 + (2) cpd00067 + cpd00274	Ornithine + Carbamoylphosphate => Phosphate + (2) H+ + Citrulline	-8.984	0.874223	=>	c	0	10000	0	0	peg.1378	NE1438
rxn01434	'L-CitrullineL-aspartate ligase (AMP-forming)'	Arginine and Proline Metabolism	6.3.4.	R01954	cpd00002 + cpd00041 + cpd00274 <=> cpd00012 + cpd00018 + cpd02152	ATP + L-Aspartate + Citrulline <=> PPi + AMP + L-Argininosuccinate	-0.12	1.77868	<=>	c	1	10000	-10000	0	peg.1377	NE1437
rxn00802	'N-(L-Argininosuccinate) arginie-lyase'	Arginine and Proline Metabolism	4.3.2.	R01086	cpd02152 <=> cpd00051 + cpd00106	L-Argininosuccinate <=> L-Arginine + Fumarate	7.34	0.933038	<=>	c	1	10000	-10000	0	peg.1775	NE1854
rxn00179	'ATPL-glutamate 5-phosphotransferase'	Arginine and Proline Metabolism	2.7.2.1	R00239	cpd00002 + cpd00023 + cpd00067 <=> cpd00008 + cpd02097	ATP + L-Glutamate + H+ <=> ADP + L-Glutamyl 5-phosphate	2.63	0.290389	<=>	c	1	10000	-10000	0	peg.1238	NE1290
rxn02373	'L-Glutamate-5-semialdehydeNADP+ 5-oxidoreductase (phosphorylationg)'	Arginine and Proline Metabolism	1.2.1.4	R03313	cpd00005 + cpd02097 => cpd00006 + cpd00009 + cpd00858	NADPH + L-Glutamyl 5-phosphate => NADP + Phosphate + L-Glutamate5-semialdehyde	0.356	1.19502	=>	c	0	10000	0	0	peg.2061	NE2158
Not present in SEED model|Rxn00467	L-Ornithine:2-oxo-acid aminotransferase	Arginine and Proline Metabolism	2.6.1.13	R00667	cpd00024 + cpd00064 <=> cpd00023 + cpd00858	2-Oxoglutarate + Ornithine <=> L-Glutamate + L-Glutamate5-semialdehyde	-1	0.351998	<=>	c	1	10000	-10000	0	peg.137	NE0142
rxn00931	'L-ProlineNADP+ 5-oxidoreductase'	Arginine and Proline Metabolism	1.5.1.	R01251	cpd00006 + cpd00129 <=> cpd00005 + cpd00067 + cpd02431	NADP + L-Proline <=> NADPH + H+ + 1-Pyrroline-5-carboxylate	-0.99	1.24796	<=>	c	1	10000	-10000	0	peg.379	NE0393
rxn00929	'L-ProlineNAD+ 5-oxidoreductase'	Arginine and Proline Metabolism	1.5.1.	R01248	cpd00003 + cpd00129 <=> cpd00004 + cpd00067 + cpd02431	NAD + L-Proline <=> NADH + H+ + 1-Pyrroline-5-carboxylate	-0.99	1.24796	<=>	c	0	10000	0	0	peg.379	NE0393
rxn00470	'L-Ornithine carboxy-lyase'	Arginine and Proline Metabolism	4.1.1.1	R00670	cpd00064 + cpd00067 => cpd00011 + cpd00118	Ornithine + H+ => CO2 + Putrescine	-3.09	0.5417	=>	c	0	10000	0	0	peg.882	NE0909
rxn01406	'S-Adenosylmethioninamineputrescine 3-aminopropyltransferase'	Arginine and Proline Metabolism	2.5.1.1	R01920	cpd00118 + cpd00837 <=> cpd00067 + cpd00147 + cpd00264	Putrescine + S-Adenosylmethioninamine <=> H+ + MTA + Spermidine	-10.46	2.36612	<=>	c	1	10000	-10000	0	peg.333	NE0347
rxn00127	'S-Adenosyl-L-methionine carboxy-lyase'	Arginine and Proline Metabolism	4.1.1.5	R00178	cpd00017 + cpd00067 => cpd00011 + cpd00837	S-Adenosyl-L-methionine + H+ => CO2 + S-Adenosylmethioninamine	-3.09	0.5417	=>	c	0	10000	0	0	peg.334	NE0348
Not present in SEED model|Rxn02061	S-Adenosylmethioninamine:putrescine 3-aminopropyltransferase	Arginine and Proline Metabolism	2.5.1.16, 2.5.1.22	R02869	cpd00264 + cpd00837 <=> cpd00067 + cpd00147 + cpd00558	Spermidine + S-Adenosylmethioninamine => H+ + 5-Methylthioadenosine + Spermine	-10.46	2.36612	<=>	c	0	10000	0	0	peg.333	NE0347
rxn00405	'L-Arginine carboxy-lyase'	Arginine and Proline Metabolism	4.1.1.1	R00566	cpd00051 + cpd00067 => cpd00011 + cpd00152	L-Arginine + H+ => CO2 + Agmatine	-3.09	0.5417	=>	c	0	10000	0	0	peg.882	NE0909
rxn00858	'Agmatine amidinohydrolase'	Arginine and Proline Metabolism	3.5.3.1	R01157	cpd00001 + cpd00152 <=> cpd00073 + cpd00118	H2O + Agmatine <=> Urea + Putrescine	-3.903	1.68444	<=>	c	1	10000	-10000	0	peg.1103	NE1147
rxn02339	'4-Hydroxy-L-glutamate2-oxoglutarate aminotransferase'	Arginine and Proline Metabolism	2.6.1.23|2.6.1.	R03266|R05052	cpd00024 + cpd01974 <=> cpd00023 + cpd00830	2-Oxoglutarate + 4-Hydroxy-L-glutamate <=> L-Glutamate + 4-Hydroxy-2-oxoglutarate	0	2	<=>	c	1	10000	-10000	0	peg.759	NE0786|NE1486
Not present in SEED model|Rxn02356	trans-4-Hydroxy-L-proline:NAD+ 5-oxidoreductase	Arginine and Proline Metabolism	1.5.1.2, 1.5.1.12	R03291	cpd00003 + cpd00851 <=> cpd00004 + cpd00067 + cpd02625	NAD + trans-4-Hydroxy-L-proline <=> NADH + H+ + 3-Hydroxy-L-1-pyrroline-5-carboxylate	-0.99	1.24796	<=>	c	1	10000	-10000	0	peg.379	NE0393
Not present in SEED model|Rxn00560	Urea:carbon-dioxide ligase (ADP-forming)Urea:carbon-dioxide ligase (ADP-forming)	Arginine and Proline Metabolism	6.3.4.6	R00774	cpd00002 + cpd00073 + cpd00242 => cpd00008 + cpd00009 + cpd00067 + cpd00742	ATP + Urea + H2CO3 => ADP + Phosphate + H+ + Allophanate	-2.104	1.29182	=>	c	1	10000	-10000	0	peg.2313	NE2420
rxn02374	'L-glutamate 5-semialdehyde dehydratase (spontaneous)'	Arginine and Proline Metabolism	Undetermined	R03314	cpd00858 => cpd00001 + cpd00067 + cpd02431	L-Glutamate5-semialdehyde => H2O + H+ + 1-Pyrroline-5-carboxylate	-14.057	1.03599	=>	c	0	10000	0	0	SPONTANEOUS	SPONTANEOUS
HISTIDINE METABOLISM
rxn00789	'1-(5-Phospho-D-ribosyl)-ATPpyrophosphate phosphoribosyl-transferase'	Histidine Metabolism	2.4.2.1	R01071	cpd00012 + cpd01775 <= cpd00002 + cpd00103	PPi + Phosphoribosyl-ATP <= ATP + PRPP	7.68	2.95933	<=	c	0	10000	0	0	peg.1230+peg.844	NE0871+NE1282
rxn02834	'Phosphoribosyl-ATP pyrophosphohydrolase'	Histidine Metabolism	3.6.1.3	R04035	cpd00001 + cpd01775 => cpd00012 + cpd01777	H2O + Phosphoribosyl-ATP => PPi + Phosphoribosyl-AMP	-8.243	0.748021	=>	c	0	10000	0	0	peg.621+peg.622	NE0641
rxn02835	'1-(5-phospho-D-ribosyl)-AMP 1,6-hydrolase'	Histidine Metabolism	3.5.4.1	R04037	cpd00001 + cpd01777 <=> cpd02979	H2O + Phosphoribosyl-AMP <=> phosphoribosylformiminoaicar-phosphate	4.037	4.77258	<=>	c	1	10000	-10000	0	peg.621+peg.622	NE0642
rxn03175	'N-(5''-Phospho-D-ribosylformimino)-5-amino-1-'	Histidine Metabolism	5.3.1.16|swiss|Q02131|HIS4_LACL	R04640	cpd02979 <=> cpd02991	phosphoribosylformiminoaicar-phosphate <=> phosphoribulosylformimino-AICAR-phosphate	0.62	1.30148	<=>	c	1	10000	-10000	0	peg.624	NE0644
rxn03135	'Imidazole-glycerol-3-phosphate synthase'	Histidine Metabolism		R04558	cpd00023 + cpd00067 + cpd02843 + cpd02851 <= cpd00053 + cpd02991	L-Glutamate + H+ + D-erythro-imidazol-glycerol-phosphate + AICAR <= L-Glutamine + phosphoribulosylformimino-AICAR-phosphate	25.53	3.43216	<=	c	0	10000	0	0	peg.623+peg.625	NE0643+NE0645
rxn02473	'D-erythro-1-(Imidazol-4-yl)glycerol 3-phosphate hydro-lyase'	Histidine Metabolism	4.2.1.1	R03457	cpd02843 => cpd00001 + cpd00930	D-erythro-imidazol-glycerol-phosphate => H2O + imidazole acetol-phosphate	-10.627	0.668767	=>	c	0	10000	0	0	peg.626	NE0646
rxn02320	'5-Amino-2-oxopentanoate2-oxoglutarate aminotransferase'	Histidine Metabolism	2.6.1.	R03243	cpd00024 + cpd00807 <=> cpd00023 + cpd00930	2-Oxoglutarate + L-histidinol-phosphate <=> L-Glutamate + imidazole acetol-phosphate	-2.46	0.183	<=>	c	1	10000	-10000	0	peg.322+peg.627	NE0336+NE0647
rxn02160	'L-Histidinol-phosphate phosphohydrolase'	Histidine Metabolism	3.1.3.1	R03013	cpd00001 + cpd00807 => cpd00009 + cpd00067 + cpd00641	H2O + L-histidinol-phosphate => Phosphate + H+ + L-Histidinol	-2.317	0.735634	=>	c	0	10000	0	0	peg.1140	NE1185
rxn02159	'L-HistidinolNAD+ oxidoreductase'	Histidine Metabolism	1.1.1.2	R03012	cpd00003 + cpd00641 <=> cpd00004 + cpd00067 + cpd01324	NAD + L-Histidinol <=> NADH + H+ + L-Histidinal	5.22	1.06983	<=>	c	1	10000	-10000	0	peg.845	NE0872
rxn00863	'L-HistidinalNAD+ oxidoreductase'	Histidine Metabolism	1.1.1.2	R01163	cpd00001 + cpd00003 + cpd01324 <=> cpd00004 + (2) cpd00067 + cpd00119	H2O + NAD + L-Histidinal <=> NADH + (2) H+ + L-Histidine	-9.803	1.17612	<=>	c	1	10000	-10000	0	peg.845	NE0872
Not present in SEED model|Rxn00860	rxn00860	Histidine Metabolism	2.1.1.-	R01159	cpd00017 + cpd00119 => cpd00019 + cpd00067 + cpd00848	S-Adenosyl-L-methionine + L-Histidine => S-Adenosyl-homocysteine + H+ + 1-Methylhistidine	-6.74	2.32676	<=>	c	0	10000	0	0	peg.1612+peg.941	NE0969+NE1681
PHENYLALANINE, TYROSINE AND TRYPTOPHAN BIOSYNTHESIS
rxn01332	'PhosphoenolpyruvateD-erythrose-4-phosphate'	Phenylalanine,Tyrosine and Tryptophan Biosynthesis	2.5.1.54|4.1.2.1	R01826	cpd00001 + cpd00061 + cpd00236 => cpd00009 + cpd00067 + cpd02857	H2O + PEP + D-Erythrose4-phosphate => Phosphate + H+ + DAHP	-12.177	0.987542	=>	c	0	10000	0	0	peg.804	NE0831
rxn02212	'2-Dehydro-3-deoxy-D-arabino-heptonate 7-phosphate phosphate-lyase'	Phenylalanine,Tyrosine and Tryptophan Biosynthesis	4.2.3.4|4.6.1.	R03083	cpd02857 => cpd00009 + cpd00067 + cpd00699	DAHP => Phosphate + H+ + 5-Dehydroquinate	-16.934	1.12916	=>	c	0	10000	0	0	peg.1897	NE1981
rxn02213	'3-Dehydroquinate hydro-lyase'	Phenylalanine,Tyrosine and Tryptophan Biosynthesis	4.2.1.1	R03084	cpd00699 => cpd00001 + cpd01716	5-Dehydroquinate => H2O + 3-Dehydroshikimate	-8.477	0.974976	=>	c	0	10000	0	0	peg.631	NE0651
rxn01740	'ShikimateNADP+ 5-oxidoreductase'	Phenylalanine,Tyrosine and Tryptophan Biosynthesis	1.1.1.25|1.1.1.28	R02413	cpd00006 + cpd00383 <=> cpd00005 + cpd00067 + cpd01716	NADP + Shikimate <=> NADPH + H+ + 3-Dehydroshikimate	0.75	1.13993	<=>	c	1	10000	-10000	0	peg.1561	NE1627
rxn01739	'ATPshikimate 3-phosphotransferase'	Phenylalanine,Tyrosine and Tryptophan Biosynthesis	2.7.1.7	R02412	cpd00002 + cpd00383 <=> cpd00008 + cpd02030	ATP + Shikimate <=> ADP + 3-phosphoshikimate	-4.5	0.23673	<=>	c	1	10000	-10000	0	peg.1896	NE1980
rxn02476	'Phosphoenolpyruvate3-phosphoshikimate'	Phenylalanine,Tyrosine and Tryptophan Biosynthesis	2.5.1.1	R03460	cpd00061 + cpd02030 <=> cpd00009 + cpd00067 + cpd00932	PEP + 3-phosphoshikimate <=> Phosphate + H+ + 5-O--1-Carboxyvinyl-3-phosphoshikimate	0.796	0.676477	<=>	c	1	10000	-10000	0	peg.1880	NE1964
rxn01255	'5-O-(1-Carboxyvinyl)-3-phosphoshikimate phosphate-lyase'	Phenylalanine,Tyrosine and Tryptophan Biosynthesis	4.2.3.	R01714	cpd00932 => cpd00009 + cpd00067 + cpd00216	5-O--1-Carboxyvinyl-3-phosphoshikimate => Phosphate + H+ + Chorismate	-13.424	0.949686	=>	c	0	10000	0	0	peg.1798	NE1877
rxn01256	'Chorismate pyruvatemutase'	Phenylalanine,Tyrosine and Tryptophan Biosynthesis	5.4.99.	R01715	cpd00216 => cpd00219	Chorismate => Prephenate	-16.68	1.15696	=>	c	0	10000	0	0	peg.321	NE0335
rxn00474	'L-Serine hydro-lyase (adding indoleglycerol-phosphate)'	Phenylalanine,Tyrosine and Tryptophan Biosynthesis	4.2.1.2	R00674	cpd00054 + cpd00359 <=> cpd00001 + cpd00065	L-Serine + indol <=> H2O + L-Tryptophan	-11.947	0.694816	<=>	c	1	10000	-10000	0	peg.671	NE0693
rxn01682	'(1S,2R)-1-C-(indol-3-yl)glycerol 3-phosphate'	Phenylalanine,Tyrosine and Tryptophan Biosynthesis	4.1.2.8|4.2.1.2	R02340	cpd02210 <=> cpd00102 + cpd00359	Indoleglycerol phosphate <=> Glyceraldehyde3-phosphate + indol	2.78	0.532047	<=>	c	1	10000	-10000	0	peg.672	NE0694
rxn01964	'L-Serine hydro-lyase (adding indoleglycerol-phosphate)'	Phenylalanine,Tyrosine and Tryptophan Biosynthesis	4.2.1.2	R02722	cpd00054 + cpd02210 <=> cpd00001 + cpd00065 + cpd00102	L-Serine + Indoleglycerol phosphate <=> H2O + L-Tryptophan + Glyceraldehyde3-phosphate	-9.167	0.603166	<=>	c	1	10000	-10000	0	peg.671+peg.672	NE0693+NE0694
rxn02507	'1-(2-Carboxyphenylamino)-1-deoxy-D-ribulose-5-phosphate'	Phenylalanine,Tyrosine and Tryptophan Biosynthesis	4.1.1.4	R03508	cpd00067 + cpd00956 => cpd00001 + cpd00011 + cpd02210	H+ + 1-(2-carboxyphenylamino)-1-deoxyribulose 5-phosphate => H2O + CO2 + Indoleglycerol phosphate	-14.457	1.83187	=>	c	0	10000	0	0	peg.12	NE0012
rxn02508	'N-(5-Phospho-beta-D-ribosyl)anthranilate ketol-isomerase'	Phenylalanine,Tyrosine and Tryptophan Biosynthesis	5.3.1.2	R03509	cpd02642 <=> cpd00956	N-5-phosphoribosyl-anthranilate <=> 1-(2-carboxyphenylamino)-1-deoxyribulose 5-phosphate	0.62	1.30148	<=>	c	1	10000	-10000	0	peg.670	NE0692
rxn00791	'N-(5-Phospho-D-ribosyl)anthranilatepyrophosphate'	Phenylalanine,Tyrosine and Tryptophan Biosynthesis	2.4.2.1	R01073	cpd00093 + cpd00103 => cpd00012 + cpd02642	Anthranilate + PRPP => PPi + N-5-phosphoribosyl-anthranilate	-10.47	0.815445	=>	c	0	10000	0	0	peg.13	NE0013
rxn00726	'Chorismate pyruvate-lyase (amino-accepting)'	Phenylalanine,Tyrosine and Tryptophan Biosynthesis	4.1.3.2	R00985	cpd00013 + cpd00216 => cpd00001 + cpd00020 + cpd00067 + cpd00093	NH3 + Chorismate => H2O + Pyruvate + H+ + Anthranilate	-39.437	1.7777	=>	c	0	10000	0	0	peg.14+peg.2053	NE0014+NE2150
rxn01270	'L-Aspartate2-oxoglutarate aminotransferase'	Phenylalanine,Tyrosine and Tryptophan Biosynthesis	2.6.1.57|2.6.1.7	R01731	cpd00032 + cpd00616 <=> cpd00041 + cpd00219	Oxaloacetate + Pretyrosine <=> L-Aspartate + Prephenate	0	2	<=>	c	1	10000	-10000	0	peg.322	NE0336
rxn01000	'Prephenate hydro-lyase (decarboxylating)'	Phenylalanine,Tyrosine and Tryptophan Biosynthesis	4.2.1.51|4.2.1.9	R01373	cpd00067 + cpd00219 => cpd00001 + cpd00011 + cpd00143	H+ + Prephenate => H2O + CO2 + Phenylpyruvate	-29.067	1.65133	=>	c	0	10000	0	0	peg.321	NE0335
rxn00493	'L-Phenylalanine2-oxoglutarate aminotransferase'	Phenylalanine,Tyrosine and Tryptophan Biosynthesis	2.6.1.1|2.6.1.5|2.6.1.9|2.6.1.57|2.6.1.58|2.6.1.1 or 2.6.1.	R00694	cpd00024 + cpd00066 <=> cpd00023 + cpd00143	2-Oxoglutarate + L-Phenylalanine <=> L-Glutamate + Phenylpyruvate	0	2	<=>	c	1	10000	-10000	0	peg.322+peg.627|peg.759	NE0336+NE0647|NE0786
rxn00527	'L-Tyrosine2-oxoglutarate aminotransferase'	Phenylalanine,Tyrosine and Tryptophan Biosynthesis	2.6.1.1|2.6.1.5|2.6.1.9|2.6.1.57|2.6.1.1 or 2.6.1.	R00734	cpd00024 + cpd00069 <=> cpd00023 + cpd00868	2-Oxoglutarate + L-Tyrosine <=> L-Glutamate + p-hydroxyphenylpyruvate	0	2	<=>	c	1	10000	-10000	0	peg.322+peg.627|peg.759	NE0336+NE0647|NE0786
rxn00526	'L-arogenateNAD+ oxidoreductase'	Phenylalanine,Tyrosine and Tryptophan Biosynthesis	1.3.1.43|1.3.1.78|1.3.1.7	R00733	cpd00006 + cpd00616 => cpd00005 + cpd00011 + cpd00069	NADP + Pretyrosine => NADPH + CO2 + L-Tyrosine	-16.12	2.0867	=>	c	1	10000	-10000	0	peg.323	NE0337
Not present in SEED model|Rxn00490	L-Arogenate hydro-lyase (decarboxylating)	Phenylalanine,Tyrosine and Tryptophan Biosynthesis	4.2.1.51	R00691	cpd00067 + cpd00616 => cpd00001 + cpd00011 + cpd00066	H+ + Pretyrosine => H2O + CO2 + L-Phenylalanine	-29.067	1.65133	=>	c	0	10000	0		peg.321	NE0335
Not present in SEED model|Rxn01268	Prephenate:NAD+ oxidoreductase(decarboxylating	Phenylalanine,Tyrosine and Tryptophan Biosynthesis	1.3.1.12, 1.3.1.43, 1.3.1.52	R01728	cpd00003 + cpd00219 => cpd00004 + cpd00011 + cpd00868	NAD + Prephenate => NADH + CO2 + p-hydroxyphenylpyruvate	-16.12	2.0867	=>	c	0	10000	0		peg.323	NE0337
rxn00525	'L-arogenateNAD+ oxidoreductase'	Phenylalanine,Tyrosine and Tryptophan Biosynthesis	1.3.1.43|1.3.1.7	R00732	cpd00003 + cpd00616 => cpd00004 + cpd00011 + cpd00069	NAD + Pretyrosine => NADH + CO2 + L-Tyrosine	-16.12	2.0867	=>	c	0	10000	0	0	peg.323	NE0337
rxn00727	'Chorismate pyruvate-lyase (amino-accepting)'	Phenylalanine,Tyrosine and Tryptophan Biosynthesis	4.1.3.2	R00986	cpd00053 + cpd00216 => cpd00020 + cpd00023 + cpd00067 + cpd00093	L-Glutamine + Chorismate => Pyruvate + L-Glutamate + H+ + Anthranilate	-44.16	1.6284	=>	c	0	10000	0	0	peg.14+peg.2053	NE0014+NE2150
rxn01203	'rxn01203'	Phenylalanine,Tyrosine and Tryptophan Biosynthesis	4.1.2.	R01647	cpd03708 => cpd00020 + cpd00199	2,4-Dihydroxyhept-2-enedioate => Pyruvate + 4-Oxobutanoate	-9.02	0.680426	=>	c	0	10000	0	0	peg.1618	NE1687
1.6 Metabolism of Other Amino Acids
GLUTATHIONE METABOLISM
Not present in SEED model|Rxn00646	L-Glutamate:L-cysteine gamma-ligase (ADP-forming)	Glutathione Metabolism	6.3.2.2	R00894	cpd00002 + cpd00023 + cpd00084 => cpd00008 + cpd00009 + cpd00067 + cpd00506	ATP + L-Glutamate + L-Cysteine => ADP + Phosphate + H+ + gamma-Glutamylcysteine	-6.354	0.856942	=>	c	0	10000	0	0	peg.1242	NE1294
rxn00351	'gamma-L-Glutamyl-L-cysteineglycine ligase (ADP-forming)'	Glutathione Metabolism	6.3.2.	R00497	cpd00002 + cpd00033 + cpd00506 => cpd00008 + cpd00009 + cpd00042 + cpd00067	ATP + Glycine + gamma-Glutamylcysteine => ADP + Phosphate + GSH + H+	-6.354	0.856942	=>	c	0	10000	0	0	peg.1243	NE1295
rxn00350	'glutathione hydralase (periplasmic)'	Glutathione Metabolism	2.3.2.2|3.4.11.	R00494	cpd00001 + cpd00042 <=> cpd00023 + cpd01017	H2O + GSH <=> L-Glutamate + Cys-Gly	-0.463	0.848213	<=>	c	1	10000	-10000	0	peg.1279	NE1331
rxn00650	'membrane alanyl aminopeptidase'	Glutathione Metabolism	3.4.11.2|3.4.11.1|3.4.11.23|3.4.13.	R00899	cpd00001 + cpd01017 <=> cpd00033 + cpd00084	H2O + Cys-Gly <=> Glycine + L-Cysteine	-0.463	0.848213	<=>	c	1	10000	-10000	0	peg.263|peg.427|peg.609	NE0441|NE0569|NE0626
rxn01975	'beta-D-Glucose-6-phosphateNADP+ 1-oxoreductase'	Glutathione Metabolism	1.1.1.4	R02736	cpd00006 + cpd00863 <=> cpd00005 + cpd00067 + cpd00911	NADP + beta-D-Glucose 6-phosphate <=> NADPH + H+ + 6-phospho-D-glucono-1-5-lactone	-2	1.60921	<=>	c	1	10000	-10000	0	peg.384	NE0398
rxn01115	'6-Phospho-D-gluconateNADP+ 2-oxidoreductase (decarboxylating)'	Glutathione Metabolism	1.1.1.4	R01528	cpd00006 + cpd00284 => cpd00005 + cpd00011 + cpd00171	NADP + 6-Phospho-D-gluconate => NADPH + CO2 + D-Ribulose5-phosphate	0.67	1.22719	=>	c	0	10000	0	0	peg.383	NE0397
Not present in SEED model|Rxn00198	Isocitrate:NADP+ oxidoreductase (decarboxylating)	Glutathione Metabolism	1.1.1.42	R00267	cpd00006 + cpd00260 <=> cpd00005 + cpd00011 + cpd00024	NADP + Isocitrate => NADPH + CO2 + 2-Oxoglutarate	3.13	1.24076	<=>	c	1	10000	-10000	0	peg.1661	NE1730
Not present in SEED model|Rxn00205	Glutathione:hydrogen-peroxide oxidoreductase	Glutathione Metabolism	1.11.1.9	R00274	cpd00025 + (2) cpd00042 => (2) cpd00001 + cpd00111	H2O2 + (2) GSH => (2) H2O + Oxidized glutathione	-74.146	2.07557	=>	c	0	10000	0	0	peg.1160	NE1206
Not present in SEED model|Rxn06401	RX:glutathione R-transferase	Glutathione Metabolism	2.5.1.18	R03522	cpd00042 + cpd11846 <=> cpd11844 + cpd12076	GSH + RX <=> HX + R-S-Glutathione	Not Available	Not Available	<=>	c	0	10000	0	0	peg.1869	NE1952
Not present in SEED model|Rxn11997	(5-Glutamyl)-peptide:amino-acid 5-glutamyltransferase	Glutathione Metabolism	2.3.2.2	R03916	cpd00001 + cpd12076 <=> cpd00023 + cpd16496	H2O + R-S-Glutathione <=> L-Glutamate + R-S-Cysteinylglycine	Not Available	Not Available	<=>	c	0	10000	0	0	peg.1279	NE1331
Not present in SEED model|Rxn12003	H2O + R-S-Cysteinylglycine <=> Glycine + R-S-Alanine	Glutathione Metabolism	3.1.4.11.1, 3.4.11.2, 3.4.11.23, 3.4.13.3	R04951	cpd00001 + cpd16496 <=> cpd00033 + cpd12344	H2O + R-S-Cysteinylglycine <=> Glycine + R-S-Alanine	Not Available	Not Available	<=>	c	0	10000	0	0	peg.427, peg.609	NE0626|NE0441|NE0569
1.7 Glycan Biosynthesis and Metabolism
LIPOPOLYSACCHARIDE BIOSYNTHESIS
rxn06729	'(R)-3-Hydroxytetradecanoly-[acyl-carrier-protein]UDP-N-acetyl-'	Lipopolysaccharide Biosynthesis	2.3.1.12	R04567	cpd00037 + cpd11484 => cpd02886 + cpd11493	UDP-N-acetylglucosamine + HMA => UDP-3-O-(beta-hydroxymyristoyl)-N-acetylglucosamine + ACP	-3.614	1.17862	=>	c	0	10000	0	0	GAP FILLING	GAP FILLING
rxn03146	'UDP-3-O-acetylglucosamine deacetylase'	Lipopolysaccharide Biosynthesis	3.5.1.	R04587	cpd00001 + cpd02886 <=> cpd00029 + cpd03584	H2O + UDP-3-O-(beta-hydroxymyristoyl)-N-acetylglucosamine <=> Acetate + UDP-3-O-(beta-hydroxymyristoyl)-D-glucosamine	-2.003	0.984391	<=>	c	1	10000	-10000	0	GAP FILLING	GAP FILLING
rxn06723	'UDP-3-O-(3-hydroxymyristoyl)glucosamine acyltransferase'	Lipopolysaccharide Biosynthesis	2.3.1.	R04550	cpd00067 + cpd02835 + cpd11493 <= cpd03584 + cpd11484	H+ + UDP-2,3-bis(3-hydroxytetradecanoyl)glucosamine + ACP <= UDP-3-O-(beta-hydroxymyristoyl)-D-glucosamine + HMA	5.294	1.25997	<=	c	0	10000	0	0	GAP FILLING	GAP FILLING
rxn03130	'UDP-2,3-bis(3-hydroxytetradecanoyl)glucosamine diphosphatase'	Lipopolysaccharide Biosynthesis	3.6.1.	R04549	cpd00001 + cpd02835 => cpd00091 + cpd02930	H2O + UDP-2,3-bis(3-hydroxytetradecanoyl)glucosamine => UMP + Lipid X	-9.313	0.746895	=>	c	1	10000	0	0	GAP FILLING	GAP FILLING
rxn03159	'UDP-2,3-bis(3-hydroxytetradecanoyl)-beta-D-glucosamine2,3-bis-(3-'	Lipopolysaccharide Biosynthesis	2.4.1.18	R04606	cpd02835 + cpd02930 <=> cpd00014 + cpd03002	UDP-2,3-bis(3-hydroxytetradecanoyl)glucosamine + Lipid X <=> UDP + Lipid A disaccharide	-1.7	0.632032	<=>	c	1	10000	-10000	0	GAP FILLING	GAP FILLING
rxn03181	'ATP2,3,2'',3''-tetrakis(3-hydroxytetradecanoyl)-D-glucosaminyl-beta-'	Lipopolysaccharide Biosynthesis	2.7.1.13	R04657	cpd00002 + cpd03002 <=> cpd00008 + cpd02993	ATP + Lipid A disaccharide <=> ADP + Lipid IV(A)	-4.5	0.23673	<=>	c	1	10000	-10000	0	peg.2067	NE2164
rxn03182	'3-deoxy-D-manno-octulosonic acid transferase'	Lipopolysaccharide Biosynthesis	2.-.-.	R04658	cpd02546 + cpd02993 <=> cpd00046 + cpd03585	CMP-KDO + Lipid IV(A) <=> CMP + KDO-lipid IV(A)	-1.7	0.632032	<=>	c	1	10000	-10000	0	GAP FILLING	GAP FILLING
rxn03439	'3-deoxy-D-manno-octulosonic acid transferase'	Lipopolysaccharide Biosynthesis	2.-.-.	R05074	cpd02546 + cpd03585 <=> cpd00046 + cpd03586	CMP-KDO + KDO-lipid IV(A) <=> CMP + kdo2-lipid iva	-1.7	0.632032	<=>	c	1	10000	-10000	0	GAP FILLING	GAP FILLING
rxn02331	'2-Dehydro-3-deoxy-D-octonate-8-phosphate'	Lipopolysaccharide Biosynthesis	2.5.1.55|4.1.2.1	R03254	cpd00009 + cpd00067 + cpd02730 <= cpd00001 + cpd00061 + cpd00817	Phosphate + H+ + 3-Deoxy-D-manno-octulosonate8-phosphate <= H2O + PEP + D-Arabinose5-phosphate	12.177	0.987542	<=	c	0	10000	0	0	GAP FILLING	GAP FILLING
rxn02404	'3-Deoxy-D-manno-octulosonate-8-phosphate 8-phosphohydrolase'	Lipopolysaccharide Biosynthesis	3.1.3.4	R03350	cpd00001 + cpd02730 => cpd00009 + cpd00067 + cpd00875	H2O + 3-Deoxy-D-manno-octulosonate8-phosphate => Phosphate + H+ + KDO	-2.317	0.735634	=>	c	0	10000	0	0	GAP FILLING	GAP FILLING
rxn02405	'CTP3-deoxy-D-manno-octulosonate cytidylyltransferase'	Lipopolysaccharide Biosynthesis	2.7.7.3	R03351	cpd00052 + cpd00875 => cpd00012 + cpd02546	CTP + KDO => PPi + CMP-KDO	-6.08	1.51583	=>	c	0	10000	0	0	peg.1617	NE1686
rxn06865	'Endotoxin Synthesis (lauroyl transferase)'	Lipopolysaccharide Biosynthesis	2.3.1.	R05146	cpd03736 + cpd11493 <= cpd03586 + cpd11468	Lauroyl-KDO2-lipid IV(A) + ACP <= kdo2-lipid iva + Dodecanoyl-ACP	3.614	1.17862	<=	c	0	10000	0	0	GAP FILLING	GAP FILLING
rxn06848	'Endotoxin Synthesis (myristoyl transferase)'	Lipopolysaccharide Biosynthesis	2.3.1.	R05075	cpd03587 + cpd11493 <= cpd03736 + cpd11466	kdo2-lipid a + ACP <= Lauroyl-KDO2-lipid IV(A) + Myristoyl-ACP	3.614	1.17862	<=	c	0	10000	0	0	GAP FILLING	GAP FILLING
rxn03917	'sedoheptulose 7-phosphate isomerase'	Lipopolysaccharide Biosynthesis	5.-.-.	R05645	cpd00238 <=> cpd04918	Sedoheptulose7-phosphate <=> D-Glycero-D-manno-heptose7-phosphate	-0.86	1.49358	<=>	c	1	10000	-10000	0	GAP FILLING	GAP FILLING
rxn03918	'D-glycero-D-manno-heptose 7-phosphate kinase'	Lipopolysaccharide Biosynthesis	2.7.-.-|2.7.1.	R05646	cpd00002 + cpd04918 <=> cpd00008 + cpd08316	ATP + D-Glycero-D-manno-heptose7-phosphate <=> ADP + D-Glycero-D-manno-heptose1-7-bisphosphate	-4.5	0.23673	<=>	c	1	10000	-10000	0	GAP FILLING	GAP FILLING
rxn03919	'D-glycero-D-manno-heptose 1,7-bisphosphate phosphatase'	Lipopolysaccharide Biosynthesis	3.1.-.	R05647	cpd00001 + cpd08316 => cpd00009 + cpd00067 + cpd04920	H2O + D-Glycero-D-manno-heptose1-7-bisphosphate => Phosphate + H+ + D-Glycero-D-manno-heptose1-phosphate	-2.317	0.735634	=>	c	0	10000	0	0	GAP FILLING	GAP FILLING
rxn03916	'D-glycero-D-manno-hepose 1-phosphate adenyltransferase'	Lipopolysaccharide Biosynthesis	2.7.-.-|2.7.7.	R05644	cpd00002 + cpd04920 <=> cpd00012 + cpd03830	ATP + D-Glycero-D-manno-heptose1-phosphate <=> PPi + ADP-D-glycero-D-manno-heptose	1.07	0.746895	<=>	c	1	10000	-10000	0	GAP FILLING	GAP FILLING
rxn03511	'ADP-D-glycero-D-manno-heptose 6-epimerase'	Lipopolysaccharide Biosynthesis	5.1.3.2	R05176	cpd03830 <=> cpd03831	ADP-D-glycero-D-manno-heptose <=> ADP-L-glycero-D-manno-heptose	0	2	<=>	c	1	10000	-10000	0	GAP FILLING	GAP FILLING
rxn08583	'galactosyltransferase I (LPS core synthesis)'	Lipopolysaccharide Biosynthesis	2.4.1.	None	cpd00026 + cpd15479 <=> cpd00014 + cpd15469	UDP-glucose + glucosyl-inner core oligosaccharide lipid A <=> UDP + galactosyl-glucosyl-inner core oligosaccharide lipid A	-1.7	0.632032	<=>	c	1	10000	-10000	0	GAP FILLING	GAP FILLING
rxn08618	'glucosyltransferase I (LPS core synthesis)'	Lipopolysaccharide Biosynthesis	2.4.1.	None	cpd00026 + cpd15489 <=> cpd00014 + cpd15479	UDP-glucose + inner core oligosaccharide lipid A <=> UDP + glucosyl-inner core oligosaccharide lipid A	-1.7	0.632032	<=>	c	1	10000	-10000	0	GAP FILLING	GAP FILLING
rxn08619	'glucosyltransferase II (LPS core synthesis)'	Lipopolysaccharide Biosynthesis	2.4.1.	None	cpd00026 + cpd15469 <=> cpd00014 + cpd15475	UDP-glucose + galactosyl-glucosyl-inner core oligosaccharide lipid A <=> UDP + glucosyl-galactosyl-glucosyl-inner core oligosaccharide lipid A	-1.7	0.632032	<=>	c	1	10000	-10000	0	GAP FILLING	GAP FILLING
rxn08620	'glucosyltransferase III (LPS core synthesis)'	Lipopolysaccharide Biosynthesis	2.4.1.	None	cpd00026 + cpd15475 <=> cpd00014 + cpd15477	UDP-glucose + glucosyl-galactosyl-glucosyl-inner core oligosaccharide lipid A <=> UDP + glucosyl-glucosyl-galactosyl-glucosyl-inner core oligosaccharide lipid A	-1.7	0.632032	<=>	c	1	10000	-10000	0	GAP FILLING	GAP FILLING
rxn08708	'LPS heptose kinase I (LPS core synthesis)'	Lipopolysaccharide Biosynthesis	2.7.-.	None	cpd00002 + cpd15484 <=> cpd00008 + cpd15549	ATP + heptosyl-heptosyl-kdo2-lipidA <=> ADP + phospho-heptosyl-heptosyl-kdo2-lipidA	-4.5	0.23673	<=>	c	1	10000	-10000	0	GAP FILLING	GAP FILLING
rxn08709	'LPS heptose kinase II (LPS core synthesis)'	Lipopolysaccharide Biosynthesis	Undetermined	None	cpd00002 + cpd15488 <=> cpd00008 + cpd15550	ATP + heptosyl-phospho-heptosyl-heptosyl-kdo2-lipidA <=> ADP + phospho-heptosyl-phospho-heptosyl-heptosyl-kdo2-lipidA	-4.5	0.23673	<=>	c	1	10000	-10000	0	GAP FILLING	GAP FILLING
rxn08710	'heptosyltransferase I (LPS core synthesis)'	Lipopolysaccharide Biosynthesis	2.4.1.	None	cpd03587 + cpd03831 <=> cpd00008 + cpd15485	kdo2-lipid a + ADP-L-glycero-D-manno-heptose <=> ADP + heptosyl-kdo2-lipidA	-1.7	0.632032	<=>	c	1	10000	-10000	0	GAP FILLING	GAP FILLING
rxn08711	'heptosyltransferase II (LPS core synthesis)'	Lipopolysaccharide Biosynthesis	2.4.1.	None	cpd03831 + cpd15485 <=> cpd00008 + cpd15484	ADP-L-glycero-D-manno-heptose + heptosyl-kdo2-lipidA <=> ADP + heptosyl-heptosyl-kdo2-lipidA	-1.7	0.632032	<=>	c	1	10000	-10000	0	GAP FILLING	GAP FILLING
rxn08712	'heptosyltransferase III (LPS core synthesis)'	Lipopolysaccharide Biosynthesis	2.4.1.	None	cpd03831 + cpd15549 <=> cpd00008 + cpd15488	ADP-L-glycero-D-manno-heptose + phospho-heptosyl-heptosyl-kdo2-lipidA <=> ADP + heptosyl-phospho-heptosyl-heptosyl-kdo2-lipidA	-1.7	0.632032	<=>	c	1	10000	-10000	0	GAP FILLING	GAP FILLING
rxn08713	'heptosyltransferase IV (LPS core synthesis)'	Lipopolysaccharide Biosynthesis	2.4.1.5	None	cpd03831 + cpd15477 <=> cpd00008 + cpd15432	ADP-L-glycero-D-manno-heptose + glucosyl-glucosyl-galactosyl-glucosyl-inner core oligosaccharide lipid A <=> ADP + core oligosaccharide lipid A	-1.7	0.632032	<=>	c	1	10000	-10000	0	GAP FILLING	GAP FILLING
rxn08954	'3-deoxy-D-manno-octulosonic acid transferase III (LPS core biosynthesis)'	Lipopolysaccharide Biosynthesis	Undetermined	None	cpd02546 + cpd15550 <=> cpd00046 + cpd15492	CMP-KDO + phospho-heptosyl-phospho-heptosyl-heptosyl-kdo2-lipidA <=> CMP + kdo-phospho-heptosyl-phospho-heptosyl-heptosyl-kdo2-lipidA	-1.7	0.632032	<=>	c	1	10000	-10000	0	GAP FILLING	GAP FILLING
rxn09225	'rhamnosyltransferase I (LPS core biosynthesis)'	Lipopolysaccharide Biosynthesis	Undetermined	None	cpd02113 + cpd15492 <=> cpd00297 + cpd15489	dTDP-rhamnose + kdo-phospho-heptosyl-phospho-heptosyl-heptosyl-kdo2-lipidA <=> dTDP + inner core oligosaccharide lipid A	-1.7	0.632032	<=>	c	1	10000	-10000	0	GAP FILLING	GAP FILLING
PEPTIDOGLYCAN BIOSYNTHESIS
rxn00461	'PhosphoenolpyruvateUDP-N-acetyl-D-glucosamine'	Peptidoglycan Biosynthesis	2.5.1.	R00660	cpd00037 + cpd00061 <=> cpd00009 + cpd00067 + cpd02820	UDP-N-acetylglucosamine + PEP <=> Phosphate + H+ + UDP-N-acetylglucosamine enolpyruvate	0.796	0.676477	<=>	c	1	10000	-10000	0	peg.1773	NE1852
rxn02285	'UDP-N-acetylmuramateNADP+ oxidoreductase'	Peptidoglycan Biosynthesis	1.1.1.15	R03192	cpd00005 + cpd00067 + cpd02820 => cpd00006 + cpd00773	NADPH + H+ + UDP-N-acetylglucosamine enolpyruvate => NADP + UDP-MurNAc	-15.33	1.1998	=>	c	0	10000	0	0	peg.965	NE0993
rxn02286	'UDP-N-acetylmuramateL-alanine ligase (ADP-forming)'	Peptidoglycan Biosynthesis	6.3.2.	R03193	cpd00002 + cpd00035 + cpd00773 => cpd00008 + cpd00009 + cpd00067 + cpd00890	ATP + L-Alanine + UDP-MurNAc => ADP + Phosphate + H+ + UDP-N-acetylmuramoyl-L-alanine	-6.354	0.856942	=>	c	0	10000	0	0	peg.964	NE0992
rxn02008	'UDP-N-acetylmuramoyl-L-alanineD-glutamate ligase(ADP-forming)'	Peptidoglycan Biosynthesis	6.3.2.	R02783	cpd00002 + cpd00186 + cpd00890 => cpd00008 + cpd00009 + cpd00067 + cpd00525	ATP + D-Glutamate + UDP-N-acetylmuramoyl-L-alanine => ADP + Phosphate + H+ + UDP-N-acetylmuramoyl-L-alanyl-D-glutamate	-6.354	0.856942	=>	c	0	10000	0	0	peg.961	NE0989
rxn02011	'UDP-N-acetylmuramoyl-L-alanyl-D-glutamatemeso-2,6-'	Peptidoglycan Biosynthesis	6.3.2.1	R02788	cpd00002 + cpd00516 + cpd00525 => cpd00008 + cpd00009 + cpd00067 + cpd02964	ATP + meso-2,6-Diaminopimelate + UDP-N-acetylmuramoyl-L-alanyl-D-glutamate => ADP + Phosphate + H+ + UDP-N-acetylmuramoyl-L-alanyl-D-gamma-glutamyl-meso-2-6-diaminopimelate	-6.354	0.856942	=>	c	0	10000	0	0	peg.958	NE0986
rxn00851	'D-AlanineD-Alanine ligase (ADP-forming)'	Peptidoglycan Biosynthesis	6.3.2.	R01150	cpd00002 + (2) cpd00117 => cpd00008 + cpd00009 + cpd00067 + cpd00731	ATP + (2) D-Alanine => ADP + Phosphate + H+ + Ala-Ala	-6.354	0.856942	=>	c	0	10000	0	0	peg.966	NE0994
rxn03164	'UDP-N-acetylmuramoyl-L-alanyl-D-glutamyl-meso-2,6-'	Peptidoglycan Biosynthesis	6.3.2.10|6.3.2.1	R04617	cpd00002 + cpd00731 + cpd02964 => cpd00008 + cpd00009 + cpd00067 + cpd02968	ATP + Ala-Ala + UDP-N-acetylmuramoyl-L-alanyl-D-gamma-glutamyl-meso-2-6-diaminopimelate => ADP + Phosphate + H+ + UDP-N-acetylmuramoyl-L-alanyl-D-glutamyl-6-carboxy-L-lysyl-D-alanyl- D-alanine	-6.354	0.856942	=>	c	0	10000	0	0	peg.959	NE0987
rxn03904	'UDPMurAc(oyl-L-Ala-D-gamma-Glu-L-Lys-D-Ala-D-Ala)undecaprenyl-'	Peptidoglycan Biosynthesis	2.7.8.1	R05630	cpd00286 + cpd02968 <=> cpd00091 + cpd03494	Undecaprenylphosphate + UDP-N-acetylmuramoyl-L-alanyl-D-glutamyl-6-carboxy-L-lysyl-D-alanyl- D-alanine <=> UMP + Undecaprenyl-diphospho-N-acetylmuramoyl-L-alanyl-D-glutamyl-meso-2-6-diaminopimeloyl-D-alanyl-D-alanine	0	2	<=>	c	1	10000	-10000	0	peg.960	NE0988
rxn03408	'UDP-N-acetylglucosamine-N-acetylmuramyl-(pentapeptide)pyrophosphoryl-undecaprenol N-acetylglucosamine transferase'	Peptidoglycan Biosynthesis	2.4.1.22	R05032	cpd00037 + cpd03494 <=> cpd00014 + cpd03495	UDP-N-acetylglucosamine + Undecaprenyl-diphospho-N-acetylmuramoyl-L-alanyl-D-glutamyl-meso-2-6-diaminopimeloyl-D-alanyl-D-alanine <=> UDP + Undecaprenyl-diphospho-N-acetylmuramoyl--N-acetylglucosamine-L-ala-D-glu-meso-2-6-diaminopimeloyl-D-ala-D-ala	-1.7	0.632032	<=>	c	1	10000	-10000	0	peg.963	NE0991
rxn10199	'Peptidoglycan subunit synthesis'	Peptidoglycan Biosynthesis	3.4.16.4	R04519	cpd03495 + cpd15666 <=> cpd02229 + cpd15665	Undecaprenyl-diphospho-N-acetylmuramoyl--N-acetylglucosamine-L-ala-D-glu-meso-2-6-diaminopimeloyl-D-ala-D-ala + Peptidoglycan polymer (n-1 subunits) <=> Bactoprenyl diphosphate + Peptidoglycan polymer (n subunits) (Biomass)	-1.7	0.632032	<=>	c	1	10000	-10000	0	peg.2213	NE2317
rxn03901	'Undecaprenyl-diphosphate phosphohydrolase'	Peptidoglycan Biosynthesis	3.6.1.2	R05627	cpd00001 + cpd02229 => cpd00009 + cpd00067 + cpd00286	H2O + Bactoprenyl diphosphate => Phosphate + H+ + Undecaprenylphosphate (Biomass)	-6.817	0.717554	=>	c	0	10000	0	0	peg.39	NE0039
rxn03903	'UDPMurAc(oyl-L-Ala-D-gamma-Glu-L-Lys-D-Ala-D-Ala)undecaprenyl-'	Peptidoglycan Biosynthesis	2.7.8.1	R05629	cpd00286 + cpd02862 <=> cpd00091 + cpd02948	Undecaprenylphosphate + UDPMurAc(oyl-L-Ala-D-gamma-Glu-L-Lys-D-Ala-D-Ala) <=> UMP + MurAc(oyl-L-Ala-D-gamma-Glu-L-Lys-D-Ala-D-Ala)-diphospho- undecaprenol	0	2	<=>	c	1	10000	-10000	0	peg.960	NE0988
rxn03933	'UDP-N-acetylglucosamine-N-acetylmuramyl-(pentapeptide)pyrophosphoryl-undecaprenol N-acetylglucosamine transferase'	Peptidoglycan Biosynthesis	2.4.1.22	R05662	cpd00037 + cpd02948 <=> cpd00014 + cpd03491	UDP-N-acetylglucosamine + MurAc(oyl-L-Ala-D-gamma-Glu-L-Lys-D-Ala-D-Ala)-diphospho- undecaprenol <=> UDP + Undecaprenyl-diphospho-N-acetylmuramoyl-(N-acetylglucosamine)-L-alanyl-gamma-D-glutamyl-L-lysyl-D-alanyl-D-alanine	-1.7	0.632032	<=>	c	1	10000	-10000	0	peg.963	NE0991
rxn03407	'Undecaprenyl-diphospho-N-acetylmuramoyl-(N-acetylglucosamine)-'	Peptidoglycan Biosynthesis	6.3.1.	R05030	cpd00002 + cpd00013 + cpd03491 => cpd00008 + cpd00009 + cpd00067 + cpd03492	ATP + NH3 + Undecaprenyl-diphospho-N-acetylmuramoyl-(N-acetylglucosamine)-L-alanyl-gamma-D-glutamyl-L-lysyl-D-alanyl-D-alanine => ADP + Phosphate + H+ + Undecaprenyl-diphospho-N-acetylmuramoyl-(N-acetylglucosamine)-L-alanyl-D-isoglutaminyl-L-lysyl-D-alanyl-D-alanine	-2.094	0.888971	=>	c	0	10000	0	0	peg.488	NE0504
Not present in SEED model|Rxn03141	UDP-N-acetylmuramoyl-L-alanyl-D-glutamyl-L-lysine:alanyl-D-alanine	Peptidoglycan Biosynthesis	6.3.1.10	R04573	cpd00002 + cpd00731 + cpd03490 => cpd00008 + cpd00009 + cpd00067 + cpd02862	ATP + Ala-Ala + UDP-N-acetylmuramoyl-L-alanyl-gamma-D-glutamyl-L-lysine => ADP + Phosphate + H+ + UDPMurAc(oyl-L-Ala-D-gamma-Glu-L-Lys-D-Ala-D-Ala)	-6.354	0.856942	=>	c	0	10000	0	0	peg.959	NE0987
rxn03406	'Undecaprenyl-diphospho-N-acetylmuramoyl-(N-acetylglucosamine)-'	Peptidoglycan Biosynthesis	6.3.1.	None	cpd00002 + cpd00013 + cpd03487 => cpd00008 + cpd00009 + cpd00067 + cpd03488	ATP + NH3 + Undecaprenyl-diphospho-N-acetylmuramoyl-(N-acetylglucosamine)-L-alanyl-D-glutamyl-L-lysyl-D-alanyl-D-alanine => ADP + Phosphate + H+ + Undecaprenyl-diphospho-N-acetylmuramoyl-(N-acetylglucosamine)-L-alanyl-D-glutaminyl-L-lysyl-D-alanyl-D-alanine	-2.094	0.888971	=>	c	0	10000	0	0	peg.488	NE0504
rxn03409	'Undecaprenyl-diphospho-N-acetylmuramoyl-(N-acetylglucosamine)-'	Peptidoglycan Biosynthesis	6.3.1.	None	cpd00002 + cpd00013 + cpd03495 => cpd00008 + cpd00009 + cpd00067 + cpd03496	ATP + NH3 + Undecaprenyl-diphospho-N-acetylmuramoyl--N-acetylglucosamine-L-ala-D-glu-meso-2-6-diaminopimeloyl-D-ala-D-ala => ADP + Phosphate + H+ + Undecaprenyl-diphospho-N-acetylmuramoyl-(N-acetylglucosamine)-L-alanyl-D-glutaminyl-meso-2,6-diaminopimeloyl-D-alanyl-D-alanine	-2.094	0.888971	=>	c	0	10000	0	0	peg.488	NE0504
1.8 Metabolism of Cofactors and Vitamins
THIAMINE METABOLISM
rxn02484	'ATP4-amino-5-hydroxymethyl-2-methylpyrimidine 5-phosphotransferase'	Thiamine Metabolism	2.7.1.4	R03471	cpd00002 + cpd00939 <=> cpd00008 + cpd02775	ATP + Toxopyrimidine <=> ADP + 4-Amino-5-phosphomethyl-2-methylpyrimidine	-4.5	0.23673	<=>	c	1	10000	-10000	0	peg.1365	NE1425
rxn03108	'ATP4-amino-2-methyl-5-phosphomethylpyrimidine phosphotransferase'	Thiamine Metabolism	2.7.4.	R04509	cpd00002 + cpd02775 <=> cpd00008 + cpd02894	ATP + 4-Amino-5-phosphomethyl-2-methylpyrimidine <=> ADP + 4-Amino-2-methyl-5-diphosphomethylpyrimidine	0	2	<=>	c	1	10000	-10000	0	peg.1365	NE1425
rxn07295	'glycine oxidase'	Thiamine Metabolism	1.4.3.1	R07463	cpd00033 => (3) cpd00067 + cpd14545	Glycine => (3) H+ + Iminoglycine	-35.88	1.65946	=>	c	0	10000	0	0	peg.630	NE0650
rxn02305	'2-Methyl-4-amino-5-hydroxymethylpyrimidine-diphosphate4-methyl-5-'	Thiamine Metabolism	2.5.1.	R03223	cpd00067 + cpd02654 + cpd02894 <=> cpd00012 + cpd00793	H+ + 4-Methyl-5--2-phosphoethyl-thiazole + 4-Amino-2-methyl-5-diphosphomethylpyrimidine <=> PPi + TMP	-0.07	1.03389	<=>	c	1	10000	-10000	0	peg.1364	NE1424
rxn00438	'ATPthiamin-phosphate phosphotransferase'	Thiamine Metabolism	2.7.4.1	R00617	cpd00002 + cpd00793 <=> cpd00008 + cpd00056	ATP + TMP <=> ADP + TPP	0	2	<=>	c	1	10000	-10000	0	peg.2447	NE2559
rxn01538	'ATPthiamine phosphotransferase'	Thiamine Metabolism	2.7.1.8	R02134	cpd00002 + cpd00305 <=> cpd00008 + cpd00793	ATP + THI <=> ADP + TMP	-4.5	0.23673	<=>	c	1	10000	-10000	0	GAP FILLING	GAP FILLING
Not present in SEED model or KEGG annotation|Rxn01963	Rxn01963	Thiamine Metabolism	Undetermined	None	cpd02636 <=> cpd00020 + cpd00102	Pyruvate + Glyceraldehyde3-phosphate <=> 4-Methyl-5--2-hydroxyethyl-thiazole	424.78	1.03846	<=>	c	1	10000	-10000	0	GAP FILLING	GAP FILLING	Unclear reaction per KEGG
Not present in SEED model or KEGG annotation|Rxn03075	ATP:4-methyl-5-(2-hydroxyethyl)-thiazole 2-phosphotransferase	Thiamine Metabolism	2.7.1.50	R04448	cpd00002 + cpd02636 <=> cpd00008 + cpd02654	ATP + 4-Methyl-5--2-hydroxyethyl-thiazole <=> ADP + 4-Methyl-5--2-phosphoethyl-thiazole	-4.5	0.23673	<=>	c	1	10000	-10000	0	GAP FILLING	GAP FILLING
RIBOFLAVIN METABOLISM
rxn00300	'GTP 7,8-8,9-dihydrolase (pyrophosphate-forming)'	Riboflavin Metabolism	3.5.4.2	R00425	(3) cpd00001 + cpd00038 => cpd00012 + cpd00047 + cpd00067 + cpd00957	(3) H2O + GTP => PPi + Formate + H+ + 2,5-Diamino-6-(5'-phosphoribosylamino)-4-pyrimidineone	-18.539	2.79153	=>	c	0	10000	0	0	peg.2444	NE2556
rxn02475	'2,5-Diamino-6-hydroxy-4-(5-phosphoribosylamino)-pyrimidine'	Riboflavin Metabolism	3.5.4.2	R03459	cpd00001 + cpd00067 + cpd00957 => cpd00013 + cpd00931	H2O + H+ + 2,5-Diamino-6-(5'-phosphoribosylamino)-4-pyrimidineone => NH3 + 5-Amino-6--5-phosphoribosylaminouracil	-8.883	1.24787	=>	c	0	10000	0	0	peg.766	NE0793
rxn02474	'5-amino-6-(5-phosphoribitylamino)uracilNADP+ 1''-oxidoreductase'	Riboflavin Metabolism	1.1.1.19	R03458	cpd00006 + cpd02720 <=> cpd00005 + cpd00067 + cpd00931	NADP + 5-Amino-6--5-phosphoribitylaminouracil <=> NADPH + H+ + 5-Amino-6--5-phosphoribosylaminouracil	3.14	1.69953	<=>	c	1	10000	-10000	0	peg.766	NE0793
rxn05039	'pyrimidine phosphatase'	Riboflavin Metabolism	3.1.3.	R07280	cpd00001 + cpd02720 => cpd00009 + cpd00067 + cpd02882	H2O + 5-Amino-6--5-phosphoribitylaminouracil => Phosphate + H+ + 4--1-D-Ribitylamino-5-aminouracil	-2.317	0.735634	=>	c	0	10000	0	0	GAP FILLING	GAP FILLING
rxn03080	'6,7-Dimethyl-8-(1-D-ribityl)lumazine6,7-dimethyl-8-(1-D-ribityl)'	Riboflavin Metabolism	2.5.1.	R04457	cpd02882 + cpd11225 <=> (2) cpd00001 + cpd00009 + cpd00067 + cpd02656	4--1-D-Ribitylamino-5-aminouracil + 3-4-dihydroxy-2-butanone4-phosphate <=> (2) H2O + Phosphate + H+ + 6-7-Dimethyl-8--1-D-ribityllumazine	0.922	2.78748	<=>	c	1	10000	-10000	0	peg.2445	NE2557
rxn05040	'3,4-Dihydroxy-2-butanone 4-phosphate synthase'	Riboflavin Metabolism	Undetermined	R07281	cpd00171 => cpd00047 + cpd00067 + cpd11225	D-Ribulose5-phosphate => Formate + H+ + 3-4-dihydroxy-2-butanone4-phosphate	-20.78	0.597079	=>	c	0	10000	0	0	peg.2444	NE2556
rxn00048	'6,7-Dimethyl-8-(1-D-ribityl)lumazine6,7-dimethyl-8-(1-D-ribityl)'	Riboflavin Metabolism	2.5.1.	R00066	(2) cpd02656 => cpd00220 + cpd02882	(2) 6-7-Dimethyl-8--1-D-ribityllumazine => RIBF + 4--1-D-Ribitylamino-5-aminouracil	-51.05	2.98689	=>	c	0	10000	0	0	peg.2443	NE2555
rxn00392	'ATPriboflavin 5''-phosphotransferase'	Riboflavin Metabolism	2.7.1.2	R00549	cpd00002 + cpd00220 <=> cpd00008 + cpd00050	ATP + RIBF <=> ADP + FMN	-4.5	0.23673	<=>	c	1	10000	-10000	0	peg.1106	NE1150
rxn00122	'ATPFMN adenylyltransferase'	Riboflavin Metabolism	2.7.7.	R00161	cpd00002 + cpd00050 => cpd00012 + cpd00015	ATP + FMN => PPi + FAD	-13.23	0.823988	=>	c	0	10000	0	0	peg.1106	NE1150
Not present in SEED model|Rxn01699	Hydroquinone:oxygen oxidoreductase	Riboflavin Metabolism	1.14.18.1	R02363	cpd00007 + (2) cpd00415 => (2) cpd00001 + (2) cpd00364	O2 + (2) Quinol => (2) H2O + (2) Chinone	-83.6537	3.86096	=>	c	0	10000	0	0	peg.1193	NE1241
VITAMIN B6 METABOLISM (Incomplete)
rxn01331	'D-erythrose 4-phosphateNAD+ oxidoreductase'	Vitamin B6 Metabolism	1.2.1.7	R01825	cpd00001 + cpd00003 + cpd00236 <=> cpd00004 + (2) cpd00067 + cpd02147	H2O + NAD + D-Erythrose4-phosphate <=> NADH + (2) H+ + 4-Phosphoerythronate	-9.803	1.17612	<=>	c	1	10000	-10000	0	peg.313	NE0327
rxn03445	'O-Phospho-4-hydroxy-L-threonine2-oxoglutarate aminotransferase'	Vitamin B6 Metabolism	2.6.1.5	R05085	cpd00024 + cpd03607 <=> cpd00023 + cpd03606	2-Oxoglutarate + 4-(Phosphonooxy)-threonine <=> L-Glutamate + 2-Oxo-3-hydroxy-4-phosphobutanoate	0	2	<=>	c	1	10000	-10000	0	peg.319	NE0333
rxn03446	'O-Phospho-4-hydroxy-L-threonine phospho-lyase (adding water)'	Vitamin B6 Metabolism	4.2.3.	R05086	cpd00001 + cpd03607 => cpd00009 + cpd00067 + cpd03608	H2O + 4-(Phosphonooxy)-threonine => Phosphate + H+ + 4-Hydroxy-L-threonine	-2.317	0.735634	=>	c	0	10000	0	0	peg.2264	NE2370
rxn03951	'NAD-dependent threonine 4-phosphate dehydrogenase'	Vitamin B6 Metabolism	1.1.1.26	R05681	cpd00003 + cpd03607 <=> cpd00004 + cpd00067 + cpd04539	NAD + 4-(Phosphonooxy)-threonine <=> NADH + H+ + 2-Amino-3-oxo-4-phosphonooxybutyrate	3.76	1.07969	<=>	c	1	10000	-10000	0	peg.856	NE0883
rxn05116	'rxn05116'	Vitamin B6 Metabolism	Undetermined	R07406	cpd00067 + cpd04539 => cpd00011 + cpd08449	H+ + 2-Amino-3-oxo-4-phosphonooxybutyrate => CO2 + 3-Amino-2-oxopropyl phosphate	-3.09	0.5417	=>	c	0	10000	0	0	SPONTANEOUS	SPONTANEOUS
rxn04070	'pyridoxine 5''-phosphate synthase'	Vitamin B6 Metabolism	2.6.99.	R05838	cpd08289 + cpd08449 => (2) cpd00001 + cpd00009 + (2) cpd00067 + cpd00478	1-deoxy-D-xylulose5-phosphate + 3-Amino-2-oxopropyl phosphate => (2) H2O + Phosphate + (2) H+ + Pyridoxine phosphate	-31.658	2.04189	=>	c	0	10000	0	0	peg.2218	NE2322
rxn05144	'rxn05144'				cpd00053 + cpd00102 + cpd00171 => (3) cpd00001 + cpd00009 + cpd00016 + cpd00023 + (2) cpd00067	L-Glutamine + Glyceraldehyde3-phosphate + D-Ribulose5-phosphate => (3) H2O + Phosphate + Pyridoxal phosphate + L-Glutamate + (2) H+	-52.835	2.44467	=>	c	0	10000	0	0	peg.840+peg.841	NE0867+NE0868
NICOTINATE AND NICOTINAMIDE METABOLISM
rxn00338	'L-aspartate oxidase'	Nicotinate and Nicotinamide Metabolism	1.4.3.1	R00481	cpd00007 + cpd00041 => cpd00025 + cpd00067 + cpd03470	O2 + L-Aspartate => H2O2 + H+ + Iminoaspartate	-53.3497	1.83472	=>	c	0	10000	0	0	peg.1813	NE1892
rxn02988	'quinolinate synthase'	Nicotinate and Nicotinamide Metabolism	Undetermined	R04292	cpd00095 + cpd03470 => (2) cpd00001 + cpd00009 + cpd00067 + cpd02333	Glycerone-phosphate + Iminoaspartate => (2) H2O + Phosphate + H+ + Quinolinate	-10.388	2.37804	=>	c	0	10000	0	0	peg.66	NE0066
rxn02402	'Nicotinate-nucleotidepyrophosphate phosphoribosyltransferase'	Nicotinate and Nicotinamide Metabolism	2.4.2.1	R03348	(2) cpd00067 + cpd00103 + cpd02333 => cpd00011 + cpd00012 + cpd00873	(2) H+ + PRPP + Quinolinate => CO2 + PPi + Nicotinate ribonucleotide	0.08	1.37363	=>	c	0	10000	0	0	peg.2027	NE2122
rxn02155	'ATPnicotinamide-nucleotide adenylyltransferase'	Nicotinate and Nicotinamide Metabolism	2.7.7.1|2.7.7.1	R03005	cpd00002 + cpd00873 <=> cpd00012 + cpd00638	ATP + Nicotinate ribonucleotide <=> PPi + Deamido-NAD	1.07	0.746895	<=>	c	1	10000	-10000	0	peg.345	NE0359
rxn00138	'Deamino-NAD+ammonia ligase (AMP-forming)'	Nicotinate and Nicotinamide Metabolism	6.3.1.	R00189	cpd00002 + cpd00013 + cpd00638 => cpd00003 + cpd00012 + cpd00018	ATP + NH3 + Deamido-NAD => NAD + PPi + AMP	-3.52	0.913741	=>	c	0	10000	0	0	peg.1817	NE1896
rxn00190	'Deamido-NAD+L-glutamine amido-ligase (AMP-forming)'	Nicotinate and Nicotinamide Metabolism	6.3.5.	R00257	cpd00001 + cpd00002 + cpd00053 + cpd00638 => cpd00003 + cpd00012 + cpd00018 + cpd00023	H2O + ATP + L-Glutamine + Deamido-NAD => NAD + PPi + AMP + L-Glutamate	-8.243	0.748021	=>	c	0	10000	0	0	peg.1817	NE1896
rxn00105	'ATPnicotinamide-nucleotide adenylyltransferase'	Nicotinate and Nicotinamide Metabolism	2.7.7.1|2.7.7.1	R00137	cpd00002 + cpd00355 <=> cpd00003 + cpd00012	ATP + NMN <=> NAD + PPi	1.07	0.746895	<=>	c	1	10000	-10000	0	peg.345	NE0359
rxn00077	'ATPNAD+ 2''-phosphotransferase'	Nicotinate and Nicotinamide Metabolism	2.7.1.2	R00104	cpd00002 + cpd00003 <=> cpd00006 + cpd00008	ATP + NAD <=> NADP + ADP	-4.5	0.23673	<=>	c	0	10000	0	0	peg.1418	NE1478
rxn00083	'NADPHNAD+ oxidoreductase (B-specific)'	Nicotinate and Nicotinamide Metabolism	1.6.1.1|1.6.1.2|Undetermine	R00112	cpd00003 + cpd00005 <=> cpd00004 + cpd00006	NAD + NADPH <=> NADH + NADP	0	2	<=>	c	1	-10	10	0	peg.832+peg.833+peg.834	NE0859+NE0860+NE0861	Upper Bound set by E.coli upper bound
rxn10060	'NAD kinase (dTTP)'	Nicotinate and Nicotinamide Metabolism	2.7.1.2	None	cpd00003 + cpd00357 <=> cpd00006 + cpd00297	NAD + TTP <=> NADP + dTDP	-4.5	0.23673	<=>	c	1	10000	-10000	0	peg.1418	NE1478
Not present in SEED model|Rxn02400	Nicotinate D-ribonucleotide phosphohydrolase	Nicotinate and Nicotinamide Metabolism	3.1.3.5	R03346	cpd00001 + cpd00873 <=> cpd00009 + cpd00067 + cpd03471	H2O + Nicotinate ribonucleotide => Phosphate + H+ + Nicotinate D-ribonucleoside	-2.317	0.735634	<=>	c	0	10000	0	0	peg.922	NE0950
PANTOTHENATE AND CoA BIOSYNTHESIS
Not present in model|Rxn00003	2-Acetolactate pyruvate-lyase (carboxylating)	Pantothenate and CoA Biosynthesis	2.2.1.6, 4.1.3.18	R00006	(2) cpd00020 + cpd00067 => cpd00011 + cpd00668	(2) Pyruvate + H+ => CO2 + ALCTT	-10.53	0.730313	=>	c	0	10000	0	0	peg.1272 + peg.1273	NE1324 + NE1325
rxn02186	'2,3-Dihydroxy-3-methylbutanoateNADP+ oxidoreductase (isomerizing)'	Pantothenate and CoA Biosynthesis	1.1.1.8	R03051|R04439	cpd00005 + cpd00067 + cpd00668 <=> cpd00006 + cpd02498	NADPH + H+ + ALCTT <=> NADP + 2,3-Dihydroxy-isovalerate	-3.76	1.07969	<=>	c	1	10000	-10000	0	peg.1271	NE1323
rxn00898	'2,3-Dihydroxy-3-methylbutanoate hydro-lyase'	Pantothenate and CoA Biosynthesis	4.2.1.	R01209|R04441	cpd02498 => cpd00001 + cpd00123	2,3-Dihydroxy-isovalerate => H2O + 3-Methyl-2-oxobutanoate	-6.747	0.684249	=>	c	0	10000	0	0	peg.104	NE0104
rxn00903	'L-Valine2-oxoglutarate aminotransferase'	Pantothenate and CoA Biosynthesis	2.6.1.6|2.6.1.4	R01214	cpd00024 + cpd00156 <=> cpd00023 + cpd00123	2-Oxoglutarate + L-Valine <=> L-Glutamate + 3-Methyl-2-oxobutanoate	0	2	<=>	c	1	10000	-10000	0	peg.1814	NE1893
rxn00912	'5,10-Methylenetetrahydrofolate3-methyl-2-oxobutanoate'	Pantothenate and CoA Biosynthesis	2.1.2.1	R01226	cpd00001 + cpd00123 + cpd00125 <=> cpd00087 + cpd00712	H2O + 3-Methyl-2-oxobutanoate + 5,10-Methylene-THF <=> THF + 2-Dehydropantoate	-1.473	1.85618	<=>	c	1	10000	-10000	0	peg.72	NE0072
rxn01790	'(R)-PantoateNADP+ 2-oxidoreductase'	Pantothenate and CoA Biosynthesis	1.1.1.16	R02472	cpd00006 + cpd00408 <=> cpd00005 + cpd00067 + cpd00712	NADP + Pantoate <=> NADPH + H+ + 2-Dehydropantoate	6.22	1.09509	<=>	c	1	10000	-10000	0	peg.1271	NE1323
rxn01791	'(R)-Pantoatebeta-alanine ligase (AMP-forming)'	Pantothenate and CoA Biosynthesis	6.3.2.	R02473	cpd00002 + cpd00085 + cpd00408 => cpd00012 + cpd00018 + cpd00644	ATP + beta-Alanine + Pantoate => PPi + AMP + PAN	-7.78	0.882611	=>	c	0	10000	0	0	peg.73	NE0073
rxn12510	'ATPpantothenate 4''-phosphotransferase'	Pantothenate and CoA Biosynthesis	2.7.1.3	R03018	cpd00002 + cpd00644 <=> cpd00008 + cpd02201	ATP + PAN <=> ADP + 4-phosphopantothenate	-4.5	0.23673	<=>	c	1	10000	-10000	0	peg.2349	NE2459
rxn09177	'phosphopantothenate-cysteine ligase'	Pantothenate and CoA Biosynthesis	6.3.2.	R04231	cpd00052 + cpd00084 + cpd02201 => cpd00012 + cpd00046 + cpd02666	CTP + L-Cysteine + 4-phosphopantothenate => PPi + CMP + (R)-4'-Phosphopantothenoyl-L-cysteine	-7.78	0.882611	=>	c	0	10000	0	0	peg.1403	NE1463
rxn02341	'N-[(R)-4''-Phosphopantothenoyl]-L-cysteine carboxy-lyase'	Pantothenate and CoA Biosynthesis	4.1.1.3	R03269	cpd00067 + cpd02666 => cpd00011 + cpd00834	H+ + (R)-4'-Phosphopantothenoyl-L-cysteine => CO2 + Phosphopantetheine	-3.09	0.5417	=>	c	0	10000	0	0	peg.1403	NE1463
rxn02175	'ATPpantetheine-4''-phosphate adenylyltransferase'	Pantothenate and CoA Biosynthesis	2.7.7.	R03035	cpd00002 + cpd00834 <=> cpd00012 + cpd00655	ATP + Phosphopantetheine <=> PPi + Dephospho-CoA	1.07	0.746895	<=>	c	1	10000	-10000	0	peg.940	NE0968
rxn00100	'ATPdephospho-CoA 3''-phosphotransferase'	Pantothenate and CoA Biosynthesis	2.7.1.2	R00130	cpd00002 + cpd00655 => cpd00008 + cpd00010	ATP + Dephospho-CoA => ADP + CoA	-4.5	0.23673	=>	c	0	10000	0	0	peg.581	NE0598
rxn06023	'CoAapo-[acyl-carrier-protein] pantetheinephosphotransferase'	Pantothenate and CoA Biosynthesis	2.7.8.	R01625	cpd00010 + cpd12370 <=> cpd00045 + cpd11493	CoA + apo-ACP <=> Adenosine 3-5-bisphosphate + ACP	-4.5	0.23673	<=>	c	1	10000	-10000	0	peg.2217	NE2321
rxn06022	'[Acyl-carrier-protein] 4''-pantetheine-phosphohydrolase'	Pantothenate and CoA Biosynthesis	3.1.4.1	R01623	cpd00001 + cpd11493 <=> cpd00834 + cpd12370	H2O + ACP <=> Phosphopantetheine + apo-ACP	-4.813	0.694983	<=>	c	1	10000	-10000	0	GAP FILLING	GAP FILLING
rxn00346	'L-Aspartate 1-carboxy-lyase'	Pantothenate and CoA Biosynthesis	4.1.1.11|4.1.1.1	R00489	cpd00041 + cpd00067 => cpd00011 + cpd00085	L-Aspartate + H+ => CO2 + beta-Alanine	-3.09	0.5417	=>	c	0	10000	0	0	GAP FILLING	GAP FILLING
Not present in SEED model|Rxn02128	ATP:pantothenate 4'-phosphotransferase	Pantothenate and CoA Biosynthesis	2.7.1.33, 2.7.1.34	R02971	cpd00002 + cpd00620 <=> cpd00008 + cpd00834	ATP + Pantetheine <=> ADP + Phosphopantetheine	-4.5	0.23673	<=>	c	1	10000	-10000	0	peg.2349	NE2459
rxn12512	'(R)-4''-PhosphopantothenateL-cysteine ligase'	Pantothenate and CoA Biosynthesis	6.3.2.	R04230	cpd00002 + cpd00084 + cpd02201 => cpd00012 + cpd00018 + cpd02666	ATP + L-Cysteine + 4-phosphopantothenate => PPi + AMP + (R)-4'-Phosphopantothenoyl-L-cysteine	-7.78	0.882611	=>	c	0	10000	0	0	peg.1403	NE1463
BIOTIN METABOLISM
rxn00792	'BiotinCoA ligase (AMP-forming)'	Biotin Metabolism	6.2.1.11|6.3.4.9|6.3.4.10|6.3.4.11|6.3.4.1	R01074	cpd00002 + cpd00067 + cpd00104 <= cpd00012 + cpd03517	ATP + H+ + BIOT <= PPi + Biotinyl-5-AMP	22.1	0.708061	<=	c	0	10000	0	0	peg.2350	NE2460
rxn02277	'7,8-Diaminononanoatecarbon-dioxide cyclo-ligase'	Biotin Metabolism	6.3.3.	R03182	cpd00002 + cpd00011 + cpd00764 => cpd00008 + cpd00009 + (3) cpd00067 + cpd01311	ATP + CO2 + 7-8-Diaminononanoate => ADP + Phosphate + (3) H+ + Dethiobiotin	-24.624	1.62806	=>	c	0	10000	0	0	peg.2192	NE2296
rxn02312	'S-Adenosyl-L-methionine8-amino-7-oxononanoate aminotransferase'	Biotin Metabolism	2.6.1.6	R03231	cpd00017 + cpd00800 <=> cpd00764 + cpd02701	S-Adenosyl-L-methionine + 8-Amino-7-oxononanoate <=> 7-8-Diaminononanoate + S-Adenosyl-4-methylthio-2-oxobutanoate	2.46	0.183	<=>	c	1	10000	-10000	0	peg.26	NE0026
rxn02297	'6-Carboxyhexanoyl-CoAL-alanine C-carboxyhexanoyltransferase'	Biotin Metabolism	2.3.1.4	R03210	cpd00035 + cpd00067 + cpd00782 => cpd00010 + cpd00011 + cpd00800	L-Alanine + H+ + Pimeloyl-CoA => CoA + CO2 + 8-Amino-7-oxononanoate	2.156	1.19377	=>	c	0	10000	0	0	peg.1588|peg.2195	NE1655|NE2299
Not present in SEED model|Rxn14045	dethiobiotin:sulfur sulfurtransferase	Biotin Metabolism	2.8.1.6	R01078	(2) cpd00017 + (2) cpd00067 + cpd00074 + cpd01311 + (2) cpd12713 <=> (2) cpd00060 + cpd00104 + (2) cpd03091	(2) S-Adenosyl-L-methionine + (2) H+ + S + Dethiobiotin + (2) e- <=> (2) L-Methionine + BIOT + (2) 5'-Deoxyadenosine	Not Available	Not Available	<=>	c	1	10000	-10000	0	peg.2196	NE2300
Not present in SEED model|Rxn06864	Biotinyl-5'-AMP:apo-[carboxylase] ligase (AMP-forming)	Biotin Metabolism	6.3.4.9, 6.3.4.10, 6.3.4.11, 6.3.4.15	R05145	cpd03517 + cpd12847 => cpd00018 + cpd12848	Biotinyl-5-AMP + Apo-[carboxylase] => AMP + Holo-[carboxylase]	-28.64	0.838164	=>	c	0	10000	0	0	peg.2350	NE2460
rxn08180	'Biotin synthase'	Biotin Metabolism	2.8.1.	None	cpd00017 + cpd00074 + cpd01311 => cpd00060 + cpd00067 + cpd00104 + cpd03091	S-Adenosyl-L-methionine + S + Dethiobiotin => L-Methionine + H+ + BIOT + 5'-Deoxyadenosine	-21.64	2.83979	=>	c	0	10000	0	0	peg.2196	NE2300
FOLATE BIOSYNTHESIS
rxn00299	'GTP 7,8-8,9-dihydrolase'	Folate Biosynthesis	3.5.4.1	R00424	cpd00001 + cpd00038 => cpd00047 + cpd00067 + cpd02978	H2O + GTP => Formate + H+ + 7,8-Dihydroneopterin 3'-triphosphate	-16.893	1.79172	=>	c	0	10000	0	0	peg.1119	NE1163
rxn00302	'GTP 7,8-8,9-dihydrolase'	Folate Biosynthesis	3.5.4.1	R00428	cpd00001 + cpd00038 => cpd03518	H2O + GTP => Formamidopyrimidine nucleoside triphosphate	-9.793	2.46318	=>	c	0	10000	0	0	peg.1119	NE1163
rxn03174	'2-Amino-4-hydroxy-6-(erythro-1,2,3-trihydroxypropyl)'	Folate Biosynthesis	3.5.4.1	R04639	cpd03666 => cpd00001 + cpd02978	2,5-Diamino-6-(5'-triphosphoryl-3',4'-trihydroxy-2'-oxopentyl)- amino-4-oxopyrimidine => H2O + 7,8-Dihydroneopterin 3'-triphosphate	-7.217	2.15469	=>	c	0	10000	0	0	peg.1119	NE1163
rxn03419	'Formamidopyrimidine nucleoside triphosphate 7,8-8,9-dihydrolase'	Folate Biosynthesis	3.5.4.1	R05046	cpd00001 + cpd03518 <=> cpd00047 + cpd00067 + cpd03519	H2O + Formamidopyrimidine nucleoside triphosphate <=> Formate + H+ + 2,5-Diaminopyrimidine nucleoside triphosphate	-0.503	1.01133	<=>	c	1	10000	-10000	0	peg.1119	NE1163
rxn03421	'GTP 7,8-8,9-dihydrolase'	Folate Biosynthesis	3.5.4.16|6.-.-.	R05048	cpd03519 <=> cpd03666	2,5-Diaminopyrimidine nucleoside triphosphate <=> 2,5-Diamino-6-(5'-triphosphoryl-3',4'-trihydroxy-2'-oxopentyl)- amino-4-oxopyrimidine	0.62	1.30148	<=>	c	1	10000	-10000	0	peg.1119	NE1163
rxn03173	'Dihydroneopterin triphosphate pyrophosphatase'	Folate Biosynthesis	3.6.1.	R04638	cpd00001 + cpd02978 => cpd00012 + cpd03521	H2O + 7,8-Dihydroneopterin 3'-triphosphate => PPi + Dihydroneopterin phosphate	-8.243	0.748021	=>	c	0	10000	0	0	peg.2154	NE2253
rxn03167	'2-Amino-4-hydroxy-6-(erythro-1,2,3-trihydroxypropyl)'	Folate Biosynthesis	3.1.3.	R04620	(3) cpd00001 + cpd02978 => (3) cpd00009 + (3) cpd00067 + cpd02961	(3) H2O + 7,8-Dihydroneopterin 3'-triphosphate => (3) Phosphate + (3) H+ + Dihydroneopterin	-15.951	2.14492	=>	c	0	10000	0	0	GAP FILLING	GAP FILLING
rxn02504	'2-Amino-4-hydroxy-6-(D-erythro-1,2,3-trihydroxypropyl)-7,8-'	Folate Biosynthesis	4.1.2.2	R03504	cpd02961 <=> cpd00229 + cpd00954	Dihydroneopterin <=> Glycolaldehyde + 6-hydroxymethyl dihydropterin	2.56	0.379627	<=>	c	1	10000	-10000	0	peg.216	NE0223
rxn02200	'2-Amino-4-hydroxy-6-hydroxymethyl-7,8-dihydropteridine4-'	Folate Biosynthesis	2.5.1.1	R03066	cpd00443 + cpd00954 <=> cpd00001 + cpd00683	ABEE + 6-hydroxymethyl dihydropterin <=> H2O + Dihydropteroate	-6.727	0.800414	<=>	c	1	10000	-10000	0	peg.513	NE0529
rxn02201	'2-Amino-4-hydroxy-6-hydroxymethyl-7,8-dihydropteridine-'	Folate Biosynthesis	2.5.1.1	R03067	cpd00443 + cpd02920 => cpd00012 + cpd00683	ABEE + 7,8-Dihydropterin pyrophosphate => PPi + Dihydropteroate	-10.47	0.815445	=>	c	0	10000	0	0	peg.513	NE0529
rxn01603	'7,8-dihydropteroateL-glutamate ligase (ADP-forming)'	Folate Biosynthesis	6.3.2.12|6.3.2.1	R02237	cpd00002 + cpd00023 + cpd00683 => cpd00008 + cpd00009 + cpd00067 + cpd00330	ATP + L-Glutamate + Dihydropteroate => ADP + Phosphate + H+ + Dihydrofolate	-6.354	0.856942	=>	c	0	10000	0	0	peg.674	NE0696
rxn01602	'DihydrofolateNADP+ oxidoreductase'	Folate Biosynthesis	1.5.1.	R02236	cpd00006 + cpd00330 <=> cpd00005 + cpd00067 + cpd00393	NADP + Dihydrofolate <=> NADPH + H+ + FOL	-4.41	1.35603	<=>	c	1	10000	-10000	0	peg.550	NE0567
rxn00689	'TetrahydrofolateL-glutamate gamma-ligase (ADP-forming)'	Folate Biosynthesis	6.3.2.1	R00942	cpd00002 + cpd00023 + cpd00087 => cpd00008 + cpd00009 + cpd00067 + cpd06227	ATP + L-Glutamate + THF => ADP + Phosphate + H+ + THF-L-glutamate	-6.354	0.856942	=>	c	0	10000	0	0	peg.674	NE0696
rxn01257	'chorismateL-glutamine aminotransferase'	Folate Biosynthesis	2.6.1.8	R01716	cpd00053 + cpd00216 <=> cpd00023 + cpd08210	L-Glutamine + Chorismate <=> L-Glutamate + ADC	-7.19	0.574176	<=>	c	1	10000	-10000	0	peg.14	NE0014
rxn03841	'4-amino-4-deoxychorismate pyruvate-lyase'	Folate Biosynthesis	4.1.3.3	R05553	cpd08210 => cpd00020 + cpd00067 + cpd00443	ADC => Pyruvate + H+ + ABEE	-36.97	1.63791	=>	c	0	10000	0	0	GAP FILLING	GAP FILLING
Not present in SEED model|Rxn02986	2-Amino-4-hydroxy-6-(erythro-1,2,3-trihydroxypropyl)	Folate Biosynthesis	4.2.3.12	R04286	cpd02978 <=> cpd00067 + cpd00421 + cpd02315	7,8-Dihydroneopterin 3'-triphosphate <=> H+ + Triphosphate + 6-Pyruvoyltetrahydropterin	Not Available	Not Available	<=>	c	1	10000	-10000	0	peg.1457	NE1517
rxn00686	'5,6,7,8-TetrahydrofolateNADP+ oxidoreductase'	Folate Biosynthesis	1.5.1.	R00939	cpd00006 + cpd00087 <=> cpd00005 + cpd00067 + cpd00330	NADP + THF <=> NADPH + H+ + Dihydrofolate	0.59	1.37185	<=>	c	1	10000	-10000	0	peg.550	NE0567
Not present in SEED model|Rxn12649	dihydrofolate reductase	Folate Biosynthesis	1.5.1.3	R00940	(2) cpd00005 + (2) cpd00067 + cpd00393 <=> cpd00006 + cpd00087	(2) NADPH + (2) H+ + Folate <=> (2) NADP + Tetrahydrofolate	3.82	2.57016	<=>	c	1	10000	-10000	0	peg.550	NE0567
Not present in SEED model|Rxn14120	5,6,7,8-Tetrahydrofolate:NAD+ oxidoreductase	Folate Biosynthesis	1.5.1.3	R00937	(2) cpd00003 + cpd00087 <=> (2) cpd00004 + (2) cpd00067 + cpd00393	(2) NAD + Tetrahydrofolate <=> (2) NADH + (2) H+ + Folate	-3.82	2.57016	<=>	c	1	10000	-10000	0	peg.550	NE0567
rxn01210 equivalent to rxn01603	'10-FormyltetrahydrofolateL-glutamate ligase (ADP-forming)'	Folate Biosynthesis	6.3.2.12|6.3.2.1	R01654	cpd00002 + cpd00023 + cpd00201 => cpd00008 + cpd00009 + cpd00067 + cpd03524	ATP + L-Glutamate + 10-Formyl-THF => ADP + Phosphate + H+ + 10-Formyl-THF-L-glutamate	-6.354	0.856942	=>	c	0	10000	0	0	peg.674	NE0696
rxn02503	'ATP2-amino-4-hydroxy-6-hydroxymethyl-7,8-dihydropteridine'	Folate Biosynthesis	2.7.6.	R03503	cpd00002 + cpd00954 <=> cpd00018 + cpd02920	ATP + 6-hydroxymethyl dihydropterin <=> AMP + 7,8-Dihydropterin pyrophosphate	-4.5	0.23673	<=>	c	1	10000	-10000	0	peg.70	NE0070
ONE CARBON POOL BY FOLATE
rxn01602	'DihydrofolateNADP+ oxidoreductase'	One Carbon Pool by Folate	1.5.1.	R02236	cpd00006 + cpd00330 <=> cpd00005 + cpd00067 + cpd00393	NADP + Dihydrofolate <=> NADPH + H+ + FOL	-4.41	1.35603	<=>	c	1	10000	-10000	0	peg.550	NE0567
rxn00686	'5,6,7,8-TetrahydrofolateNADP+ oxidoreductase'	One Carbon Pool by Folate	1.5.1.	R00939	cpd00006 + cpd00087 <=> cpd00005 + cpd00067 + cpd00330	NADP + THF <=> NADPH + H+ + Dihydrofolate	0.59	1.37185	<=>	c	1	10000	-10000	0	peg.550	NE0567
rxn03004	'10-Formyltetrahydrofolate5''-phosphoribosylglycinamide'	One Carbon Pool by Folate	2.1.2.	R04325	cpd00201 + cpd02394 <=> cpd00067 + cpd00087 + cpd02678	10-Formyl-THF + GAR <=> H+ + THF + N-Formyl-GAR	-6.68	1.54884	<=>	c	1	10000	-10000	0	peg.87	NE0087
rxn03137	'10-Formyltetrahydrofolate5''-phosphoribosyl-5-amino-4-'	One Carbon Pool by Folate	2.1.2.	R04560	cpd00201 + cpd02851 <=> cpd00087 + cpd02884	10-Formyl-THF + AICAR <=> THF + FAICAR	-5.44	1.57164	<=>	c	1	10000	-10000	0	peg.849	NE0876
rxn01211	'5,10-Methenyltetrahydrofolate 5-hydrolase(decyclizing)'	One Carbon Pool by Folate	3.5.4.9|6.3.4.	R01655	cpd00001 + cpd00347 <=> cpd00067 + cpd00201	H2O + 5-10-Methenyltetrahydrofolate <=> H+ + 10-Formyl-THF	-0.613	2.18684	<=>	c	1	10000	-10000	0	peg.348	NE0362
rxn00907	'5,10-methylenetetrahydrofolateNADP+ oxidoreductase'	One Carbon Pool by Folate	1.5.1.	R01220	cpd00006 + cpd00125 <=> cpd00005 + cpd00347	NADP + 5,10-Methylene-THF <=> NADPH + 5-10-Methenyltetrahydrofolate	1.92	1.94167	<=>	c	1	10000	-10000	0	peg.348	NE0362
rxn00910	'5-methyltetrahydrofolateNADP+ oxidoreductase'	One Carbon Pool by Folate	1.5.1.20|1.7.99.	R01224	cpd00006 + cpd00345 <=> cpd00005 + cpd00067 + cpd00125	NADP + 5-Methyltetrahydrofolate <=> NADPH + H+ + 5,10-Methylene-THF	3.79	1.93143	<=>	c	1	10000	-10000	0	peg.641	NE0661
rxn00693	'5-MethyltetrahydrofolateL-homocysteine S-methyltransferase'	One Carbon Pool by Folate	2.1.1.13|2.1.1.1	R00946	cpd00135 + cpd00345 <=> cpd00060 + cpd00087	Homocysteine + 5-Methyltetrahydrofolate <=> L-Methionine + THF	-6.406	1.27114	<=>	c	1	10000	-10000	0	peg.1557	NE1623
rxn01520	'5,10-MethylenetetrahydrofolatedUMP C-methyltransferase'	One Carbon Pool by Folate	2.1.1.4	R02101	cpd00125 + cpd00299 => cpd00298 + cpd00330	5,10-Methylene-THF + dUMP => dTMP + Dihydrofolate	-15.88	1.91405	=>	c	0	10000	0	0	peg.551	NE0568
rxn00692	'5,10-Methylenetetrahydrofolateglycine hydroxymethyltransferase'	One Carbon Pool by Folate	2.1.2.	R00945	cpd00001 + cpd00033 + cpd00125 <=> cpd00054 + cpd00087	H2O + Glycine + 5,10-Methylene-THF <=> L-Serine + THF	-0.053	1.82578	<=>	c	1	10000	-10000	0	peg.1373	NE1433
rxn06600	'S-aminomethyldihydrolipoylprotein(6S)-tetrahydrofolate'	One Carbon Pool by Folate	2.1.2.1	R04125	cpd00087 + cpd11830 => cpd00013 + cpd00125 + cpd12225	THF + S-Aminomethyldihydrolipoylprotein => NH3 + 5,10-Methylene-THF + Dihydrolipolprotein	-3.534	2.07553	=>	c	0	10000	0	0	peg.590|peg.1373	NE0607|NE1433
Not present in SEED model|Rxn01652	S-Aminomethyldihydrolipoylprotein:(6S)-tetrahydrofolate	One Carbon Pool by Folate	2.1.2.10	R02300	cpd00001 + cpd00347 <=> cpd00067 + cpd02197	H2O + 5-10-Methenyltetrahydrofolate <=> H+ + 5-Formyltetrahydrofolate	1.407	1.75619	<=>	c	1	10000	-10000	0	peg.590	NE0607
Not present in SEED model|Rxn06538	10-Formyltetrahydrofolate:L-methionyl-tRNA N-formyltransferase	One Carbon Pool by Folate	2.1.2.9	R03940	cpd00201 + cpd12105 <=> cpd00067 + cpd00087 + cpd12285	10-Formyltetrahydrofolate + L-Methionyl-tRNA <=> H+ + Tetrahydrofolate + N-Formylmethionyl-tRNA	-6.68	1.54884	<=>	c	1	10000	-10000	0	peg.1887	NE1971
Not present in SEED model|Rxn03005	rxn3005	One Carbon Pool by Folate	2.1.2.2	R04326	(2) cpd00067 + cpd00087 + cpd02678 <=> cpd00001 + cpd00347 + cpd02394	(2) H+ + Tetrahydrofolate + N-Formyl-GAR <=> H2O + 5-10-Methenyltetrahydrofolate + GAR	7.293	2.14056	<=>	c	0	10000	0	0	peg.87	NE0087
rxn00910	'5-methyltetrahydrofolateNADP+ oxidoreductase'	One Carbon Pool by Folate	1.5.1.20|1.7.99.	R01224	cpd00006 + cpd00345 <=> cpd00005 + cpd00067 + cpd00125	NADP + 5-Methyltetrahydrofolate <=> NADPH + H+ + 5,10-Methylene-THF	3.79	1.93143	<=>	c	1	10000	-10000	0	peg.641	NE0661
rxn04954	'5-methyltetrahydrofolateNAD+ oxidoreductase'	One Carbon Pool by Folate	1.5.1.2	R07168	cpd00003 + cpd00345 <=> cpd00004 + cpd00067 + cpd00125	NAD + 5-Methyltetrahydrofolate <=> NADH + H+ + 5,10-Methylene-THF	3.79	1.93143	<=>	c	1	10000	-10000	0	peg.641	NE0661
rxn01653	'5-Formyltetrahydrofolate cyclo-ligase (ADP-forming)'	One Carbon Pool by Folate	6.3.3.	R02301	cpd00002 + cpd02197 => cpd00008 + cpd00009 + cpd00347	ATP + Folinic acid => ADP + Phosphate + 5-10-Methenyltetrahydrofolate	-8.224	1.76042	=>	c	0	10000	0	0	peg.57	NE0057
PORPHYRIN AND CHLOROPHYLL METABOLISM
rxn06937	'L-GlutamatetRNA(Glu) ligase (AMP-forming)'	Porphyrin and Chlorophyll Metabolism	6.1.1.17|6.1.1.2	R05578	cpd00002 + cpd00023 + cpd00067 + cpd11912 => cpd00012 + cpd00018 + cpd12227	ATP + L-Glutamate + H+ + tRNA-Glu => PPi + AMP + L-Glutamyl-tRNA-Glu	-6.1	0.718204	=>	c	0	10000	0	0	peg.1558	NE1624
rxn06591	'L-glutamate-semialdehyde NADP+'	Porphyrin and Chlorophyll Metabolism	1.2.1.7	R04109	cpd00005 + cpd00067 + cpd12227 <=> cpd00006 + cpd02345 + cpd11912	NADPH + H+ + L-Glutamyl-tRNA-Glu <=> NADP + L-Glutamate1-semialdehyde + tRNA-Glu	7.66	1.14669	<=>	c	1	10000	-10000	0	peg.1835	NE1914
rxn01629	'(S)-4-Amino-5-oxopentanoate 4,5-aminomutase'	Porphyrin and Chlorophyll Metabolism	5.4.3.	R02272	cpd00338 <=> cpd02345	5-Aminolevulinate <=> L-Glutamate1-semialdehyde	1.46	0.300689	<=>	c	1	10000	-10000	0	peg.1363	NE1423
rxn00029	'5-Aminolevulinate hydro-lyase(adding 5-aminolevulinate and'	Porphyrin and Chlorophyll Metabolism	4.2.1.2	R00036	(2) cpd00338 => (2) cpd00001 + cpd00067 + cpd00689	(2) 5-Aminolevulinate => (2) H2O + H+ + Porphobilinogen	-15.304	1.69176	=>	c	0	10000	0	0	peg.2347	NE2457
rxn00060	'Porphobilinogen ammonia-lyase (polymerizing)'	Porphyrin and Chlorophyll Metabolism	2.5.1.61|4.3.1.	R00084	cpd00001 + (4) cpd00689 => (4) cpd00013 + cpd00755	H2O + (4) Porphobilinogen => (4) NH3 + Hydroxymethylbilane	-25.973	2.61392	=>	c	0	10000	0	0	peg.573	NE0590
rxn02264	'Hydroxymethylbilane hydro-lyase(cyclizing)'	Porphyrin and Chlorophyll Metabolism	4.2.1.7	R03165	cpd00755 <=> cpd00001 + cpd00774	Hydroxymethylbilane <=> H2O + UroporphyrinogenIII	Not Available	Not Available	<=>	c	1	10000	-10000	0	peg.574	NE0591
rxn03384	'Uroporphyrinogen I carboxy-lyase'	Porphyrin and Chlorophyll Metabolism	4.1.1.3	R04972	(4) cpd00067 + cpd03414 <=> (4) cpd00011 + cpd03416	(4) H+ + UroporphyrinogenI <=> (4) CO2 + CoproporphyrinogenI	Not Available	Not Available	<=>	c	1	10000	-10000	0	peg.431	NE0445
rxn02288	'Uroporphyrinogen-III carboxy-lyase'	Porphyrin and Chlorophyll Metabolism	4.1.1.3	R03197	(4) cpd00067 + cpd00774 <=> (4) cpd00011 + cpd02083	(4) H+ + UroporphyrinogenIII <=> (4) CO2 + CoproporphyrinogenIII	Not Available	Not Available	<=>	c	1	10000	-10000	0	peg.431	NE0445
rxn02303	'Coproporphyrinogenoxygen oxidoreductase(decarboxylating)'	Porphyrin and Chlorophyll Metabolism	1.3.3.	R03220	cpd00007 + (2) cpd00067 + cpd02083 <=> (2) cpd00001 + (2) cpd00011 + cpd00791	O2 + (2) H+ + CoproporphyrinogenIII <=> (2) H2O + (2) CO2 + ProtoporphyrinogenIX	Not Available	Not Available	<=>	c	1	10000	-10000	0	peg.266|peg.1797	NE0278|NE1876
rxn02304	'Protoporphyrinogen-IXoxygen oxidoreductase'	Porphyrin and Chlorophyll Metabolism	1.3.3.	R03222	(3) cpd00007 + (2) cpd00791 <=> (6) cpd00001 + (2) cpd01476	(3) O2 + (2) ProtoporphyrinogenIX <=> (6) H2O + (2) Protoporphyrin	Not Available	Not Available	<=>	c	1	10000	-10000	0	GAP FILLING	GAP FILLING
rxn00224	'Protoporphyrin ferro-lyase'	Porphyrin and Chlorophyll Metabolism	4.99.1.	R00310	cpd01476 + cpd10515 <=> cpd00028 + (2) cpd00067	Protoporphyrin + Fe2+ <=> Heme + (2) H+	Not Available	Not Available	<=>	c	1	10000	-10000	0	peg.1416	NE1476
rxn02287	'S-Adenosyl-L-methionineuroporphyrin-III C-methyltransferase'	Porphyrin and Chlorophyll Metabolism	2.1.1.10	R03194	(2) cpd00017 + cpd00774 <=> (2) cpd00019 + (2) cpd00067 + cpd01620	(2) S-Adenosyl-L-methionine + UroporphyrinogenIII <=> (2) S-Adenosyl-homocysteine + (2) H+ + Precorrin 2	Not Available	Not Available	<=>	c	1	10000	-10000	0	peg.516+peg.575	NE0532+NE0592
rxn02774	'S-Adenosyl-L-methionineuroporphyrin-III C-methyltransferase'	Porphyrin and Chlorophyll Metabolism	1.3.1.76|2.1.1.10	R03947	cpd00003 + cpd01620 <=> cpd00004 + cpd00067 + cpd03426	NAD + Precorrin 2 <=> NADH + H+ + Sirohydrochlorin	Not Available	Not Available	<=>	c	1	10000	-10000	0	peg.516	NE0532
rxn02056	'S-Adenosyl-L-methionineuroporphyrin-III C-methyltransferase'	Porphyrin and Chlorophyll Metabolism	4.99.1.	R02864	(2) cpd00067 + cpd00557 <=> cpd03426 + cpd10515	(2) H+ + Siroheme <=> Sirohydrochlorin + Fe2+	Not Available	Not Available	<=>	c	1	10000	-10000	0	peg.516	NE0532
rxn03535	'ATPcob(I)yrinic acid-a,c-diamide Cobeta-adenosyltransferase'	Porphyrin and Chlorophyll Metabolism	2.5.1.1	R05220	cpd00002 + cpd03915 <=> cpd00421 + cpd03916	ATP + Cob(I)yrinate diamide <=> Triphosphate + Adenosyl cobyrinate diamide	Not Available	Not Available	<=>	c	1	10000	-10000	0	peg.614	NE0634
rxn05029	'ATPcobinamide Cobeta-adenosyltransferase'	Porphyrin and Chlorophyll Metabolism	2.5.1.1	R07268	cpd00002 + cpd03422 <=> cpd00421 + cpd03918	ATP + Cobinamide <=> Triphosphate + Adenosyl cobinamide	Not Available	Not Available	<=>	c	1	10000	-10000	0	peg.614	NE0634
rxn08194	'cob(I)alamin adenosyltransferase'	Porphyrin and Chlorophyll Metabolism	2.5.1.1	R01492	cpd00002 + cpd00635 <=> cpd00166 + cpd00421	ATP + Cbl <=> Calomide + Triphosphate	Not Available	Not Available	<=>	c	1	10000	-10000	0	peg.614	NE0634
Not present in SEED model|Rxn10476	cobaltochelatase	Porphyrin and Chlorophyll Metabolism	Undetermined	R05227	cpd00001 + cpd00002 + cpd00149 + cpd03913 <=> cpd00008 + cpd00009 + cpd00067 + cpd03914	H2O + ATP + Co2+ + Hydrogenobyrinate diamide <=> ADP + Phosphate + (2) H+ + Cob(II)yrinate diamide	Not Available	Not Available	<=>	c	1	10000	-10000		peg.730	NE0757
UBIQUINONE AND OTHER TERPENOID-QUINONE BIOSYNTHESIS
rxn00527	'L-Tyrosine2-oxoglutarate aminotransferase'	Ubiquinone biosynthesis	2.6.1.1|2.6.1.5|2.6.1.9|2.6.1.57|2.6.1.1 or 2.6.1.	R00734	cpd00024 + cpd00069 <=> cpd00023 + cpd00868	2-Oxoglutarate + L-Tyrosine <=> L-Glutamate + p-hydroxyphenylpyruvate	0	2	<=>	c	1	10000	-10000	0	peg.322+peg.627|peg.759	NE0336+NE0647|NE0786
rxn00966	'chorismate pyruvate-lyase (4-hydroxybenzoate-forming)'	Ubiquinone biosynthesis	4.1.3.4	R01302	cpd00020 + cpd00136 <= cpd00216	Pyruvate + 4-Hydroxybenzoate <= Chorismate	35.73	1.5921	<=	c	0	10000	0	0	peg.1760	NE1837
rxn03893	'Hydroxybenzoate octaprenyltransferase'	Ubiquinone biosynthesis	2.5.1.	R05615	cpd00136 + cpd02557 => cpd00012 + cpd03443	4-Hydroxybenzoate + Farnesylfarnesylgeraniol => PPi + 3-Octaprenyl-4-hydroxybenzoate	-16.91	0.638982	=>	c	0	10000	0	0	peg.1761	NE1838
rxn03393	'Octaprenyl-hydroxybenzoate decarboxylase'	Ubiquinone biosynthesis	4.1.1.	R04986	cpd00067 + cpd03443 => cpd00011 + cpd03444	H+ + 3-Octaprenyl-4-hydroxybenzoate => CO2 + 2-Octaprenylphenol	-0.1	0.661856	=>	c	0	10000	0	0	peg.1762|peg.58	NE0058|NE1839
rxn03394	'rxn03394'	Ubiquinone biosynthesis	Undetermined	R04987	cpd00005 + cpd00007 + cpd00067 + cpd03444 => cpd00001 + cpd00006 + cpd03445	NADPH + O2 + H+ + 2-Octaprenylphenol => H2O + NADP + 2-Octaprenyl-6-hydroxyphenol	-95.8267	1.31456	=>	c	0	10000	0	0	peg.1790|peg.91	NE1869
rxn03395	'2-octaprenyl-6-hydroxyphenol methylase'	Ubiquinone biosynthesis	2.1.1.6	R04988	cpd00017 + cpd03445 <=> cpd00019 + cpd00067 + cpd03446	S-Adenosyl-L-methionine + 2-Octaprenyl-6-hydroxyphenol <=> S-Adenosyl-homocysteine + H+ + 2-Octaprenyl-6-methoxyphenol	-4.36	2.22091	<=>	c	1	10000	-10000	0	peg.2435	NE2547
Not present in SEED model|Rxn03396	cobaltochelatase	Ubiquinone biosynthesis	1.14.13.-	R4989	cpd00005 + cpd00007 + cpd03446 => cpd00001 + cpd00006 + cpd00067 + cpd03447	NADPH + O2 + 2-Octaprenyl-6-methoxyphenol => H2O + NADP + H+ + 2-Octaprenyl-6-methoxy-1,4-benzoquinone	-95.6267	2.26864	=>	c	0	10000	0		peg.846	NE0873
rxn03397	'UDP-L-rhamnoseflavonol-3-O-D-glucoside L-rhamnosyltransferase'	Ubiquinone biosynthesis	2.1.1.	R04990	cpd00017 + cpd03447 => cpd00019 + cpd00067 + cpd03448	S-Adenosyl-L-methionine + 2-Octaprenyl-6-methoxy-1,4-benzoquinone => S-Adenosyl-homocysteine + H+ + 2-Octaprenyl-3-methyl-6-methoxy-1,4-benzoquinone	-19.42	2.22868	=>	c	0	10000	0	0	peg.1102	NE1146
rxn04139	'2-Octaprenyl-3-methyl-6-methoxy-1,4-benzoquinone ,NADPH2oxygen'	Ubiquinone biosynthesis	1.14.13.	R06146	cpd00005 + cpd00007 + cpd03448 => cpd00001 + cpd00006 + cpd03449	NADPH + O2 + 2-Octaprenyl-3-methyl-6-methoxy-1,4-benzoquinone => H2O + NADP + 2-Octaprenyl-3-methyl-5-hydroxy-6-methoxy-1,4-benzoquinone	-95.4367	1.5848	=>	c	0	10000	0	0	peg.1452|peg.1602	NE1512|NE1669
rxn11946	'3-demethylubiquinone-9 3-o-methyltransferase'	Ubiquinone biosynthesis	2.1.1.6	R05614	cpd00017 + cpd03449 <=> cpd00019 + cpd15560	S-Adenosyl-L-methionine + 2-Octaprenyl-3-methyl-5-hydroxy-6-methoxy-1,4-benzoquinone <=> S-Adenosyl-homocysteine + Ubiquinone-8	-3.53	2.40602	<=>	c	1	10000	-10000	0	peg.2435	NE2547
rxn04674	'rxn04674'	Ubiquinone biosynthesis	2.1.1.	R06859	cpd00017 + cpd09410 => cpd00019 + cpd00067 + cpd01401	S-Adenosyl-L-methionine + Demethylphylloquinone => S-Adenosyl-homocysteine + H+ + Vitamin K1	-19.42	2.22868	=>	c	0	10000	0	0	peg.1102	NE1146
Not present in the SEED model|Rxn06831	s-adenosylmethione:2-demethylmenaquinol methyltransferase	Ubiquinone biosynthesis	2.1.1.-	R04993	cpd00017 + cpd00067 + cpd11425 => cpd00019 + cpd11451	S-Adenosyl-L-methionine + H+ + 2dmmq7 <=> S-Adenosyl-homocysteine + mql7	-26.149	3.57376	=>	c	0	10000	0		peg.1102	NE1146
rxn10094	'S-adenosylmethione2-demethylmenaquinone methyltransferase'	Ubiquinone biosynthesis	Undetermined	None	cpd00017 + cpd15352 => cpd00019 + cpd00067 + cpd15500	S-Adenosyl-L-methionine + 2-Demethylmenaquinone 8 => S-Adenosyl-homocysteine + H+ + Menaquinone 8	-19.42	2.22868	=>	c	0	10000	0	0	peg.1102	NE1146
rxn12224	'2-octaprenyl-6-methoxyphenol hydroxylase'	Ubiquinone biosynthesis	Undetermined	None	cpd00007 + cpd03446 => cpd00001 + cpd03447	O2 + 2-Octaprenyl-6-methoxyphenol => H2O + 2-Octaprenyl-6-methoxy-1,4-benzoquinone	-80.8267	1.92595	=>	c	0	10000	0	0	peg.846	NE0873
1.9 Metabolism of Terpenoids and Polyketides
TERPENOID BACKBONE BIOSYNTHESIS
rxn00178	'Acetyl-CoAacetyl-CoA C-acetyltransferase'	Terpenoid Backbone Biosynthesis	2.3.1.9|2.3.1.1	R00238	(2) cpd00022 <=> cpd00010 + cpd00279	(2) Acetyl-CoA <=> CoA + Acetoacetyl-CoA	7.056	1.08737	<=>	c	1	10000	-10000	0	peg.2163	NE2262
rxn03909	'1-Deoxy-D-xylulose-5-phosphate pyruvate-lyase (carboxylating)'	Terpenoid Backbone Biosynthesis	2.2.1.	R05636	cpd00020 + cpd00067 + cpd00102 => cpd00011 + cpd08289	Pyruvate + H+ + Glyceraldehyde3-phosphate => CO2 + 1-deoxy-D-xylulose5-phosphate	-8.11	0.601657	=>	c	0	10000	0	0	peg.1117	NE1161
rxn03958	'1-Deoxy-D-xylulose-5-phosphate isomeroreductase'	Terpenoid Backbone Biosynthesis	1.1.1.26	R05688	cpd00006 + cpd08286 <=> cpd00005 + cpd00067 + cpd08289	NADP + 2-C-methyl-D-erythritol4-phosphate <=> NADPH + H+ + 1-deoxy-D-xylulose5-phosphate	5.18	1.1235	<=>	c	1	10000	-10000	0	peg.1643	NE1712
rxn03907	'CTP 2-C-Methyl-D-erythritol 4-phosphate cytidylyltransferase'	Terpenoid Backbone Biosynthesis	2.7.7.6	R05633	cpd00052 + cpd08286 <=> cpd00012 + cpd08287	CTP + 2-C-methyl-D-erythritol4-phosphate <=> PPi + 4--cytidine5-diphospho-2-C-methyl-D-erythritol	1.07	0.746895	<=>	c	1	10000	-10000	0	peg.1352	NE1412
rxn03908	'ATP 4-(Cytidine 5''-diphospho)-2-C-methyl-D-erythritol'	Terpenoid Backbone Biosynthesis	2.7.1.14	R05634	cpd00002 + cpd08287 <=> cpd00008 + cpd08288	ATP + 4--cytidine5-diphospho-2-C-methyl-D-erythritol <=> ADP + 2-phospho-4--cytidine5-diphospho-2-C-methyl-D-erythritol	-4.5	0.23673	<=>	c	1	10000	-10000	0	peg.1750	NE1827
rxn03910	'2-Phospho-4-(cytidine 5''-diphospho)-2-C-methyl-D-erythritol'	Terpenoid Backbone Biosynthesis	4.6.1.1	R05637	cpd08288 <=> cpd00046 + cpd08301	2-phospho-4--cytidine5-diphospho-2-C-methyl-D-erythritol <=> CMP + 2-C-methyl-D-erythritol2-4-cyclodiphosphate	26.77	2.2556	<=>	c	1	10000	-10000	0	peg.1342	NE1402
Not present in SEED model|Rxn14070	(p)-4-hydroxy-3-methylbut-2-en-1-yl-diphosphate:oxidized ferredoxinoxidoreductase (hydrating)	Terpenoid Backbone Biosynthesis	1.17.7.1	R8689	cpd08301 + (2) cpd11620 <=> cpd00001 + cpd08615 + (2) cpd11621	2-C-methyl-D-erythritol2-4-cyclodiphosphate + (2) Reducedferredoxin H2O + 1-Hydroxy-2-methyl-2-butenyl 4-diphosphate + (2) Oxidizedferredoxin	Not Available	Not Available	<=>	c	1	10000	-10000	0	peg.143+peg.144	NE0148+NE0149
rxn04996	'dimethyallyl diphosphateNADP+ oxidoreductase'	Terpenoid Backbone Biosynthesis	1.17.1.	R07219	cpd00005 + cpd00067 + cpd08615 => cpd00001 + cpd00006 + cpd00202	NADPH + H+ + 1-Hydroxy-2-methyl-2-butenyl 4-diphosphate => H2O + NADP + DMAPP	-16.197	1.17453	=>	c	0	10000	0	0	peg.629	NE0649
rxn08352	1-hydroxy-2-methyl-2-(p)-butenyl 4-diphosphate reductase (dmpp)'	Terpenoid Backbone Biosynthesis	Undetermined	R08210	cpd00004 + cpd00067 + cpd08615 => cpd00001 + cpd00003 + cpd00202	NADH + H+ + 1-Hydroxy-2-methyl-2-butenyl 4-diphosphate => H2O + NAD + DMAPP	-16.197	1.17453	=>	c	0	10000	0	0	peg.629	NE0649
rxn01213	'Dimethylallyl-diphosphateisopentenyl-diphosphate'	Terpenoid Backbone Biosynthesis	2.5.1.1|2.5.1.10|2.5.1.2	R01658	cpd00113 + cpd00202 => cpd00012 + cpd00283	Isopentenyldiphosphate + DMAPP => PPi + Geranyldiphosphate	-13	0.667887	=>	c	0	10000	0	0	peg.1116|peg.1836	NE1160| NE1915
rxn04113	'isopentenyl-diphosphateNAD(P)+ oxidoreductase'	Terpenoid Backbone Biosynthesis	1.17.1.	R05884	cpd00005 + cpd00067 + cpd08615 => cpd00001 + cpd00006 + cpd00113	NADPH + H+ + 1-Hydroxy-2-methyl-2-butenyl 4-diphosphate => H2O + NADP + Isopentenyldiphosphate	-16.857	1.23119	=>	c	0	10000	0	0	peg.629	NE0649
rxn08756	1-hydroxy-2-methyl-2-(p)-butenyl 4-diphosphate reductase (ipdp)'	Terpenoid Backbone Biosynthesis	Undetermined	R08209	cpd00004 + cpd00067 + cpd08615 => cpd00001 + cpd00003 + cpd00113	NADH + H+ + 1-Hydroxy-2-methyl-2-butenyl 4-diphosphate => H2O + NAD + Isopentenyldiphosphate	-16.857	1.23119	=>	c	0	10000	0	0	peg.629	NE0649
rxn01466	'Geranyl-diphosphateisopentenyl-diphosphate geranyltrans-transferase'	Terpenoid Backbone Biosynthesis	2.5.1.1|2.5.1.10|2.5.1.2	R02003	cpd00113 + cpd00283 => cpd00012 + cpd00350	Isopentenyldiphosphate + Geranyldiphosphate => PPi + Farnesyldiphosphate	-13	0.667887	=>	c	0	10000	0	0	peg.1116|peg.1836	NE1160| NE1915
rxn03843	'Farnesyl diphosphateIsopentenyl diphosphate farnesyl transferase'	Terpenoid Backbone Biosynthesis	2.5.1.	R05555	cpd00113 + cpd00350 => cpd00012 + cpd08211	Isopentenyldiphosphate + Farnesyldiphosphate => PPi + trans,trans,cis-Geranylgeranyl diphosphate	-13	0.667887	=>	c	0	10000	0	0	peg.1645	NE1714
rxn04308	'di-trans,poly-cis-Decaprenyl-diphosphateisopentenyl-diphosphate'	Terpenoid Backbone Biosynthesis	2.5.1.3	R06447	(7) cpd00113 + cpd08211 => (7) cpd00012 + cpd02229	(7) Isopentenyldiphosphate + trans,trans,cis-Geranylgeranyl diphosphate => (7) PPi + Bactoprenyl diphosphate	-91	4.67521	=>	c	0	10000	0	0	peg.1645	NE1714
rxn01486	'trans,trans-Farnesyl-diphosphateisopentenyl-diphosphate'	Terpenoid Backbone Biosynthesis	2.5.1.2	R02061	cpd00113 + cpd00350 => cpd00012 + cpd00289	Isopentenyldiphosphate + Farnesyldiphosphate => PPi + Geranylgeranyl diphosphate	-13	0.667887	=>	c	0	10000	0	0	peg.1116|peg.1836	NE1160| NE1915
rxn05287	'GGTT'	Terpenoid Backbone Biosynthesis	Undetermined	R07475	cpd00113 + cpd00289 => cpd00012 + cpd02591	Isopentenyldiphosphate + Geranylgeranyl diphosphate => PPi + pendp	-13	0.667887	=>	c	0	10000	0	0	peg.1116|peg.1836	NE1160| NE1915
rxn03892	'PPTT'	Terpenoid Backbone Biosynthesis	2.5.1.3	R05613	cpd00113 + cpd02591 => cpd00012 + cpd00906	Isopentenyldiphosphate + pendp => PPi + all-trans-Hexaprenyl diphosphate	-13	0.667887	=>	c	0	10000	0	0	peg.1116|peg.1836	NE1160| NE1915
rxn03891	'trans-hexaprenyltranstransferase'	Terpenoid Backbone Biosynthesis	2.5.1.3	R05612	cpd00113 + cpd00906 => cpd00012 + cpd02590	Isopentenyldiphosphate + all-trans-Hexaprenyl diphosphate => PPi + all-trans-Heptaprenyl diphosphate	-13	0.667887	=>	c	0	10000	0	0	peg.1116|peg.1836	NE1160| NE1915
rxn12008	'rxn12008'	Terpenoid Backbone Biosynthesis	Undetermined	R05611	cpd00012 + cpd02557 <= cpd00113 + cpd02590	PPi + Farnesylfarnesylgeraniol <= Isopentenyldiphosphate + all-trans-Heptaprenyl diphosphate	13	0.667887	<=	c	0	10000	0	0	peg.1116|peg.1836	NE1160| NE1915
POLYKETIDE SUGAR UNIT BIOSYNTHESIS
rxn01675	'dTTPalpha-D-glucose-1-phosphate thymidylyltransferase'	Polyketide Sugar Unit Biosynthesis	2.7.7.24|2.7.7.3	R02328	cpd00089 + cpd00357 <=> cpd00012 + cpd00626	Glucose-1-phosphate + TTP <=> PPi + dTDPglucose	1.07	0.746895	<=>	c	1	10000	-10000	0	peg.655	NE0677
rxn01997	'dTDPglucose 4,6-hydro-lyase'	Polyketide Sugar Unit Biosynthesis	4.2.1.4	R06513	cpd00626 => cpd00001 + cpd00521	dTDPglucose => H2O + dTDP-4-oxo-6-deoxy-D-glucose	-13.897	0.681919	=>	c	0	10000	0	0	peg.454	NE0469
rxn02000	'dTDP-4-dehydro-6-deoxy-D-glucose 3,5-epimerase'	Polyketide Sugar Unit Biosynthesis	5.1.3.1	R06514	cpd00521 <=> cpd00522	dTDP-4-oxo-6-deoxy-D-glucose <=> dTDP-4-oxo-L-rhamnose	0	2	<=>	c	1	10000	-10000	0	peg.656	NE0678
rxn02003	'dTDP-6-deoxy-L-mannoseNADP+ 4-oxidoreductase'	Polyketide Sugar Unit Biosynthesis	1.1.1.13	R02777	cpd00006 + cpd02113 <=> cpd00005 + cpd00067 + cpd00522	NADP + dTDP-rhamnose <=> NADPH + H+ + dTDP-4-oxo-L-rhamnose	2.3	1.11438	<=>	c	1	10000	-10000	0	peg.995	NE1023
AMINOPEPDIDASE
rxn12633	'aminopeptidase'	Aminopeptidase			cpd00001 + cpd11593 <=> cpd00035 + cpd00041	H2O + ala-L-asp-L <=> L-Alanine + L-Aspartate	-0.463	0.848213	<=>	c	1	10000	-10000	0	peg.263|peg.427|peg.609	NE0275|NE0441|NE0626
rxn12634	'aminopeptidase'	Aminopeptidase			cpd00001 + cpd11592 <=> cpd00023 + cpd00033	H2O + gly-glu-L <=> L-Glutamate + Glycine	-0.463	0.848213	<=>	c	1	10000	-10000	0	peg.263|peg.427|peg.609	NE0275|NE0441|NE0626
rxn12635	'aminopeptidase'	Aminopeptidase			cpd00001 + cpd11591 <=> cpd00033 + cpd00060	H2O + Gly-Met <=> Glycine + L-Methionine	0.777	0.971738	<=>	c	1	10000	-10000	0	peg.263|peg.427|peg.609	NE0275|NE0441|NE0626
rxn12636	'aminopeptidase'	Aminopeptidase			cpd00001 + cpd00067 + cpd11590 <=> cpd00035 + cpd00060	H2O + H+ + met-L-ala-L <=> L-Alanine + L-Methionine	-0.463	0.848213	<=>	c	1	10000	-10000	0	peg.263|peg.427|peg.609	NE0275|NE0441|NE0626
rxn12637	'aminopeptidase'	Aminopeptidase			cpd00001 + cpd11589 <=> cpd00033 + cpd00041	H2O + gly-asp-L <=> Glycine + L-Aspartate	-9.163	1.03901	<=>	c	1	10000	-10000	0	peg.263|peg.427|peg.609	NE0275|NE0441|NE0626
rxn12638	'aminopeptidase'	Aminopeptidase			cpd00001 + cpd11588 => cpd00033 + cpd00067 + cpd00129	H2O + gly-pro-L => Glycine + H+ + L-Proline	-0.463	0.848213	=>	c	0	10000	0	0	peg.263|peg.427|peg.609	NE0275|NE0441|NE0626
rxn12639	'aminopeptidase'	Aminopeptidase			cpd00001 + cpd11587 <=> cpd00035 + cpd00053	H2O + Ala-Gln <=> L-Alanine + L-Glutamine	-0.463	0.848213	<=>	c	1	10000	-10000	0	peg.263|peg.427|peg.609	NE0275|NE0441|NE0626
rxn12640	'aminopeptidase'	Aminopeptidase			cpd00001 + cpd11586 <=> cpd00023 + cpd00035	H2O + ala-L-glu-L <=> L-Glutamate + L-Alanine	-0.463	0.848213	<=>	c	1	10000	-10000	0	peg.263|peg.427|peg.609	NE0275|NE0441|NE0626
rxn12641	'aminopeptidase'	Aminopeptidase			cpd00001 + cpd11585 <=> cpd00033 + cpd00035	H2O + L-alanylglycine <=> Glycine + L-Alanine	-0.463	0.848213	<=>	c	1	10000	-10000	0	peg.263|peg.427|peg.609	NE0275|NE0441|NE0626
rxn12642	'aminopeptidase'	Aminopeptidase			cpd00001 + cpd11584 <=> cpd00035 + cpd00119	H2O + Ala-His <=> L-Alanine + L-Histidine	-2.273	0.886336	<=>	c	1	10000	-10000	0	peg.263|peg.427|peg.609	NE0275|NE0441|NE0626
rxn12643	'aminopeptidase'	Aminopeptidase			cpd00001 + cpd11583 <=> cpd00035 + cpd00107	H2O + Ala-Leu <=> L-Alanine + L-Leucine	-0.463	0.848213	<=>	c	1	10000	-10000	0	peg.263|peg.427|peg.609	NE0275|NE0441|NE0626
rxn12644	'aminopeptidase'	Aminopeptidase			cpd00001 + cpd11582 <=> cpd00035 + cpd00161	H2O + ala-L-Thr-L <=> L-Alanine + threonine	-0.463	0.848213	<=>	c	1	10000	-10000	0	peg.263|peg.427|peg.609	NE0275|NE0441|NE0626
rxn12645	'aminopeptidase'	Aminopeptidase			cpd00001 + cpd11581 <=> cpd00033 + cpd00132	H2O + gly-asn-L <=> Glycine + L-Asparagine	-0.463	0.848213	<=>	c	1	10000	-10000	0	peg.263|peg.427|peg.609	NE0275|NE0441|NE0626
rxn12646	'aminopeptidase'	Aminopeptidase			cpd00001 + cpd11580 <=> cpd00033 + cpd00053	H2O + Gly-Gln <=> Glycine + L-Glutamine	Not Available	Not Available	<=>	c	1	10000	-10000	0	peg.263|peg.427|peg.609	NE0275|NE0441|NE0626
rxn12844	'Gly-Cys aminopeptidase'	Aminopeptidase	3.4.11.		cpd00001 + cpd15603 <=> cpd00033 + cpd00084	H2O + Gly-Cys <=> Glycine + L-Cysteine	Not Available	Not Available	<=>	c	1	10000	-10000	0	peg.263|peg.427|peg.609	NE0275|NE0441|NE0626
rxn12845	'Gly-Leu aminopeptidase'	Aminopeptidase	3.4.11.		cpd00001 + cpd15604 <=> cpd00033 + cpd00107	H2O + Gly-Leu <=> Glycine + L-Leucine	Not Available	Not Available	<=>	c	1	10000	-10000	0	peg.263|peg.427|peg.609	NE0275|NE0441|NE0626
rxn12846	'Gly-Phe aminopeptidase'	Aminopeptidase	3.4.11.		cpd00001 + cpd15605 <=> cpd00033 + cpd00066	H2O + Gly-Phe <=> Glycine + L-Phenylalanine	Not Available	Not Available	<=>	c	1	10000	-10000	0	peg.263|peg.427|peg.609	NE0275|NE0441|NE0626
rxn12847	'Gly-Try aminopeptidase'	Aminopeptidase	3.4.11.		cpd00001 + cpd15606 <=> cpd00033 + cpd00069	H2O + Gly-Tyr <=> Glycine + L-Tyrosine			<=>	c	1	10000	-10000	0	peg.263|peg.427|peg.609	NE0275|NE0441|NE0626
FATTY ACYL CoA SYNTHASE
Not in SEED model or KEGG annotation|rxn05247	'FACOAL140(ISO)'		6.2.1.		cpd00002 + cpd00010 + cpd00067 + cpd11430 => cpd00012 + cpd00018 + cpd11435	ATP + CoA + H+ + fa1 => PPi + AMP + fa1coa	-4.296	1.25824	=>	c	0	10000	0	0	peg.1083|peg.1488|peg.1591|peg.2136	NE1125|NE1549| NE1658| NE2235
Not in SEED model or KEGG annotation|rxn05248	'FACOAL150(anteiso)'		6.2.1.		cpd00002 + cpd00010 + cpd00067 + cpd11438 => cpd00012 + cpd00018 + cpd11439	ATP + CoA + H+ + fa4 => PPi + AMP + fa4coa	-2.486	1.23168	=>	c	0	10000	0	0	peg.1083|peg.1488|peg.1591|peg.2136	NE1125|NE1549| NE1658| NE2236
Not in SEED model or KEGG annotation|rxn05249	'FACOAL150(ISO)'		6.2.1.		cpd00002 + cpd00010 + cpd00067 + cpd11436 => cpd00012 + cpd00018 + cpd11437	ATP + CoA + H+ + fa3 => PPi + AMP + fa3coa	-4.296	1.25824	=>	c	0	10000	0	0	peg.1083|peg.1488|peg.1591|peg.2136	NE1125|NE1549| NE1658| NE2237
Not in SEED model or KEGG annotation|rxn05250	'FACOAL160(ISO)'		6.2.1.		cpd00002 + cpd00010 + cpd00067 + cpd11440 => cpd00012 + cpd00018 + cpd11441	ATP + CoA + H+ + fa6 => PPi + AMP + fa6coa	-4.296	1.25824	=>	c	0	10000	0	0	peg.1083|peg.1488|peg.1591|peg.2136	NE1125|NE1549| NE1658| NE2238
Not in SEED model or KEGG annotation|rxn05251	'FACOAL170(anteiso)'		6.2.1.		cpd00002 + cpd00010 + cpd00067 + cpd11433 => cpd00012 + cpd00018 + cpd11434	ATP + CoA + H+ + fa12 => PPi + AMP + fa12coa	-2.486	1.23168	=>	c	0	10000	0	0	peg.1083|peg.1488|peg.1591|peg.2136	NE1125|NE1549| NE1658| NE2239
Not in SEED model or KEGG annotation|rxn05252	'FACOAL170(ISO)'		6.2.1.		cpd00002 + cpd00010 + cpd00067 + cpd11431 => cpd00012 + cpd00018 + cpd11432	ATP + CoA + H+ + fa11 => PPi + AMP + fa11coa	-4.296	1.25824						0	peg.1083|peg.1488|peg.1591|peg.2136	NE1125|NE1549| NE1658| NE2240
HOUSEKEEPING
rxn13782	'Protein biosynthesis'				=> cpd17041	=> Protein biosynthesis	Not Available	Not Available	=>	c	0	10000	0	0	peg.2251+peg.1980+peg.1981+peg.1982+peg.1963+peg.1964+peg.43+peg.1405+peg.1406+peg.1008+peg.1658+peg.1649+peg.1095+peg.219+peg.1371+peg.188+peg.189+peg.191+peg.994+peg.2153+peg.1887+peg.376+peg.1577+peg.173+peg.1265+peg.1105+peg.608+peg.1141+peg.1142+peg.925+peg.926+peg.927+peg.928+peg.930+peg.2046+peg.1956+peg.1957+peg.1958+peg.1851+peg.145+peg.1558+peg.430+peg.1423+peg.1424+peg.166+peg.2236+peg…	NE0043+ NE0150+ NE0173+ NE0180+ NE0195+ NE0196+ NE0198+ NE0226+ NE0364+ NE0390+ NE0400+ NE0401+ NE0402+ NE0403+ NE0404+ NE0405+ NE0406+ NE0407+ NE0408+ NE0409+ NE0410+ NE0411+ NE0412+ NE0413+ NE0414+ NE0415+ NE0416+ NE0417+ NE0418+ NE0419+ NE0420+ NE0444+ NE0625+ NE0953+ NE0954+ NE0955+ NE0956+ NE0958+ NE1022+ NE1036+ NE1139+ NE1149+ NE1186+ NE1187+ NE1292+ NE1293+ NE1317+ NE1431+ NE1465+ NE1466+…
rxn13783	'DNA replication'				=> cpd17042	=> DNA replication	Not Available	Not Available	=>	c	0	10000	0	0	peg.1894+peg.1445+peg.1093+peg.1659+peg.1660+peg.1413+peg.419+peg.1682+peg.318+peg.221+peg.2183+peg.2343+peg.98	NE0098+ NE0228+ NE0332+ NE0433+ NE1137+ NE1473+ NE1505+ NE1728+ NE1729+ NE1753+ NE1978+ NE2284+ NE2453
rxn13784	'RNA transcription'				=> cpd17043	=> RNA transcription	Not Available	Not Available	=>	c	0	10000	0	0	peg.222+peg.1954+peg.1955+peg.935+peg.1606+peg.2220+peg.733+peg.1552+peg.375+peg.412+peg.2198	NE0229+ NE0389+ NE0426+ NE0760+ NE0963+ NE1614+ NE1673+ NE2045+ NE2046+ NE2302+ NE2324
Biomass	'Biomass'				(34.7964804613849) cpd00001 + (40.1701382876085) cpd00002 + (0.00407098121085595) cpd00003 + (0.00407098121085595) cpd00006 + (0.00407098121085595) cpd00010 + (0.00407098121085595) cpd00015 + (0.00407098121085595) cpd00016 + (0.00407098121085595) cpd00017 + (0.256013161299863) cpd00023 + (0.00407098121085595) cpd00028 + (0.00407098121085595) cpd00030 + (0.59580298717143) cpd00033 + (0.00407098121…	(34.7964804613849) H2O + (40.1701382876085) ATP + (0.00407098121085595) NAD + (0.00407098121085595) NADP + (0.00407098121085595) CoA + (0.00407098121085595) FAD + (0.00407098121085595) Pyridoxal phosphate + (0.00407098121085595) S-Adenosyl-L-methionine + (0.256013161299863) L-Glutamate + (0.00407098121085595) Heme + (0.00407098121085595) Mn2+ + (0.59580298717143) Glycine + (0.00407098121085595) Z…			=>	c	0	10000	0	1	UNIVERSAL	UNIVERSAL
Not in Seed Model|Proton Maintenance					(3) cpd00067[p] => (3) cpd00067	H+[p] => H+					0	0	0		UNIVERSAL	UNIVERSAL
UNASSIGNED REACTIONS
rxn00206	'Superoxidesuperoxide oxidoreductase'		1.15.1.	R00275	(2) cpd00532 => cpd00007 + cpd00025	(2) O2- => O2 + H2O2	-35.9697	0.707107	=>	c	0	10000	0	0	peg.843	NE0870
rxn09296	'hydrogen peroxide reductase (thioredoxin)'				cpd00025 + cpd11421 => (2) cpd00001 + cpd11420	H2O2 + trdrd => (2) H2O + trdox	-81.776	2.46633	=>	c	0	10000	0	0	peg.1006|peg.2284	NE1034|NE2390
rxn09562	'guanylate kinase (GMPdATP)'	Purine Conversions	2.7.4.		cpd00115 + cpd00126 <=> cpd00031 + cpd00177	dATP + GMP <=> GDP + dADP	0	2	<=>	c	1	10000	-10000	0	peg.2155	NE2254
rxn10052	'adenylate kinase (Inorganic triphosphate)'	Purine Conversions	2.7.4.		cpd00018 + cpd00067 + cpd00421 <=> cpd00008 + cpd00012	AMP + H+ + Triphosphate <=> ADP + PPi	Not Available	Not Available	<=>	c	1	10000	-10000	0	peg.1854	NE1933
rxn00745	'Phosphoenolpyruvateglycerone phosphotransferase'		2.7.1.12	R01012	cpd00061 + cpd00157 <=> cpd00020 + cpd00095	PEP + Glycerone <=> Pyruvate + Glycerone-phosphate	-9.11	0.635473	<=>	c	1	10000	-10000	0	peg.2088	NE2185
rxn00868	'Butanoyl-CoA(acceptor) 2,3-oxidoreductase'	Butanoate Metabolism	1.3.1.44|1.3.99.	R01171	cpd00003 + cpd00120 <= cpd00004 + cpd00067 + cpd00650	NAD + Butyryl-CoA <= NADH + H+ + Crotonyl-CoA	16.55	1.19027	<=	c	0	10000	0	0	peg.1487	NE1548|NE2348
rxn00881	'myo-Inositol 1-phosphate phosphahydrolase'	Inositol Phosphate Metabolism	3.1.3.2	R01185	cpd00001 + cpd00867 => cpd00009 + cpd00067 + cpd00121	H2O + Inositol 1-phosphate => Phosphate + H+ + L-Inositol	-2.317	0.735634	=>	c	0	10000	0	0	peg.1871	NE0781|NE1954
rxn00882	'myo-Inositol 4-phosphate phosphahydrolase'	Inositol Phosphate Metabolism	3.1.3.2	R01186	cpd00001 + cpd02230 => cpd00009 + cpd00067 + cpd00121	H2O + Inositol 4-phosphate => Phosphate + H+ + L-Inositol	-2.317	0.735634	=>	c	0	10000	0	0	peg.1871	NE0781|NE1954
rxn00883	'1D-myo-Inositol 3-phosphate phosphahydrolase'	Inositol Phosphate Metabolism	3.1.3.2	R01187	cpd00001 + cpd02484 => cpd00009 + cpd00067 + cpd00121	H2O + Inositol 3-phosphate => Phosphate + H+ + L-Inositol	-2.317	0.735634	=>	c	0	10000	0	0	peg.1871	NE0781|NE1954
rxn01117	'D-Arabinose-5-phosphate ketol-isomerase'		5.3.1.1	R01530	cpd00817 <=> cpd00171	D-Arabinose5-phosphate <=> D-Ribulose5-phosphate	-1.46	0.300689	<=>	c	1	10000	-10000	0	GAP FILLING	GAP FILLING
rxn01207	'4-Methyl-2-oxopentanoateNAD+ oxidoreductase'		1.2.1.2	R01651	cpd00003 + cpd00010 + cpd00200 <=> cpd00004 + cpd00011 + cpd01882	NAD + CoA + 4MOP <=> NADH + CO2 + Isovaleryl-CoA	-8.136	1.5977	<=>	c	1	10000	-10000	0	GAP FILLING	GAP FILLING
rxn01664	'2-Aminoadipate 6-semialdehyde'			R02317	cpd00001 + cpd00067 + cpd00352 <= cpd02522	H2O + H+ + delta1-Piperideine-6-L-carboxylate <= 2-Aminoadipate 6-semialdehyde	12.497	1.19032	<=	c	0	10000	0	0	SPONTANEOUS	SPONTANEOUS
rxn02314	'ATPD-tagatose-6-phosphate 1-phosphotransferase'	Galactose Metabolism	2.7.1.11|2.7.1.56|2.7.1.144|2.7.1.14	R03236	cpd00002 + cpd00805 <=> cpd00008 + cpd02371	ATP + D-Tagatose 6-phosphate <=> ADP + D-Tagatose 1,6-biphosphate	-4.5	0.23673	<=>	c	1	10000	-10000	0	peg.1855	NE1934
rxn02569	'ATPselenide, water phosphotransferase'	Selenocompound Metabolism (Check KEGG Annotation)	2.7.9.	R03595	cpd00001 + cpd00002 + cpd01078 <=> cpd00009 + cpd00018 + (2) cpd00067 + cpd03078	H2O + ATP + Selenide <=> Phosphate + AMP + (2) H+ + Selenophosphate	Not Available	Not Available	<=>	c	1	10000	-10000	0	peg.711	NE0733
rxn02666	'L-2-amino-3-oxobutanoate decarboxylation (spontaneous)'			R03758	cpd00011 + cpd01298 <= cpd00067 + cpd02211	CO2 + Aminoacetone <= H+ + L-2-Amino-acetoacetate	3.09	0.5417	<=	c	0	10000	0	0	SPONTANEOUS	SPONTANEOUS
rxn02791	'(5-Glutamyl)-peptideamino-acid 5-glutamyltransferase'	Cyanoamino Acid Metabolism (Check KEGG Annotation)	2.3.2.	R03970	cpd00023 + cpd01651 <=> cpd00001 + cpd03407	L-Glutamate + L-3-Cyanoalanine <=> H2O + gamma-Glutamyl-beta-cyanoalanine	0.463	0.848213	<=>	c	1	10000	-10000	0	peg.1279	NE1331
rxn02792	'(5-Glutamyl)-peptideamino-acid 5-glutamyltransferase'	Cyanoamino Acid Metabolism (Check KEGG Annotation)	2.3.2.		cpd00023 + cpd00067 + cpd01651 => cpd00001 + cpd00011 + cpd03646	L-Glutamate + H+ + L-3-Cyanoalanine => H2O + CO2 + gamma-Glutamyl-3-aminopropiononitrile	-2.627	1.0186	=>	c	0	10000	0	0	peg.1279	NE1331
rxn02916	'6-Amino-2-oxohexanoate cyclation'	Tropane, Piperdine and Pyridine Alkaloid Biosynthesis		R04175	cpd02074 => cpd00001 + cpd00067 + cpd00922	2-Oxo-6-aminocaproate => H2O + H+ + delta1-Piperideine-2-carboxylate	-14.937	1.50025	=>	c	0	10000	0	0	SPONTANEOUS	SPONTANEOUS
rxn03236	'4a-hydroxytetrahydrobiopterin hydro-lyase'		4.2.1.9	R04734	cpd03897 <=> cpd00001 + cpd00231	4a-Hydroxytetrahydrobiopterin <=> H2O + Dihydrobiopterin	0.373	3.34508	<=>	c	1	10000	-10000	0	peg.77	NE0077
rxn08040	'UDP-N-acetylglucosamineundecaprenylphosphate N-acetylglucosamine -1-phosphate transferase'			R08856	cpd00037 + cpd00286 <=> cpd00091 + cpd00946	UDP-N-acetylglucosamine + Undecaprenylphosphate <=> UMP + Undecaprenyl diphospho N-acetyl-glucosamine	0	2	<=>	c	1	10000	-10000	0	peg.2180	NE2281
rxn04750	'(S)-3-hydroxyacyl-CoANAD+ oxidoreductase'		1.1.1.3	R06941	cpd00003 + cpd09844 <=> cpd00004 + cpd00067 + cpd01507	NAD + (3S)-3-Hydroxyadipyl-CoA <=> NADH + H+ + 3-Oxoadipyl-CoA	3.76	1.07969	<=>	c	1	10000	-10000	0	peg.1467	NE1528
rxn06526	'NADPHprotein-disulfide oxidoreductase'		1.8.1.	R03914	cpd00006 + cpd12072 <=> cpd00005 + cpd00067 + cpd12139	NADP + Protein dithiol <=> NADPH + H+ + Protein disulfide	-4.712	2.48412	<=>	c	1	10000	-10000	0	peg.2283	NE2389
rxn06991	(p)-4-hydroxy-3-methylbut-2-en-1-yl-diphosphateprotein-disulfide'	Biosynthesis of Steroids	1.17.4.		cpd08301 + cpd12072 => cpd00001 + cpd08615 + cpd12139	2-C-methyl-D-erythritol2-4-cyclodiphosphate + Protein dithiol => H2O + 1-Hydroxy-2-methyl-2-butenyl 4-diphosphate + Protein disulfide	-46.109	3.10804	=>	c	0	10000	0	0	GAP FILLING	GAP FILLING
rxn08669	'Glycerophosphodiester phosphodiesterase (Glycerophosphoglycerol)'	Glycerol and Glycerol 3-Phosphate Uptake and Utilization	3.1.4.4		cpd00001 + cpd02090 <=> cpd00080 + cpd00100	H2O + Glycerophosphoglycerol <=> Glycerol-3-phosphate + Glycerol	-4.813	0.694983	<=>	c	1	10000	-10000	0	peg.357	NE0371
rxn08707	'Heme O synthase'	Biogenesis of Cytochrome c Oxidases	2.5.1.		cpd00001 + cpd00028 + cpd00350 <=> cpd00012 + cpd11313	H2O + Heme + Farnesyldiphosphate <=> PPi + hemeO	Not Available	Not Available	<=>	c	1	10000	-10000	0	peg.982	NE1010
'rxn12217'	Formaldehyde thf Binding	Methane Metabolism	Undetermined	None	cpd00055 + cpd00087 <=> cpd00001 + cpd00125	Formaldehyde + Tetrahydrofolate <=> H2O + 5-10-Methylenetetrahydrofolate	-5.167	1.8826	<=>	c	1	10000	-10000	0	SPONTANEOUS	SPONTANEOUS
'rxn00377'	S-Formylglutathione hydrolase	Methane Metabolism	3.1.2.12	R00527	cpd00001 + cpd00759 <=> cpd00042 + cpd00047 + cpd00067	H2O + S-Formylglutathione => GSH + Formate + H+	-4.557	1.29987	<=>	c	1	10000	-10000	0	peg.881	NE0908
'rxn08460'	formaldehyde dehydrogenase	Methane Metabolism	1.2.1.1	R06983	cpd00003 + cpd15487 <=> cpd00004 + cpd00067 + cpd00759	NAD + hydroxymethylglutathione <=> NADH + H+ + S-Formylglutathione	-6.08	1.16414	<=>	c	1	10000	-10000	0	peg.880	NE0907
'rxn08463'	formaldehyde glutathione ligase (spontaneous)	Methane Metabolism	Undetermined	None	cpd00042 + cpd00055 <=> cpd15487	GSH + Formaldehyde <=> hydroxymethylglutathione	0.834	1.1071	<=>	c	1	10000	-10000	0	SPONTANEOUS	SPONTANEOUS
LONG-CHAIN LIPID SYNTHESIS
rxn05358	'2-methylbutanoyl-CoA[acyl-carrier-protein] transferase'	Long-Chain Lipid Synthesis	2.3.1.		cpd00760 + cpd11493 <=> cpd00010 + cpd11495	2-Methylbutyryl-CoA + ACP <=> CoA + 2-methylbutyryl-ACP	0	2	<=>	c	1	10000	-10000	0	peg.1580	NE1647
rxn05359	'4-methyl-3-oxo-hexanoyl-ACPmalonyl-[acyl-carrier-protein] C-acyltransferase (decarboxylating)'	Long-Chain Lipid Synthesis	2.3.1.		cpd00067 + cpd11492 + cpd11495 => cpd00011 + cpd11493 + cpd11496	H+ + Malonyl-acyl-carrierprotein- + 2-methylbutyryl-ACP => CO2 + ACP + 4-methyl-3-oxo-hexanoyl-ACP	2.156	1.19377	=>	c	0	10000	0	0	peg.1579+peg.1583	NE1646+NE1650
rxn05360	'4-methyl-3-oxo-hexanoyl-ACPNADP+ oxidoreductase'	Long-Chain Lipid Synthesis	1.1.1.		cpd00005 + cpd00067 + cpd11496 <=> cpd00006 + cpd11497	NADPH + H+ + 4-methyl-3-oxo-hexanoyl-ACP <=> NADP + 4-methyl-3-hydroxy-hexanoyl-ACP	-3.76	1.07969	<=>	c	1	10000	-10000	0	peg.1581	NE1648
rxn05361	'4-methyl-3-hydroxy-hexanoyl-ACP hydro-lyase'	Long-Chain Lipid Synthesis	4.2.1.		cpd11497 <=> cpd00001 + cpd11498	4-methyl-3-hydroxy-hexanoyl-ACP <=> H2O + 4-methyl-trans-hex-2-enoyl-ACP	2.163	0.767366	<=>	c	1	10000	-10000	0	peg.1639	NE1708
rxn05363	'4-methyl-hexanoyl-ACPmalonyl-[acyl-carrier-protein] C-acyltransferase (decarboxylating)'	Long-Chain Lipid Synthesis	2.3.1.		cpd00067 + cpd11492 + cpd11499 => cpd00011 + cpd11493 + cpd11500	H+ + Malonyl-acyl-carrierprotein- + 4-methyl-hexanoyl-ACP => CO2 + ACP + 6-methyl-3-oxo-octanoyl-ACP	2.156	1.19377	=>	c	0	10000	0	0	peg.1579+peg.1583	NE1646+NE1650
rxn05364	'6-methyl-3-oxo-octanoyl-ACPNADP+ oxidoreductase'	Long-Chain Lipid Synthesis	1.1.1.		cpd00005 + cpd00067 + cpd11500 <=> cpd00006 + cpd11501	NADPH + H+ + 6-methyl-3-oxo-octanoyl-ACP <=> NADP + 6-methyl-3-hydroxy-octanoyl-ACP	-3.76	1.07969	<=>	c	1	10000	-10000	0	peg.1581	NE1648
rxn05365	'6-methyl-3-hydroxy-octanoyl-ACP hydro-lyase'	Long-Chain Lipid Synthesis	4.2.1.		cpd11501 <=> cpd00001 + cpd11502	6-methyl-3-hydroxy-octanoyl-ACP <=> H2O + 6-methyl-trans-oct-2-enoyl-ACP	2.163	0.767366	<=>	c	1	10000	-10000	0	peg.1639	NE1708
rxn05367	'6-methyl-octanoyl-ACPmalonyl-[acyl-carrier-protein] C-acyltransferase (decarboxylating)'	Long-Chain Lipid Synthesis	2.3.1.		cpd00067 + cpd11492 + cpd11503 => cpd00011 + cpd11493 + cpd11504	H+ + Malonyl-acyl-carrierprotein- + 6-methyl-octanoyl-ACP => CO2 + ACP + 8-methyl-3-oxo-decanoyl-ACP	2.156	1.19377	=>	c	0	10000	0	0	peg.1579+peg.1583	NE1646+NE1650
rxn05368	'8-methyl-3-oxo-decanoyl-ACPNADP+ oxidoreductase'	Long-Chain Lipid Synthesis	1.1.1.		cpd00005 + cpd00067 + cpd11504 <=> cpd00006 + cpd11505	NADPH + H+ + 8-methyl-3-oxo-decanoyl-ACP <=> NADP + 8-methyl-3-hydroxy-decanoyl-ACP	-3.76	1.07969	<=>	c	1	10000	-10000	0	peg.1581	NE1648
rxn05369	'8-methyl-3-hydroxy-decanoyl-ACP hydro-lyase'	Long-Chain Lipid Synthesis	4.2.1.		cpd11505 <=> cpd00001 + cpd11506	8-methyl-3-hydroxy-decanoyl-ACP <=> H2O + 8-methyl-trans-dec-2-enoyl-ACP	2.163	0.767366	<=>	c	1	10000	-10000	0	peg.1639	NE1708
rxn05371	'8-methyl-decanoyl-ACPmalonyl-[acyl-carrier-protein] C-acyltransferase (decarboxylating)'	Long-Chain Lipid Synthesis	2.3.1.		cpd00067 + cpd11492 + cpd11507 => cpd00011 + cpd11493 + cpd11508	H+ + Malonyl-acyl-carrierprotein- + 8-methyl-decanoyl-ACP => CO2 + ACP + 10-methyl-3-oxo-dodecanoyl-ACP	2.156	1.19377	=>	c	0	10000	0	0	peg.1579+peg.1583	NE1646+NE1650
rxn05372	'10-methyl-3-oxo-dodecanoyl-ACPNADP+ oxidoreductase'	Long-Chain Lipid Synthesis	1.1.1.		cpd00005 + cpd00067 + cpd11508 <=> cpd00006 + cpd11509	NADPH + H+ + 10-methyl-3-oxo-dodecanoyl-ACP <=> NADP + 10-methyl-3-hydroxy-dodecanoyl-ACP	-3.76	1.07969	<=>	c	1	10000	-10000	0	peg.1581	NE1648
rxn05373	'10-methyl-3-hydroxy-dodecanoyl-ACP hydro-lyase'	Long-Chain Lipid Synthesis	4.2.1.		cpd11509 <=> cpd00001 + cpd11510	10-methyl-3-hydroxy-dodecanoyl-ACP <=> H2O + 10-methyl-trans-dodec-2-enoyl-ACP	2.163	0.767366	<=>	c	1	10000	-10000	0	peg.1639	NE1708
rxn05375	'10-methyl-dodecanoyl-ACPmalonyl-[acyl-carrier-protein] C-acyltransferase (decarboxylating)'	Long-Chain Lipid Synthesis	2.3.1.		cpd00067 + cpd11492 + cpd11511 => cpd00011 + cpd11493 + cpd11512	H+ + Malonyl-acyl-carrierprotein- + 10-methyl-dodecanoyl-ACP => CO2 + ACP + 12-methyl-3-oxo-tetra-decanoyl-ACP	2.156	1.19377	=>	c	0	10000	0	0	peg.1579+peg.1583	NE1646+NE1650
rxn05376	'12-methyl-3-oxo-tetra-decanoyl-ACPNADP+ oxidoreductase'	Long-Chain Lipid Synthesis	1.1.1.		cpd00005 + cpd00067 + cpd11512 <=> cpd00006 + cpd11513	NADPH + H+ + 12-methyl-3-oxo-tetra-decanoyl-ACP <=> NADP + 12-methyl-3-hydroxy-tetra-decanoyl-ACP	-3.76	1.07969	<=>	c	1	10000	-10000	0	peg.1581	NE1648
rxn05377	'12-methyl-3-hydroxy-tetra-decanoyl-ACP hydro-lyase'	Long-Chain Lipid Synthesis	4.2.1.		cpd11513 <=> cpd00001 + cpd11514	12-methyl-3-hydroxy-tetra-decanoyl-ACP <=> H2O + 12-methyl-trans-tetra-dec-2-enoyl-ACP	2.163	0.767366	<=>	c	1	10000	-10000	0	peg.1639	NE1708
rxn05379	'12-methyl-tetra-decanoyl-ACPmalonyl-[acyl-carrier-protein] C-acyltransferase (decarboxylating)'	Long-Chain Lipid Synthesis	2.3.1.		cpd00067 + cpd11492 + cpd11515 => cpd00011 + cpd11493 + cpd11516	H+ + Malonyl-acyl-carrierprotein- + 12-methyl-tetra-decanoyl-ACP => CO2 + ACP + 14-methyl-3-oxo-hexa-decanoyl-ACP	2.156	1.19377	=>	c	0	10000	0	0	peg.1579+peg.1583	NE1646+NE1650
rxn05380	'14-methyl-3-oxo-hexa-decanoyl-ACPNADP+ oxidoreductase'	Long-Chain Lipid Synthesis	1.1.1.		cpd00005 + cpd00067 + cpd11516 <=> cpd00006 + cpd11517	NADPH + H+ + 14-methyl-3-oxo-hexa-decanoyl-ACP <=> NADP + 14-methyl-3-hydroxy-hexa-decanoyl-ACP	-3.76	1.07969	<=>	c	1	10000	-10000	0	peg.1581	NE1648
rxn05381	'14-methyl-3-hydroxy-hexa-decanoyl-ACP hydro-lyase'	Long-Chain Lipid Synthesis	4.2.1.		cpd11517 <=> cpd00001 + cpd11518	14-methyl-3-hydroxy-hexa-decanoyl-ACP <=> H2O + 14-methyl-trans-hexa-dec-2-enoyl-ACP	2.163	0.767366	<=>	c	1	10000	-10000	0	peg.1639	NE1708
rxn05383	'3-methylbutanoyl-CoA[acyl-carrier-protein] transferase'	Long-Chain Lipid Synthesis	2.3.1.		cpd01882 + cpd11493 <=> cpd00010 + cpd11520	Isovaleryl-CoA + ACP <=> CoA + isovaleryl-ACP	0	2	<=>	c	1	10000	-10000	0	peg.1580	NE1647
rxn05384	'3-methylbutanoyl-ACPmalonyl-[acyl-carrier-protein] C-acyltransferase (decarboxylating)'	Long-Chain Lipid Synthesis	2.3.1.		cpd00067 + cpd11492 + cpd11520 => cpd00011 + cpd11493 + cpd11521	H+ + Malonyl-acyl-carrierprotein- + isovaleryl-ACP => CO2 + ACP + 5-methyl-3-oxo-hexanoyl-ACP	2.156	1.19377	=>	c	0	10000	0	0	peg.1579+peg.1583	NE1646+NE1650
rxn05385	'5-methyl-3-oxo-hexanoyl-ACPNADP+ oxidoreductase'	Long-Chain Lipid Synthesis	1.1.1.		cpd00005 + cpd00067 + cpd11521 <=> cpd00006 + cpd11522	NADPH + H+ + 5-methyl-3-oxo-hexanoyl-ACP <=> NADP + 5-methyl-3-hydroxy-hexanoyl-ACP	-3.76	1.07969	<=>	c	1	10000	-10000	0	peg.1581	NE1648
rxn05386	'5-methyl-3-hydroxy-hexanoyl-ACP hydro-lyase'	Long-Chain Lipid Synthesis	4.2.1.		cpd11522 <=> cpd00001 + cpd11523	5-methyl-3-hydroxy-hexanoyl-ACP <=> H2O + 5-methyl-trans-hex-2-enoyl-ACP	2.163	0.767366	<=>	c	1	10000	-10000	0	peg.1639	NE1708
rxn05388	'5-methyl-hexanoyl-ACPmalonyl-[acyl-carrier-protein] C-acyltransferase (decarboxylating)'	Long-Chain Lipid Synthesis	2.3.1.		cpd00067 + cpd11492 + cpd11524 => cpd00011 + cpd11493 + cpd11525	H+ + Malonyl-acyl-carrierprotein- + 5-methyl-hexanoyl-ACP => CO2 + ACP + 7-methyl-3-oxo-octanoyl-ACP	2.156	1.19377	=>	c	0	10000	0	0	peg.1579+peg.1583	NE1646+NE1650
rxn05389	'7-methyl-3-oxo-octanoyl-ACPNADP+ oxidoreductase'	Long-Chain Lipid Synthesis	1.1.1.		cpd00005 + cpd00067 + cpd11525 <=> cpd00006 + cpd11526	NADPH + H+ + 7-methyl-3-oxo-octanoyl-ACP <=> NADP + 7-methyl-3-hydroxy-octanoyl-ACP	-3.76	1.07969	<=>	c	1	10000	-10000	0	peg.1581	NE1648
rxn05390	'7-methyl-3-hydroxy-octanoyl-ACP hydro-lyase'	Long-Chain Lipid Synthesis	4.2.1.		cpd11526 <=> cpd00001 + cpd11527	7-methyl-3-hydroxy-octanoyl-ACP <=> H2O + 7-methyl-trans-oct-2-enoyl-ACP	2.163	0.767366	<=>	c	1	10000	-10000	0	peg.1639	NE1708
rxn05392	'7-methyl-octanoyl-ACPmalonyl-[acyl-carrier-protein] C-acyltransferase (decarboxylating)'	Long-Chain Lipid Synthesis	2.3.1.		cpd00067 + cpd11492 + cpd11528 => cpd00011 + cpd11493 + cpd11529	H+ + Malonyl-acyl-carrierprotein- + 7-methyl-octanoyl-ACP => CO2 + ACP + 9-methyl-3-oxo-decanoyl-ACP	2.156	1.19377	=>	c	0	10000	0	0	peg.1579+peg.1583	NE1646+NE1650
rxn05393	'9-methyl-3-oxo-decanoyl-ACPNADP+ oxidoreductase'	Long-Chain Lipid Synthesis	1.1.1.		cpd00005 + cpd00067 + cpd11529 <=> cpd00006 + cpd11530	NADPH + H+ + 9-methyl-3-oxo-decanoyl-ACP <=> NADP + 9-methyl-3-hydroxy-decanoyl-ACP	-3.76	1.07969	<=>	c	1	10000	-10000	0	peg.1581	NE1648
rxn05394	'9-methyl-3-hydroxy-decanoyl-ACP hydro-lyase'	Long-Chain Lipid Synthesis	4.2.1.		cpd11530 <=> cpd00001 + cpd11531	9-methyl-3-hydroxy-decanoyl-ACP <=> H2O + 9-methyl-trans-dec-2-enoyl-ACP	2.163	0.767366	<=>	c	1	10000	-10000	0	peg.1639	NE1708
rxn05396	'9-methyl-decanoyl-ACPmalonyl-[acyl-carrier-protein] C-acyltransferase (decarboxylating)'	Long-Chain Lipid Synthesis	2.3.1.		cpd00067 + cpd11492 + cpd11532 => cpd00011 + cpd11493 + cpd11533	H+ + Malonyl-acyl-carrierprotein- + 9-methyl-decanoyl-ACP => CO2 + ACP + 11-methyl-3-oxo-dodecanoyl-ACP	2.156	1.19377	=>	c	0	10000	0	0	peg.1579+peg.1583	NE1646+NE1650
rxn05397	'11-methyl-3-oxo-dodecanoyl-ACPNADP+ oxidoreductase'	Long-Chain Lipid Synthesis	1.1.1.		cpd00005 + cpd00067 + cpd11533 <=> cpd00006 + cpd11534	NADPH + H+ + 11-methyl-3-oxo-dodecanoyl-ACP <=> NADP + 11-methyl-3-hydroxy-dodecanoyl-ACP	-3.76	1.07969	<=>	c	1	10000	-10000	0	peg.1581	NE1648
rxn05398	'11-methyl-3-hydroxy-dodecanoyl-ACP hydro-lyase'	Long-Chain Lipid Synthesis	4.2.1.		cpd11534 <=> cpd00001 + cpd11535	11-methyl-3-hydroxy-dodecanoyl-ACP <=> H2O + 11-methyl-trans-dodec-2-enoyl-ACP	2.163	0.767366	<=>	c	1	10000	-10000	0	peg.1639	NE1708
rxn05400	'11-methyl-dodecanoyl-ACPmalonyl-[acyl-carrier-protein] C-acyltransferase (decarboxylating)'	Long-Chain Lipid Synthesis	2.3.1.		cpd00067 + cpd11492 + cpd11536 => cpd00011 + cpd11493 + cpd11537	H+ + Malonyl-acyl-carrierprotein- + 11-methyl-dodecanoyl-ACP => CO2 + ACP + 13-methyl-3-oxo-tetra-decanoyl-ACP	2.156	1.19377	=>	c	0	10000	0	0	peg.1579+peg.1583	NE1646+NE1650
rxn05401	'13-methyl-3-oxo-tetra-decanoyl-ACPNADP+ oxidoreductase'	Long-Chain Lipid Synthesis	1.1.1.		cpd00005 + cpd00067 + cpd11537 <=> cpd00006 + cpd11538	NADPH + H+ + 13-methyl-3-oxo-tetra-decanoyl-ACP <=> NADP + 13-methyl-3-hydroxy-tetra-decanoyl-ACP	-3.76	1.07969	<=>	c	1	10000	-10000	0	peg.1581	NE1648
rxn05402	'13-methyl-3-hydroxy-tetra-decanoyl-ACP hydro-lyase'	Long-Chain Lipid Synthesis	4.2.1.		cpd11538 <=> cpd00001 + cpd11539	13-methyl-3-hydroxy-tetra-decanoyl-ACP <=> H2O + 13-methyl-trans-tetra-dec-2-enoyl-ACP	2.163	0.767366	<=>	c	1	10000	-10000	0	peg.1639	NE1708
rxn05404	'13-methyl-tetra-decanoyl-ACPmalonyl-[acyl-carrier-protein] C-acyltransferase (decarboxylating)'	Long-Chain Lipid Synthesis	2.3.1.		cpd00067 + cpd11492 + cpd11540 => cpd00011 + cpd11493 + cpd11541	H+ + Malonyl-acyl-carrierprotein- + 13-methyl-tetra-decanoyl-ACP => CO2 + ACP + 15-methyl-3-oxo-hexa-decanoyl-ACP	2.156	1.19377	=>	c	0	10000	0	0	peg.1579+peg.1583	NE1646+NE1650
rxn05405	'15-methyl-3-oxo-hexa-decanoyl-ACPNADP+ oxidoreductase'	Long-Chain Lipid Synthesis	1.1.1.		cpd00005 + cpd00067 + cpd11541 <=> cpd00006 + cpd11542	NADPH + H+ + 15-methyl-3-oxo-hexa-decanoyl-ACP <=> NADP + 15-methyl-3-hydroxy-hexa-decanoyl-ACP	-3.76	1.07969	<=>	c	1	10000	-10000	0	peg.1581	NE1648
rxn05406	'15-methyl-3-hydroxy-hexa-decanoyl-ACP hydro-lyase'	Long-Chain Lipid Synthesis	4.2.1.		cpd11542 <=> cpd00001 + cpd11543	15-methyl-3-hydroxy-hexa-decanoyl-ACP <=> H2O + 15-methyl-trans-hexa-dec-2-enoyl-ACP	2.163	0.767366	<=>	c	1	10000	-10000	0	peg.1639	NE1708
rxn05408	'2-methylpropionyl-CoA[acyl-carrier-protein] transferase'	Long-Chain Lipid Synthesis	2.3.1.		cpd00481 + cpd11493 <=> cpd00010 + cpd11545	Isobutyryl-CoA + ACP <=> CoA + isobutyryl-ACP	0	2	<=>	c	1	10000	-10000	0	peg.1580	NE1647
rxn05409	'2-methylpropionyl-ACPmalonyl-[acyl-carrier-protein] C-acyltransferase (decarboxylating)'	Long-Chain Lipid Synthesis	2.3.1.		cpd00067 + cpd11492 + cpd11545 => cpd00011 + cpd11493 + cpd11546	H+ + Malonyl-acyl-carrierprotein- + isobutyryl-ACP => CO2 + ACP + 4-methyl-3-oxo-pentanoyl-ACP	2.156	1.19377	=>	c	0	10000	0	0	peg.1579+peg.1583	NE1646+NE1650
rxn05410	'4-methyl-3-oxo-pentanoyl-ACPNADP+ oxidoreductase'	Long-Chain Lipid Synthesis	1.1.1.		cpd00005 + cpd00067 + cpd11546 <=> cpd00006 + cpd11547	NADPH + H+ + 4-methyl-3-oxo-pentanoyl-ACP <=> NADP + 4-methyl-3-hydroxy-pentanoyl-ACP	-3.76	1.07969	<=>	c	1	10000	-10000	0	peg.1581	NE1648
rxn05411	'4-methyl-3-hydroxy-pentanoyl-ACP hydro-lyase'	Long-Chain Lipid Synthesis	4.2.1.		cpd11547 <=> cpd00001 + cpd11548	4-methyl-3-hydroxy-pentanoyl-ACP <=> H2O + 4-methyl-trans-pent-2-enoyl-ACP	2.163	0.767366	<=>	c	1	10000	-10000	0	peg.1639	NE1708
rxn05413	'4-methyl-pentanoyl-ACPmalonyl-[acyl-carrier-protein] C-acyltransferase (decarboxylating)'	Long-Chain Lipid Synthesis	2.3.1.		cpd00067 + cpd11492 + cpd11549 => cpd00011 + cpd11493 + cpd11550	H+ + Malonyl-acyl-carrierprotein- + 4-methyl-pentanoyl-ACP => CO2 + ACP + 6-methyl-3-oxo-heptanoyl-ACP	2.156	1.19377	=>	c	0	10000	0	0	peg.1579+peg.1583	NE1646+NE1650
rxn05414	'6-methyl-3-oxo-heptanoyl-ACPNADP+ oxidoreductase'	Long-Chain Lipid Synthesis	1.1.1.		cpd00005 + cpd00067 + cpd11550 <=> cpd00006 + cpd11551	NADPH + H+ + 6-methyl-3-oxo-heptanoyl-ACP <=> NADP + 6-methyl-3-hydroxy-heptanoyl-ACP	-3.76	1.07969	<=>	c	1	10000	-10000	0	peg.1581	NE1648
rxn05415	'6-methyl-3-hydroxy-heptanoyl-ACP hydro-lyase'	Long-Chain Lipid Synthesis	4.2.1.		cpd11551 <=> cpd00001 + cpd11552	6-methyl-3-hydroxy-heptanoyl-ACP <=> H2O + 6-methyl-trans-hept-2-enoyl-ACP	2.163	0.767366	<=>	c	1	10000	-10000	0	peg.1639	NE1708
rxn05417	'6-methyl-heptanoyl-ACPmalonyl-[acyl-carrier-protein] C-acyltransferase (decarboxylating)'	Long-Chain Lipid Synthesis	2.3.1.		cpd00067 + cpd11492 + cpd11553 => cpd00011 + cpd11493 + cpd11554	H+ + Malonyl-acyl-carrierprotein- + 6-methyl-heptanoyl-ACP => CO2 + ACP + 8-methyl-3-oxo-nonanoyl-ACP	2.156	1.19377	=>	c	0	10000	0	0	peg.1579+peg.1583	NE1646+NE1650
rxn05418	'8-methyl-3-oxo-nonanoyl-ACPNADP+ oxidoreductase'	Long-Chain Lipid Synthesis	1.1.1.		cpd00005 + cpd00067 + cpd11554 <=> cpd00006 + cpd11555	NADPH + H+ + 8-methyl-3-oxo-nonanoyl-ACP <=> NADP + 8-methyl-3-hydroxy-nonanoyl-ACP	-3.76	1.07969	<=>	c	1	10000	-10000	0	peg.1581	NE1648
rxn05419	'8-methyl-3-hydroxy-nonanoyl-ACP hydro-lyase'	Long-Chain Lipid Synthesis	4.2.1.		cpd11555 <=> cpd00001 + cpd11556	8-methyl-3-hydroxy-nonanoyl-ACP <=> H2O + 8-methyl-trans-non-2-enoyl-ACP	2.163	0.767366	<=>	c	1	10000	-10000	0	peg.1639	NE1708
rxn05421	'8-methyl-nonanoyl-ACPmalonyl-[acyl-carrier-protein] C-acyltransferase (decarboxylating)'	Long-Chain Lipid Synthesis	2.3.1.		cpd00067 + cpd11492 + cpd11557 => cpd00011 + cpd11493 + cpd11558	H+ + Malonyl-acyl-carrierprotein- + 8-methyl-nonanoyl-ACP => CO2 + ACP + 10-methyl-3-oxo-undecanoyl-ACP	2.156	1.19377	=>	c	0	10000	0	0	peg.1579+peg.1583	NE1646+NE1650
rxn05422	'10-methyl-3-oxo-undecanoyl-ACPNADP+ oxidoreductase'	Long-Chain Lipid Synthesis	1.1.1.		cpd00005 + cpd00067 + cpd11558 <=> cpd00006 + cpd11559	NADPH + H+ + 10-methyl-3-oxo-undecanoyl-ACP <=> NADP + 10-methyl-3-hydroxy-undecanoyl-ACP	-3.76	1.07969	<=>	c	1	10000	-10000	0	peg.1581	NE1648
rxn05423	'10-methyl-3-hydroxy-undecanoyl-ACP hydro-lyase'	Long-Chain Lipid Synthesis	4.2.1.		cpd11559 <=> cpd00001 + cpd11560	10-methyl-3-hydroxy-undecanoyl-ACP <=> H2O + 10-methyl-trans-undec-2-enoyl-ACP	2.163	0.767366	<=>	c	1	10000	-10000	0	peg.1639	NE1708
rxn05425	'10-methyl-undecanoyl-ACPmalonyl-[acyl-carrier-protein] C-acyltransferase (decarboxylating)'	Long-Chain Lipid Synthesis	2.3.1.		cpd00067 + cpd11492 + cpd11561 => cpd00011 + cpd11493 + cpd11562	H+ + Malonyl-acyl-carrierprotein- + 10-methyl-undecanoyl-ACP => CO2 + ACP + 12-methyl-3-oxo-tridecanoyl-ACP	2.156	1.19377	=>	c	0	10000	0	0	peg.1579+peg.1583	NE1646+NE1650
rxn05426	'12-methyl-3-oxo-tridecanoyl-ACPNADP+ oxidoreductase'	Long-Chain Lipid Synthesis	1.1.1.		cpd00005 + cpd00067 + cpd11562 <=> cpd00006 + cpd11563	NADPH + H+ + 12-methyl-3-oxo-tridecanoyl-ACP <=> NADP + 12-methyl-3-hydroxy-tridecanoyl-ACP	-3.76	1.07969	<=>	c	1	10000	-10000	0	peg.1581	NE1648
rxn05427	'12-methyl-3-hydroxy-tridecanoyl-ACP hydro-lyase'	Long-Chain Lipid Synthesis	4.2.1.		cpd11563 <=> cpd00001 + cpd11564	12-methyl-3-hydroxy-tridecanoyl-ACP <=> H2O + 12-methyl-trans-tridec-2-enoyl-ACP	2.163	0.767366	<=>	c	1	10000	-10000	0	peg.1639	NE1708
rxn05429	'12-methyl-tridecanoyl-ACPmalonyl-[acyl-carrier-protein] C-acyltransferase (decarboxylating)'	Long-Chain Lipid Synthesis	2.3.1.		cpd00067 + cpd11492 + cpd11565 => cpd00011 + cpd11493 + cpd11566	H+ + Malonyl-acyl-carrierprotein- + 12-methyl-tridecanoyl-ACP => CO2 + ACP + 14-methyl-3-oxo-pentadecanoyl-ACP	2.156	1.19377	=>	c	0	10000	0	0	peg.1579+peg.1583	NE1646+NE1650
rxn05430	'14-methyl-3-oxo-pentadecanoyl-ACPNADP+ oxidoreductase'	Long-Chain Lipid Synthesis	1.1.1.		cpd00005 + cpd00067 + cpd11566 <=> cpd00006 + cpd11567	NADPH + H+ + 14-methyl-3-oxo-pentadecanoyl-ACP <=> NADP + 14-methyl-3-hydroxy-pentadecanoyl-ACP	-3.76	1.07969	<=>	c	1	10000	-10000	0	peg.1581	NE1648
rxn05431	'14-methyl-3-hydroxy-pentadecanoyl-ACP hydro-lyase'	Long-Chain Lipid Synthesis	4.2.1.		cpd11567 <=> cpd00001 + cpd11568	14-methyl-3-hydroxy-pentadecanoyl-ACP <=> H2O + 14-methyl-trans-pentadec-2-enoyl-ACP	2.163	0.767366	<=>	c	1	10000	-10000	0	peg.1639	NE1708
rxn05433	'4-methyl-trans-hex-2-enoyl-ACPNAD+ oxidoreductase (A-specific)'	Long-Chain Lipid Synthesis	1.3.1.		cpd00004 + cpd00067 + cpd11498 => cpd00003 + cpd11499	NADH + H+ + 4-methyl-trans-hex-2-enoyl-ACP => NAD + 4-methyl-hexanoyl-ACP	-16.55	1.19027	=>	c	0	10000	0	0	peg.2106	NE2205
rxn05434	'6-methyl-trans-oct-2-enoyl-ACPNAD+ oxidoreductase (A-specific)'	Long-Chain Lipid Synthesis	1.3.1.		cpd00004 + cpd00067 + cpd11502 => cpd00003 + cpd11503	NADH + H+ + 6-methyl-trans-oct-2-enoyl-ACP => NAD + 6-methyl-octanoyl-ACP	-16.55	1.19027	=>	c	0	10000	0	0	peg.2106	NE2205
rxn05435	'8-methyl-trans-dec-2-enoyl-ACPNAD+ oxidoreductase (A-specific)'	Long-Chain Lipid Synthesis	1.3.1.		cpd00004 + cpd00067 + cpd11506 => cpd00003 + cpd11507	NADH + H+ + 8-methyl-trans-dec-2-enoyl-ACP => NAD + 8-methyl-decanoyl-ACP	-16.55	1.19027	=>	c	0	10000	0	0	peg.2106	NE2205
rxn05436	'10-methyl-trans-dodec-2-enoyl-ACPNAD+ oxidoreductase (A-specific)'	Long-Chain Lipid Synthesis	1.3.1.		cpd00004 + cpd00067 + cpd11510 => cpd00003 + cpd11511	NADH + H+ + 10-methyl-trans-dodec-2-enoyl-ACP => NAD + 10-methyl-dodecanoyl-ACP	-16.55	1.19027	=>	c	0	10000	0	0	peg.2106	NE2205
rxn05437	'12-methyl-trans-tetra-dec-2-enoyl-ACPNAD+ oxidoreductase (A-specific)'	Long-Chain Lipid Synthesis	1.3.1.		cpd00004 + cpd00067 + cpd11514 => cpd00003 + cpd11515	NADH + H+ + 12-methyl-trans-tetra-dec-2-enoyl-ACP => NAD + 12-methyl-tetra-decanoyl-ACP	-16.55	1.19027	=>	c	0	10000	0	0	peg.2106	NE2205
rxn05438	'14-methyl-trans-hexa-dec-2-enoyl-ACPNAD+ oxidoreductase (A-specific)'	Long-Chain Lipid Synthesis	1.3.1.		cpd00004 + cpd00067 + cpd11518 => cpd00003 + cpd11519	NADH + H+ + 14-methyl-trans-hexa-dec-2-enoyl-ACP => NAD + 14-methyl-hexa-decanoyl-ACP	-16.55	1.19027	=>	c	0	10000	0	0	peg.2106	NE2205
rxn05439	'5-methyl-trans-hex-2-enoyl-ACPNAD+ oxidoreductase (A-specific)'	Long-Chain Lipid Synthesis	1.3.1.		cpd00004 + cpd00067 + cpd11523 => cpd00003 + cpd11524	NADH + H+ + 5-methyl-trans-hex-2-enoyl-ACP => NAD + 5-methyl-hexanoyl-ACP	-16.55	1.19027	=>	c	0	10000	0	0	peg.2106	NE2205
rxn05440	'7-methyl-trans-oct-2-enoyl-ACPNAD+ oxidoreductase (A-specific)'	Long-Chain Lipid Synthesis	1.3.1.		cpd00004 + cpd00067 + cpd11527 => cpd00003 + cpd11528	NADH + H+ + 7-methyl-trans-oct-2-enoyl-ACP => NAD + 7-methyl-octanoyl-ACP	-16.55	1.19027	=>	c	0	10000	0	0	peg.2106	NE2205
rxn05441	'9-methyl-trans-dec-2-enoyl-ACPNAD+ oxidoreductase (A-specific)'	Long-Chain Lipid Synthesis	1.3.1.		cpd00004 + cpd00067 + cpd11531 => cpd00003 + cpd11532	NADH + H+ + 9-methyl-trans-dec-2-enoyl-ACP => NAD + 9-methyl-decanoyl-ACP	-16.55	1.19027	=>	c	0	10000	0	0	peg.2106	NE2205
rxn05442	'11-methyl-trans-dodec-2-enoyl-ACPNAD+ oxidoreductase (A-specific)'	Long-Chain Lipid Synthesis	1.3.1.		cpd00004 + cpd00067 + cpd11535 => cpd00003 + cpd11536	NADH + H+ + 11-methyl-trans-dodec-2-enoyl-ACP => NAD + 11-methyl-dodecanoyl-ACP	-16.55	1.19027	=>	c	0	10000	0	0	peg.2106	NE2205
rxn05443	'13-methyl-trans-tetra-dec-2-enoyl-ACPNAD+ oxidoreductase (A-specific)'	Long-Chain Lipid Synthesis	1.3.1.		cpd00004 + cpd00067 + cpd11539 => cpd00003 + cpd11540	NADH + H+ + 13-methyl-trans-tetra-dec-2-enoyl-ACP => NAD + 13-methyl-tetra-decanoyl-ACP	-16.55	1.19027	=>	c	0	10000	0	0	peg.2106	NE2205
rxn05444	'15-methyl-trans-hexa-dec-2-enoyl-ACPNAD+ oxidoreductase (A-specific)'	Long-Chain Lipid Synthesis	1.3.1.		cpd00004 + cpd00067 + cpd11543 => cpd00003 + cpd11544	NADH + H+ + 15-methyl-trans-hexa-dec-2-enoyl-ACP => NAD + 15-methyl-hexa-decanoyl-ACP	-16.55	1.19027	=>	c	0	10000	0	0	peg.2106	NE2205
rxn05445	'4-methyl-trans-pent-2-enoyl-ACPNAD+ oxidoreductase (A-specific)'	Long-Chain Lipid Synthesis	1.3.1.		cpd00004 + cpd00067 + cpd11548 => cpd00003 + cpd11549	NADH + H+ + 4-methyl-trans-pent-2-enoyl-ACP => NAD + 4-methyl-pentanoyl-ACP	-16.55	1.19027	=>	c	0	10000	0	0	peg.2106	NE2205
rxn05446	'6-methyl-trans-hept-2-enoyl-ACPNAD+ oxidoreductase (A-specific)'	Long-Chain Lipid Synthesis	1.3.1.		cpd00004 + cpd00067 + cpd11552 => cpd00003 + cpd11553	NADH + H+ + 6-methyl-trans-hept-2-enoyl-ACP => NAD + 6-methyl-heptanoyl-ACP	-16.55	1.19027	=>	c	0	10000	0	0	peg.2106	NE2205
rxn05447	'8-methyl-trans-non-2-enoyl-ACPNAD+ oxidoreductase (A-specific)'	Long-Chain Lipid Synthesis	1.3.1.		cpd00004 + cpd00067 + cpd11556 => cpd00003 + cpd11557	NADH + H+ + 8-methyl-trans-non-2-enoyl-ACP => NAD + 8-methyl-nonanoyl-ACP	-16.55	1.19027	=>	c	0	10000	0	0	peg.2106	NE2205
rxn05448	'10-methyl-trans-undec-2-enoyl-ACPNAD+ oxidoreductase (A-specific)'	Long-Chain Lipid Synthesis	1.3.1.		cpd00004 + cpd00067 + cpd11560 => cpd00003 + cpd11561	NADH + H+ + 10-methyl-trans-undec-2-enoyl-ACP => NAD + 10-methyl-undecanoyl-ACP	-16.55	1.19027	=>	c	0	10000	0	0	peg.2106	NE2205
rxn05449	'12-methyl-trans-tridec-2-enoyl-ACPNAD+ oxidoreductase (A-specific)'	Long-Chain Lipid Synthesis	1.3.1.		cpd00004 + cpd00067 + cpd11564 => cpd00003 + cpd11565	NADH + H+ + 12-methyl-trans-tridec-2-enoyl-ACP => NAD + 12-methyl-tridecanoyl-ACP	-16.55	1.19027	=>	c	0	10000	0	0	peg.2106	NE2205
rxn05450	'14-methyl-trans-pentadec-2-enoyl-ACPNAD+ oxidoreductase (A-specific)'	Long-Chain Lipid Synthesis	1.3.1.		cpd00004 + cpd00067 + cpd11568 => cpd00003 + cpd11569	NADH + H+ + 14-methyl-trans-pentadec-2-enoyl-ACP => NAD + 14-methyl-pentadecanoyl-ACP	-16.55	1.19027	=>	c	0	10000	0	0	peg.2106	NE2205
rxn05451	'12-methyl-tetra-decanoyl-ACP[acyl-carrier-protein] transferase'	Long-Chain Lipid Synthesis	2.3.1.		cpd00010 + cpd11515 <=> cpd11439 + cpd11493	CoA + 12-methyl-tetra-decanoyl-ACP <=> fa4coa + ACP	0	2	<=>	c	1	10000	-10000	0	peg.1580	NE1647
rxn05452	'14-methyl-hexa-decanoyl-ACP[acyl-carrier-protein] transferase'	Long-Chain Lipid Synthesis	2.3.1.		cpd00010 + cpd11519 <=> cpd11434 + cpd11493	CoA + 14-methyl-hexa-decanoyl-ACP <=> fa12coa + ACP	0	2	<=>	c	1	10000	-10000	0	peg.1580	NE1647
rxn05453	'13-methyl-tetra-decanoyl-ACP[acyl-carrier-protein] transferase'	Long-Chain Lipid Synthesis	2.3.1.		cpd00010 + cpd11540 <=> cpd11437 + cpd11493	CoA + 13-methyl-tetra-decanoyl-ACP <=> fa3coa + ACP	0	2	<=>	c	1	10000	-10000	0	peg.1580	NE1647
rxn05454	'15-methyl-hexa-decanoyl-ACP[acyl-carrier-protein] transferase'	Long-Chain Lipid Synthesis	2.3.1.		cpd00010 + cpd11544 <=> cpd11432 + cpd11493	CoA + 15-methyl-hexa-decanoyl-ACP <=> fa11coa + ACP	0	2	<=>	c	1	10000	-10000	0	peg.1580	NE1647
rxn05455	'12-methyl-tridecanoyl-ACP[acyl-carrier-protein] transferase'	Long-Chain Lipid Synthesis	2.3.1.		cpd00010 + cpd11565 <=> cpd11435 + cpd11493	CoA + 12-methyl-tridecanoyl-ACP <=> fa1coa + ACP	0	2	<=>	c	1	10000	-10000	0	peg.1580	NE1647
rxn05456	'14-methyl-pentadecanoyl-ACP[acyl-carrier-protein] transferase'	Long-Chain Lipid Synthesis	2.3.1.		cpd00010 + cpd11569 <=> cpd11441 + cpd11493	CoA + 14-methyl-pentadecanoyl-ACP <=> fa6coa + ACP	0	2	<=>	c	1	10000	-10000	0	peg.1580	NE1647
rxn05457	'tetradecanoyl-ACP[acyl-carrier-protein] transferase'	Long-Chain Lipid Synthesis	2.3.1.		cpd00010 + cpd11466 <=> cpd01695 + cpd11493	CoA + Myristoyl-ACP <=> Myristoyl-CoA + ACP	0	2	<=>	c	1	10000	-10000	0	peg.1580	NE1647
rxn05459	'stearyl-ACP[acyl-carrier-protein] transferase'	Long-Chain Lipid Synthesis	2.3.1.		cpd00010 + cpd11573 <=> cpd00327 + cpd11493	CoA + Octodecanoyl-ACP <=> strcoa + ACP	0	2	<=>	c	1	10000	-10000	0	peg.1580	NE1647
rxn05460	'3-Oxooctodecanoyl-ACPmalonyl-[acyl-carrier-protein] C-acyltransferase (decarboxylating)'	Long-Chain Lipid Synthesis	2.3.1.		cpd00067 + cpd11476 + cpd11492 => cpd00011 + cpd11493 + cpd11570	H+ + hexadecanoyl-acp + Malonyl-acyl-carrierprotein- => CO2 + ACP + 3-Oxooctodecanoyl-ACP	2.156	1.19377	=>	c	0	10000	0	0	peg.1579+peg.1583	NE1646+NE1650
rxn05461	'3-Hydroxyoctodecanoyl-ACPNADP+ oxidoreductase'	Long-Chain Lipid Synthesis	1.1.1.		cpd00005 + cpd00067 + cpd11570 <=> cpd00006 + cpd11571	NADPH + H+ + 3-Oxooctodecanoyl-ACP <=> NADP + 3-Hydroxyoctodecanoyl-ACP	-3.76	1.07969	<=>	c	1	10000	-10000	0	peg.1581	NE1648
rxn05462	'trans-Octodec-2-enoyl-ACP hydro-lyase'	Long-Chain Lipid Synthesis	4.2.1.		cpd11571 <=> cpd00001 + cpd11572	3-Hydroxyoctodecanoyl-ACP <=> H2O + trans-Octodec-2-enoyl-ACP	2.163	0.767366	<=>	c	1	10000	-10000	0	peg.1639	NE1708
rxn05464	'trans-Octodec-2-enoyl-ACPNAD+ oxidoreductase (A-specific)'	Long-Chain Lipid Synthesis	1.3.1.		cpd00004 + cpd00067 + cpd11572 => cpd00003 + cpd11573	NADH + H+ + trans-Octodec-2-enoyl-ACP => NAD + Octodecanoyl-ACP	-16.55	1.19027	=>	c	0	10000	0	0	peg.2106	NE2205
rxn05732	'acyl-CoA dehydrogenase (hexadecanoyl-CoA)'	Long-Chain Lipid Synthesis	1.3.99.		cpd00003 + cpd00134 <= cpd00004 + cpd00067 + cpd03126	NAD + Palmitoyl-CoA <= NADH + H+ + (2E)-Hexadecenoyl-CoA	16.55	1.19027	<=	c	0	10000	0	0	peg.1487	NE1548
rxn05736	'fatty-acid--CoA ligase (tetradecanoate)'	Long-Chain Lipid Synthesis	6.2.1.		cpd00002 + cpd00010 + cpd00067 + cpd03847 => cpd00012 + cpd00018 + cpd01695	ATP + CoA + H+ + Myristic acid => PPi + AMP + Myristoyl-CoA	-2.486	1.23168	=>	c	0	10000	0	0	peg.1083|peg.1488|peg.1591|peg.2136	NE1125|NE1549, NE1658, NE2235
rxn08016|Not in SEED Model	acyl-[acyl-carrier-protein] synthetase (n-C16:0)'	Long-Chain Lipid Synthesis			cpd00002 + cpd00067 + cpd11493 + cpd00214 <=> cpd00012 + cpd00018 + cpd15277	ACP + ATP + H+ + Palmitate <=> AMP + PPi + Palmitoyl-ACP	-2.486	1.23168	<=>	c	1	10000	-10000	0
rxn08017|Not in SEED Model	acyl-[acyl-carrier-protein] synthetase (n-C16:1)'	Long-Chain Lipid Synthesis			cpd00002 + cpd00067 + cpd11493 + cpd15237 <=> cpd00012 + cpd00018 + cpd15239	ACP + ATP + H+ + hexadecenoate <=> AMP + PPi + hexadecenoyl-ACP	-2.486	1.23168	<=>	c	1	10000	-10000	0
rxn08086|Not in SEED Model	1-hexadecanoyl-sn-glycerol-3-phosphate O-acyltransferase (nC16:0)'	Long-Chain Lipid Synthesis			cpd15277 + cpd15327 <=> cpd11493 + cpd15524	1-hexadecanoyl-sn-glycerol-3-phosphate + palmitoyl-ACP <=> 1,2-dihexadecanoyl-sn-glycerol-3-phosphate + ACP	-3.614	1.17862	<=>	c	1	10000	-10000	0
rxn08087|Not in SEED Model	1-hexa-7-enoyl-sn-glycerol-3-phosphate O-acyltransferase (nC16:1)'	Long-Chain Lipid Synthesis			cpd15239 + cpd15236 <=> cpd11493 + cpd15525	1-hexadec-9-enoyl-sn-glycerol-3-phosphate + hexadecenoyl-ACP <=> 1,2-dihexadec-9-enoyl-sn-glyceral-3-phosphate + ACP	-3.614	1.17862	<=>	c	1	10000	-10000	0
rxn08229|Not in SEED Model	cardiolipin synthase (periplasmic, n-C16:0)'	Long-Chain Lipid Synthesis			(2) cpd15538 <=> cpd00100 + cpd15428	(2) phosphatydilglycerol dihexadecanoyl <=> cardiolipin tetrahexadecanoyl + glycerol	0	2	<=>	c	1	10000	-10000	0
rxn08230|Not in SEED Model	cardiolipin synthase (periplasmic, n-C16:1)'	Long-Chain Lipid Synthesis			(2) cpd15539 <=> cpd00100 + cpd15429	(2) phosphatidylglycerol dihexadec-9-enoyl <=> Glycerol _cardiolipin tetrahexadec-9-enoyl	0	2	<=>	c	1	10000	-10000	0
rxn08306	'CDP-diacylglycerol synthetase (n-C120)'	Long-Chain Lipid Synthesis	2.7.7.4		cpd00052 + cpd15521 <=> cpd00012 + cpd15417	CTP + 1,2-didodecanoyl-sn-glycerol 3-phosphate <=> PPi + CDP-1,2-didodecanoylglycerol	1.07	0.746895	<=>	c	1	10000	-10000	0	peg.1644	NE1713
rxn08307	'CDP-diacylglycerol synthetase (n-C140)'	Long-Chain Lipid Synthesis	2.7.7.4		cpd00052 + cpd15522 <=> cpd00012 + cpd15423	CTP + 1,2-ditetradecanoyl-sn-glycerol 3-phosphate <=> PPi + CDP-1,2-ditetradecanoylglycerol	1.07	0.746895	<=>	c	1	10000	-10000	0	peg.1644	NE1713
rxn08308	'CDP-diacylglycerol synthetase (n-C141)'	Long-Chain Lipid Synthesis	2.7.7.4		cpd00052 + cpd15523 <=> cpd00012 + cpd15422	CTP + 1,2-ditetradec-7-enoyl-sn-glycerol 3-phosphate <=> PPi + CDP-1,2-ditetradec-7-enoylglycerol	1.07	0.746895	<=>	c	1	10000	-10000	0	peg.1644	NE1713
rxn08309	'CDP-diacylglycerol synthetase (n-C160)'	Long-Chain Lipid Synthesis	2.7.7.4		cpd00052 + cpd15524 <=> cpd00012 + cpd15419	CTP + 1,2-dihexadecanoyl-sn-glycerol 3-phosphate <=> PPi + CDP-1,2-dihexadecanoylglycerol	1.07	0.746895	<=>	c	1	10000	-10000	0	peg.1644	NE1713
rxn08310	'CDP-diacylglycerol synthetase (n-C161)'	Long-Chain Lipid Synthesis	2.7.7.4		cpd00052 + cpd15525 <=> cpd00012 + cpd15418	CTP + 1,2-dihexadec-9-enoyl-sn-glycerol 3-phosphate <=> PPi + CDP-1,2-dihexadec-9-enoylglycerol	1.07	0.746895	<=>	c	1	10000	-10000	0	peg.1644	NE1713
rxn08311	'CDP-diacylglycerol synthetase (n-C180)'	Long-Chain Lipid Synthesis	2.7.7.4		cpd00052 + cpd15526 <=> cpd00012 + cpd15421	CTP + 1,2-dioctadecanoyl-sn-glycerol 3-phosphate <=> PPi + CDP-1,2-dioctadecanoylglycerol	1.07	0.746895	<=>	c	1	10000	-10000	0	peg.1644	NE1713
rxn08312	'CDP-diacylglycerol synthetase (n-C181)'	Long-Chain Lipid Synthesis	2.7.7.4		cpd00052 + cpd15527 <=> cpd00012 + cpd15420	CTP + 1,2-dioctadec-11-enoyl-sn-glycerol 3-phosphate <=> PPi + CDP-1,2-dioctadec-11-enoylglycerol	1.07	0.746895	<=>	c	1	10000	-10000	0	peg.1644	NE1713
rxn08335	'dihydoorotic acid dehydrogenase (quinone8)'	Long-Chain Lipid Synthesis	1.3.3.		cpd00282 + cpd15560 => cpd00247 + cpd15561	S-Dihydroorotate + Ubiquinone-8 => Orotate + Ubiquinol-8	-12.66	2.35261	=>	c	0	10000	0	0	peg.2122	NE2221
rxn08336	'dihydroorotic acid (menaquinone-8)'	Long-Chain Lipid Synthesis	1.3.3.		cpd00282 + cpd15500 => cpd00247 + cpd15499	S-Dihydroorotate + Menaquinone 8 => Orotate + Menaquinol 8	-16.749	2.72729	=>	c	0	10000	0	0	peg.2122	NE2221
rxn08546	'glycerol-3-phosphate acyltransferase (C120)'	Long-Chain Lipid Synthesis	2.3.1.1		cpd00080 + cpd11468 => cpd11493 + cpd15325	Glycerol-3-phosphate + Dodecanoyl-ACP => ACP + 1-dodecanoyl-sn-glycerol 3-phosphate	-3.614	1.17862	=>	c	0	10000	0	0	peg.1578+peg.217	NE0224+ NE1645
rxn08547	'glycerol-3-phosphate acyltransferase (C140)'	Long-Chain Lipid Synthesis	2.3.1.1		cpd00080 + cpd11466 => cpd11493 + cpd15331	Glycerol-3-phosphate + Myristoyl-ACP => ACP + 1-tetradecanoyl-sn-glycerol 3-phosphate	-3.614	1.17862	=>	c	0	10000	0	0	peg.1578+peg.217	NE0224+ NE1645
rxn08548	'glycerol-3-phosphate acyltransferase (C141)'	Long-Chain Lipid Synthesis	2.3.1.1		cpd00080 + cpd15294 => cpd11493 + cpd15330	Glycerol-3-phosphate + Tetradecenoyl-ACP => ACP + 1-tetradec-7-enoyl-sn-glycerol 3-phosphate	-2.954	1.25085	=>	c	0	10000	0	0	peg.1578+peg.217	NE0224+ NE1645
rxn08549	'glycerol-3-phosphate acyltransferase (C160)'	Long-Chain Lipid Synthesis	2.3.1.1		cpd00080 + cpd15277 => cpd11493 + cpd15327	Glycerol-3-phosphate + Palmitoyl-ACP => ACP + 1-hexadecanoyl-sn-glycerol 3-phosphate	-3.614	1.17862	=>	c	0	10000	0	0	peg.1578+peg.217	NE0224+ NE1645
rxn08550	'glycerol-3-phosphate acyltransferase (C161)'	Long-Chain Lipid Synthesis	2.3.1.1		cpd00080 + cpd15239 => cpd11493 + cpd15326	Glycerol-3-phosphate + Hexadecenoyl-ACP => ACP + 1-hexadec-9-enoyl-sn-glycerol 3-phosphate	-3.614	1.17862	=>	c	0	10000	0	0	peg.1578+peg.217	NE0224+ NE1645
rxn08551	'glycerol-3-phosphate acyltransferase (C180)'	Long-Chain Lipid Synthesis	2.3.1.1		cpd00080 + cpd15268 => cpd11493 + cpd15329	Glycerol-3-phosphate + Octadecanoyl-ACP => ACP + 1-octadecanoyl-sn-glycerol 3-phosphate	-3.614	1.17862	=>	c	0	10000	0	0	peg.1578+peg.217	NE0224+ NE1645
rxn08552	'glycerol-3-phosphate acyltransferase (C181)'	Long-Chain Lipid Synthesis	2.3.1.1		cpd00080 + cpd11825 => cpd11493 + cpd15328	Glycerol-3-phosphate + Octadecenoyl-ACP => ACP + 1-octadec-11-enoyl-sn-glycerol 3-phosphate	-2.954	1.25085	=>	c	0	10000	0	0	peg.1578+peg.217	NE0224+ NE1645
rxn09101	'phosphatidylglycerol phosphate phosphatase (n-C140)'	Long-Chain Lipid Synthesis	3.1.3.2		cpd00001 + cpd15542 => cpd00009 + cpd00067 + cpd15535	H2O + Phosphatidylglycerophosphate didodecanoyl => Phosphate + H+ + Phosphatidylglycerol didodecanoyl	-2.317	0.735634	=>	c	0	10000	0	0	peg.2448	NE2560
rxn09102	'phosphatidylglycerol phosphate phosphatase (n-C140)'	Long-Chain Lipid Synthesis	3.1.3.2		cpd00001 + cpd15543 => cpd00009 + cpd00067 + cpd15536	H2O + Phosphatidylglycerophosphate ditetradecanoyl => Phosphate + H+ + Phosphatidylglycerol ditetradecanoyl	-2.317	0.735634	=>	c	0	10000	0	0	peg.2448	NE2560
rxn09103	'phosphatidylglycerol phosphate phosphatase (n-C141)'	Long-Chain Lipid Synthesis	3.1.3.2		cpd00001 + cpd15544 => cpd00009 + cpd00067 + cpd15537	H2O + Phosphatidylglycerophosphate ditetradec-7-enoyl => Phosphate + H+ + Phosphatidylglycerol ditetradec-7-enoyl	-2.317	0.735634	=>	c	0	10000	0	0	peg.2448	NE2560
rxn09104	'phosphatidylglycerol phosphate phosphatase (n-C160)'	Long-Chain Lipid Synthesis	3.1.3.2		cpd00001 + cpd15545 => cpd00009 + cpd00067 + cpd15538	H2O + Phosphatidylglycerophosphate dihexadecanoyl => Phosphate + H+ + Phosphatidylglycerol dihexadecanoyl	-2.317	0.735634	=>	c	0	10000	0	0	peg.2448	NE2560
rxn09105	'phosphatidylglycerol phosphate phosphatase (n-C161)'	Long-Chain Lipid Synthesis	3.1.3.2		cpd00001 + cpd15546 => cpd00009 + cpd00067 + cpd15539	H2O + Phosphatidylglycerophosphate dihexadec-9-enoyl => Phosphate + H+ + Phosphatidylglycerol dihexadec-9-enoyl	-2.317	0.735634	=>	c	0	10000	0	0	peg.2448	NE2560
rxn09106	'phosphatidylglycerol phosphate phosphatase (n-C180)'	Long-Chain Lipid Synthesis	3.1.3.2		cpd00001 + cpd15547 => cpd00009 + cpd00067 + cpd15540	H2O + Phosphatidylglycerophosphate dioctadecanoyl => Phosphate + H+ + Phosphatidylglycerol dioctadecanoyl	-2.317	0.735634	=>	c	0	10000	0	0	peg.2448	NE2560
rxn09107	'phosphatidylglycerol phosphate phosphatase (n-C181)'	Long-Chain Lipid Synthesis	3.1.3.2		cpd00001 + cpd15548 => cpd00009 + cpd00067 + cpd15541	H2O + Phosphatidylglycerophosphate dioctadec-11-enoyl => Phosphate + H+ + Phosphatidylglycerol dioctadec-11-enoyl	-2.317	0.735634	=>	c	0	10000	0	0	peg.2448	NE2560
rxn09108	'Phosphatidylglycerol synthase (n-C120)'	Long-Chain Lipid Synthesis	2.7.8.		cpd00080 + cpd15417 <=> cpd00046 + cpd15542	Glycerol-3-phosphate + CDP-1,2-didodecanoylglycerol <=> CMP + Phosphatidylglycerophosphate didodecanoyl	-4.5	0.23673	<=>	c	1	10000	-10000	0	peg.2032	NE2127
rxn09109	'Phosphatidylglycerol synthase (n-C140)'	Long-Chain Lipid Synthesis	2.7.8.		cpd00080 + cpd15423 <=> cpd00046 + cpd15543	Glycerol-3-phosphate + CDP-1,2-ditetradecanoylglycerol <=> CMP + Phosphatidylglycerophosphate ditetradecanoyl	-4.5	0.23673	<=>	c	1	10000	-10000	0	peg.2032	NE2127
rxn09110	'Phosphatidylglycerol synthase (n-C141)'	Long-Chain Lipid Synthesis	2.7.8.		cpd00080 + cpd15422 <=> cpd00046 + cpd15544	Glycerol-3-phosphate + CDP-1,2-ditetradec-7-enoylglycerol <=> CMP + Phosphatidylglycerophosphate ditetradec-7-enoyl	-4.5	0.23673	<=>	c	1	10000	-10000	0	peg.2032	NE2127
rxn09111	'Phosphatidylglycerol synthase (n-C160)'	Long-Chain Lipid Synthesis	2.7.8.		cpd00080 + cpd15419 <=> cpd00046 + cpd15545	Glycerol-3-phosphate + CDP-1,2-dihexadecanoylglycerol <=> CMP + Phosphatidylglycerophosphate dihexadecanoyl	-4.5	0.23673	<=>	c	1	10000	-10000	0	peg.2032	NE2127
rxn09112	'Phosphatidylglycerol synthase (n-C161)'	Long-Chain Lipid Synthesis	2.7.8.		cpd00080 + cpd15418 <=> cpd00046 + cpd15546	Glycerol-3-phosphate + CDP-1,2-dihexadec-9-enoylglycerol <=> CMP + Phosphatidylglycerophosphate dihexadec-9-enoyl	-4.5	0.23673	<=>	c	1	10000	-10000	0	peg.2032	NE2127
rxn09113	'Phosphatidylglycerol synthase (n-C180)'	Long-Chain Lipid Synthesis	2.7.8.		cpd00080 + cpd15421 <=> cpd00046 + cpd15547	Glycerol-3-phosphate + CDP-1,2-dioctadecanoylglycerol <=> CMP + Phosphatidylglycerophosphate dioctadecanoyl	-4.5	0.23673	<=>	c	1	10000	-10000	0	peg.2032	NE2127
rxn09114	'Phosphatidylglycerol synthase (n-C181)'	Long-Chain Lipid Synthesis	2.7.8.		cpd00080 + cpd15420 <=> cpd00046 + cpd15548	Glycerol-3-phosphate + CDP-1,2-dioctadec-11-enoylglycerol <=> CMP + Phosphatidylglycerophosphate dioctadec-11-enoyl	-4.5	0.23673	<=>	c	1	10000	-10000	0	peg.2032	NE2127
rxn09197	'Phosphatidylserine decarboxylase (n-C120)'	Long-Chain Lipid Synthesis	4.1.1.6		(2) cpd00067 + cpd15552 <=> cpd00011 + cpd15528	(2) H+ + phosphatidylserine didodecanoyl <=> CO2 + phosphatidylethanolamine didodecanoyl	7.45	0.828894	<=>	c	1	10000	-10000	0	peg.1270	NE1322
rxn09198	'Phosphatidylserine decarboxylase (n-C140)'	Long-Chain Lipid Synthesis	4.1.1.6		(2) cpd00067 + cpd15553 <=> cpd00011 + cpd15529	(2) H+ + phosphatidylserine ditetradecanoyl <=> CO2 + phosphatidylethanolamine ditetradecanoyl	7.45	0.828894	<=>	c	1	10000	-10000	0	peg.1270	NE1322
rxn09199	'Phosphatidylserine decarboxylase (n-C141)'	Long-Chain Lipid Synthesis	4.1.1.6		(2) cpd00067 + cpd15554 <=> cpd00011 + cpd15530	(2) H+ + phosphatidylserine ditetradec-7-enoyl <=> CO2 + phosphatidylethanolamine ditetradec-7-enoyl	7.45	0.828894	<=>	c	1	10000	-10000	0	peg.1270	NE1322
rxn09200	'Phosphatidylserine decarboxylase (n-C160)'	Long-Chain Lipid Synthesis	4.1.1.6		(2) cpd00067 + cpd15555 <=> cpd00011 + cpd15531	(2) H+ + phosphatidylserine dihexadecanoyl <=> CO2 + phosphatidylethanolamine dihexadecanoyl	7.45	0.828894	<=>	c	1	10000	-10000	0	peg.1270	NE1322
rxn09201	'Phosphatidylserine decarboxylase (n-C161)'	Long-Chain Lipid Synthesis	4.1.1.6		(2) cpd00067 + cpd15556 <=> cpd00011 + cpd15532	(2) H+ + phosphatidylserine dihexadec-9-enoyl <=> CO2 + phosphatidylethanolamine dihexadec-9enoyl	7.45	0.828894	<=>	c	1	10000	-10000	0	peg.1270	NE1322
rxn09202	'Phosphatidylserine decarboxylase (n-C180)'	Long-Chain Lipid Synthesis	4.1.1.6		(2) cpd00067 + cpd15557 <=> cpd00011 + cpd15533	(2) H+ + phosphatidylserine dioctadecanoyl <=> CO2 + phosphatidylethanolamine dioctadecanoyl	7.45	0.828894	<=>	c	1	10000	-10000	0	peg.1270	NE1322
rxn09203	'Phosphatidylserine decarboxylase (n-C181)'	Long-Chain Lipid Synthesis	4.1.1.6		(2) cpd00067 + cpd15558 <=> cpd00011 + cpd15534	(2) H+ + phosphatidylserine dioctadec-11-enoyl <=> CO2 + phosphatidylethanolamine dioctadec-11-enoyl	7.45	0.828894	<=>	c	1	10000	-10000	0	peg.1270	NE1322
rxn09205	'Phosphatidylserine syntase (n-C120)'	Long-Chain Lipid Synthesis	2.7.8.		cpd00054 + cpd15417 => cpd00046 + cpd00067 + cpd15552	L-Serine + CDP-1,2-didodecanoylglycerol => CMP + H+ + phosphatidylserine didodecanoyl	-15.04	0.715475	=>	c	0	10000	0	0	peg.1269	NE1321
rxn09206	'Phosphatidylserine syntase (n-C140)'	Long-Chain Lipid Synthesis	2.7.8.		cpd00054 + cpd15423 => cpd00046 + cpd00067 + cpd15553	L-Serine + CDP-1,2-ditetradecanoylglycerol => CMP + H+ + phosphatidylserine ditetradecanoyl	-15.04	0.715475	=>	c	0	10000	0	0	peg.1269	NE1321
rxn09207	'Phosphatidylserine syntase (n-C141)'	Long-Chain Lipid Synthesis	2.7.8.		cpd00054 + cpd15422 => cpd00046 + cpd00067 + cpd15554	L-Serine + CDP-1,2-ditetradec-7-enoylglycerol => CMP + H+ + phosphatidylserine ditetradec-7-enoyl	-15.04	0.715475	=>	c	0	10000	0	0	peg.1269	NE1321
rxn09208	'Phosphatidylserine syntase (n-C160)'	Long-Chain Lipid Synthesis	2.7.8.		cpd00054 + cpd15419 => cpd00046 + cpd00067 + cpd15555	L-Serine + CDP-1,2-dihexadecanoylglycerol => CMP + H+ + phosphatidylserine dihexadecanoyl	-15.04	0.715475	=>	c	0	10000	0	0	peg.1269	NE1321
rxn09209	'Phosphatidylserine syntase (n-C161)'	Long-Chain Lipid Synthesis	2.7.8.		cpd00054 + cpd15418 => cpd00046 + cpd00067 + cpd15556	L-Serine + CDP-1,2-dihexadec-9-enoylglycerol => CMP + H+ + phosphatidylserine dihexadec-9-enoyl	-15.04	0.715475	=>	c	0	10000	0	0	peg.1269	NE1321
rxn09210	'Phosphatidylserine syntase (n-C180)'	Long-Chain Lipid Synthesis	2.7.8.		cpd00054 + cpd15421 => cpd00046 + cpd00067 + cpd15557	L-Serine + CDP-1,2-dioctadecanoylglycerol => CMP + H+ + phosphatidylserine dioctadecanoyl	-15.04	0.715475	=>	c	0	10000	0	0	peg.1269	NE1321
rxn09211	'Phosphatidylserine syntase (n-C181)'	Long-Chain Lipid Synthesis	2.7.8.		cpd00054 + cpd15420 => cpd00046 + cpd00067 + cpd15558	L-Serine + CDP-1,2-dioctadec-11-enoylglycerol => CMP + H+ + phosphatidylserine dioctadec-11-enoyl	-15.04	0.715475	=>	c	0	10000	0	0	peg.1269	NE1321
rxn09448	'fatty-acid--CoA ligase (octadecenoate)'	Long-Chain Lipid Synthesis	6.2.1.		cpd00002 + cpd00010 + cpd00067 + cpd15269 => cpd00012 + cpd00018 + cpd15274	ATP + CoA + H+ + octadecenoate => PPi + AMP + Octadecenoyl-CoA	-4.036	1.25484	=>	c	0	10000	0	0	peg.1083|peg.1488|peg.1591|peg.2136	NE1125| NE1549| NE1658| NE2235
rxn09449	'fatty-acid--CoA ligase (octadecanoate)'	Long-Chain Lipid Synthesis	6.2.1.		cpd00002 + cpd00010 + cpd00067 + cpd01080 => cpd00012 + cpd00018 + cpd00327	ATP + CoA + H+ + ocdca => PPi + AMP + strcoa	-2.486	1.23168	=>	c	0	10000	0	0	peg.1083|peg.1488|peg.1591|peg.2136	NE1125| NE1549| NE1658| NE2235
rxn09450	'fatty-acid--CoA ligase (hexadecenoate), peroxisomal'	Long-Chain Lipid Synthesis	6.2.1.		cpd00002 + cpd00010 + cpd00067 + cpd15237 => cpd00012 + cpd00018 + cpd15238	ATP + CoA + H+ + hexadecenoate => PPi + AMP + Hexadecenoyl-CoA	-2.486	1.23168	=>	c	0	10000	0	0	peg.1083|peg.1488|peg.1591|peg.2136	NE1125| NE1549| NE1658| NE2235
rxn10010	'acyl-CoA dehydrogenase (hexanoyl-CoA)'	Long-Chain Lipid Synthesis	1.3.99.		cpd00004 + cpd00067 + cpd03125 => cpd00003 + cpd03124	NADH + H+ + (2E)-Hexenoyl-CoA => NAD + Hexanoyl-CoA	-16.55	1.19027	=>	c	0	10000	0	0	peg.1487	NE1548
rxn10011	'acyl-CoA dehydrogenase (octanoyl-CoA)'	Long-Chain Lipid Synthesis	1.3.99.		cpd00003 + cpd01335 <= cpd00004 + cpd00067 + cpd03130	NAD + Octanoyl-CoA <= NADH + H+ + (2E)-Octenoyl-CoA	16.55	1.19027	<=	c	0	10000	0	0	peg.1487	NE1548
rxn10012	'acyl-CoA dehydrogenase (decanoyl-CoA)'	Long-Chain Lipid Synthesis	1.3.99.		cpd00003 + cpd03128 <= cpd00004 + cpd00067 + cpd03129	NAD + Decanoyl-CoA <= NADH + H+ + (2E)-Decenoyl-CoA	16.55	1.19027	<=	c	0	10000	0	0	peg.1487	NE1548
rxn10013	'acyl-CoA dehydrogenase (dodecanoyl-CoA)'	Long-Chain Lipid Synthesis	1.3.99.		cpd00003 + cpd01260 <= cpd00004 + cpd00067 + cpd02060	NAD + ddcoa <= NADH + H+ + (2E)-Dodecenoyl-CoA	16.55	1.19027	<=	c	0	10000	0	0	peg.1487	NE1548
rxn10014	'acyl-CoA dehydrogenase (tetradecanoyl-CoA)'	Long-Chain Lipid Synthesis	1.3.99.		cpd00003 + cpd01695 <= cpd00004 + cpd00067 + cpd03127	NAD + Myristoyl-CoA <= NADH + H+ + (2E)-Tetradecenoyl-CoA	16.55	1.19027	<=	c	0	10000	0	0	peg.1487	NE1548
rxn10036|Not in SEED Model	b-ketoacyl-synthetase (n-C16:1)'	Long-Chain Lipid Synthesis			(13) cpd00005 + cpd00022+ (19) cpd00067 + (7) cpd00007 <=> (6) cpd00001 + (13) cpd00006 + (8) cpd00010 + (7) cpd00011 + cpd15237	(13) NADPH + Acetyl-CoA + (19) H+ + (7) malonyl-CoA <=> (6) H2O + (13) NADP+ + 8 CoA + (7) CO2 + hexadecanoate	-99.954	16.8377	=>	c	0	10000	0	0
rxn10202	'palmitoyl-glycerol-3-phosphate O-acyltransferase'	Long-Chain Lipid Synthesis	2.3.1.1		cpd00080 + cpd00134 => cpd00010 + cpd15327	Glycerol-3-phosphate + Palmitoyl-CoA => CoA + 1-hexadecanoyl-sn-glycerol 3-phosphate	-3.614	1.17862	=>	c	0	10000	0	0	peg.1578+peg.217	NE0224+ NE1645
rxn10203	'myristoyl-glycerol-3-phosphate O-acyltransferase'	Long-Chain Lipid Synthesis	2.3.1.1		cpd00080 + cpd01695 => cpd00010 + cpd15331	Glycerol-3-phosphate + Myristoyl-CoA => CoA + 1-tetradecanoyl-sn-glycerol 3-phosphate	-3.614	1.17862	=>	c	0	10000	0	0	peg.1578+peg.217	NE0224+ NE1645
rxn10204	'stearoyl-glycerol-3-phosphate O-acyltransferase'	Long-Chain Lipid Synthesis	2.3.1.1		cpd00080 + cpd00327 => cpd00010 + cpd15329	Glycerol-3-phosphate + strcoa => CoA + 1-octadecanoyl-sn-glycerol 3-phosphate	-3.614	1.17862	=>	c	0	10000	0	0	peg.1578+peg.217	NE0224+ NE1645
rxn10205	'isoheptadecanoyl-glycerol-3-phosphate O-acyltransferase'	Long-Chain Lipid Synthesis	2.3.1.1		cpd00080 + cpd11432 => cpd00010 + cpd15671	Glycerol-3-phosphate + fa11coa => CoA + 1-isoheptadecanoyl-sn-glycerol 3-phosphate	-3.614	1.17862	=>	c	0	10000	0	0	peg.1578+peg.217	NE0224+ NE1645
rxn10206	'anteisoheptadecanoyl-glycerol-3-phosphate O-acyltransferase'	Long-Chain Lipid Synthesis	2.3.1.1		cpd00080 + cpd11434 => cpd00010 + cpd15672	Glycerol-3-phosphate + fa12coa => CoA + 1-anteisoheptadecanoyl-sn-glycerol 3-phosphate	-3.614	1.17862	=>	c	0	10000	0	0	peg.1578+peg.217	NE0224+ NE1645
rxn10207	'isotetradecanoyl-glycerol-3-phosphate O-acyltransferase'	Long-Chain Lipid Synthesis	2.3.1.1		cpd00080 + cpd11435 => cpd00010 + cpd15673	Glycerol-3-phosphate + fa1coa => CoA + 1-isotetradecanoyl-sn-glycerol 3-phosphate	-3.614	1.17862	=>	c	0	10000	0	0	peg.1578+peg.217	NE0224+ NE1645
rxn10208	'isopentadecanoyl-glycerol-3-phosphate O-acyltransferase'	Long-Chain Lipid Synthesis	2.3.1.1		cpd00080 + cpd11437 => cpd00010 + cpd15674	Glycerol-3-phosphate + fa3coa => CoA + 1-isopentadecanoyl-sn-glycerol 3-phosphate	-3.614	1.17862	=>	c	0	10000	0	0	peg.1578+peg.217	NE0224+ NE1645
rxn10209	'anteisopentadecanoyl-glycerol-3-phosphate O-acyltransferase'	Long-Chain Lipid Synthesis	2.3.1.1		cpd00080 + cpd11439 => cpd00010 + cpd15675	Glycerol-3-phosphate + fa4coa => CoA + 1-anteisopentadecanoyl-sn-glycerol 3-phosphate	-3.614	1.17862	=>	c	0	10000	0	0	peg.1578+peg.217	NE0224+ NE1645
rxn10210	'isohexadecanoyl-glycerol-3-phosphate O-acyltransferase'	Long-Chain Lipid Synthesis	2.3.1.1		cpd00080 + cpd11441 => cpd00010 + cpd15676	Glycerol-3-phosphate + fa6coa => CoA + 1-isohexadecanoyl-sn-glycerol 3-phosphate	-3.614	1.17862	=>	c	0	10000	0	0	peg.1578+peg.217	NE0224+ NE1645
rxn10213	'stearoyl-1-acylglycerol-3-phosphate O-acyltransferase'	Long-Chain Lipid Synthesis	2.3.1.5		cpd00327 + cpd15329 => cpd00010 + cpd15526	strcoa + 1-octadecanoyl-sn-glycerol 3-phosphate => CoA + 1,2-dioctadecanoyl-sn-glycerol 3-phosphate	-3.614	1.17862	=>	c	0	10000	0	0	GAP FILLING	GAP FILLING
rxn10214	'isoheptadecanoyl-1-acylglycerol-3-phosphate O-acyltransferase'	Long-Chain Lipid Synthesis	2.3.1.5		cpd11432 + cpd15671 => cpd00010 + cpd15677	fa11coa + 1-isoheptadecanoyl-sn-glycerol 3-phosphate => CoA + 1,2-diisoheptadecanoyl-sn-glycerol 3-phosphate	-3.614	1.17862	=>	c	0	10000	0	0	GAP FILLING	GAP FILLING
rxn10215	'anteisoheptadecanoyl-1-acylglycerol-3-phosphate O-acyltransferase'	Long-Chain Lipid Synthesis	2.3.1.5		cpd11434 + cpd15672 => cpd00010 + cpd15678	fa12coa + 1-anteisoheptadecanoyl-sn-glycerol 3-phosphate => CoA + 1,2-dianteisoheptadecanoyl-sn-glycerol 3-phosphate	-3.614	1.17862	=>	c	0	10000	0	0	GAP FILLING	GAP FILLING
rxn10220	'isoheptadecanoyl-phosphatidate cytidylyltransferase'	Long-Chain Lipid Synthesis	2.7.7.4		cpd00052 + cpd15677 <=> cpd00012 + cpd15683	CTP + 1,2-diisoheptadecanoyl-sn-glycerol 3-phosphate <=> PPi + CDP-1,2-diisoheptadecanoylglycerol	1.07	0.746895	<=>	c	1	10000	-10000	0	peg.1644	NE1713
rxn10221	'anteisoheptadecanoyl-phosphatidate cytidylyltransferase'	Long-Chain Lipid Synthesis	2.7.7.4		cpd00052 + cpd15678 <=> cpd00012 + cpd15684	CTP + 1,2-dianteisoheptadecanoyl-sn-glycerol 3-phosphate <=> PPi + CDP-1,2-dianteisoheptadecanoylglycerol	1.07	0.746895	<=>	c	1	10000	-10000	0	peg.1644	NE1713
rxn10222	'isotetradecanoyl-phosphatidate cytidylyltransferase'	Long-Chain Lipid Synthesis	2.7.7.4		cpd00052 + cpd15679 <=> cpd00012 + cpd15685	CTP + 1,2-diisotetradecanoyl-sn-glycerol 3-phosphate <=> PPi + CDP-1,2-diisotetradecanoylglycerol	1.07	0.746895	<=>	c	1	10000	-10000	0	peg.1644	NE1713
rxn10223	'isopentadecanoyl-phosphatidate cytidylyltransferase'	Long-Chain Lipid Synthesis	2.7.7.4		cpd00052 + cpd15680 <=> cpd00012 + cpd15686	CTP + 1,2-diisopentadecanoyl-sn-glycerol 3-phosphate <=> PPi + CDP-1,2-diisopentadecanoylglycerol	1.07	0.746895	<=>	c	1	10000	-10000	0	peg.1644	NE1713
rxn10224	'anteisopentadecanoyl-phosphatidate cytidylyltransferase'	Long-Chain Lipid Synthesis	2.7.7.4		cpd00052 + cpd15681 <=> cpd00012 + cpd15687	CTP + 1,2-dianteisopentadecanoyl-sn-glycerol 3-phosphate <=> PPi + CDP-1,2-dianteisopentadecanoylglycerol	1.07	0.746895	<=>	c	1	10000	-10000	0	peg.1644	NE1713
rxn10225	'isohexadecanoyl-phosphatidate cytidylyltransferase'	Long-Chain Lipid Synthesis	2.7.7.4		cpd00052 + cpd15682 <=> cpd00012 + cpd15688	CTP + 1,2-diisohexadecanoyl-sn-glycerol 3-phosphate <=> PPi + CDP-1,2-diisohexadecanoylglycerol	1.07	0.746895	<=>	c	1	10000	-10000	0	peg.1644	NE1713
rxn10226	'isoheptadecanoyl-CDPdiacylglycerol-serine O-phosphatidyltransferase'	Long-Chain Lipid Synthesis	2.7.8.		cpd00054 + cpd15683 => cpd00046 + cpd00067 + cpd15689	L-Serine + CDP-1,2-diisoheptadecanoylglycerol => CMP + H+ + Diisoheptadecanoylphosphatidylserine	-15.04	0.715475	=>	c	0	10000	0	0	peg.1269	NE1321
rxn10227	'anteisoheptadecanoyl-CDPdiacylglycerol-serine O-phosphatidyltransferase'	Long-Chain Lipid Synthesis	2.7.8.		cpd00054 + cpd15684 => cpd00046 + cpd00067 + cpd15690	L-Serine + CDP-1,2-dianteisoheptadecanoylglycerol => CMP + H+ + Dianteisoheptadecanoylphosphatidylserine	-15.04	0.715475	=>	c	0	10000	0	0	peg.1269	NE1321
rxn10228	'isotetradecanoyl-CDPdiacylglycerol-serine O-phosphatidyltransferase'	Long-Chain Lipid Synthesis	2.7.8.		cpd00054 + cpd15685 => cpd00046 + cpd00067 + cpd15691	L-Serine + CDP-1,2-diisotetradecanoylglycerol => CMP + H+ + Diisotetradecanoylphosphatidylserine	-15.04	0.715475	=>	c	0	10000	0	0	peg.1269	NE1321
rxn10229	'isopentadecanoyl-CDPdiacylglycerol-serine O-phosphatidyltransferase'	Long-Chain Lipid Synthesis	2.7.8.		cpd00054 + cpd15686 => cpd00046 + cpd00067 + cpd15692	L-Serine + CDP-1,2-diisopentadecanoylglycerol => CMP + H+ + Diisopentadecanoylphosphatidylserine	-15.04	0.715475	=>	c	0	10000	0	0	peg.1269	NE1321
rxn10230	'anteisopentadecanoyl-CDPdiacylglycerol-serine O-phosphatidyltransferase'	Long-Chain Lipid Synthesis	2.7.8.		cpd00054 + cpd15687 => cpd00046 + cpd00067 + cpd15693	L-Serine + CDP-1,2-dianteisopentadecanoylglycerol => CMP + H+ + Dianteisopentadecanoylphosphatidylserine	-15.04	0.715475	=>	c	0	10000	0	0	peg.1269	NE1321
rxn10231	'isohexadecanoyl-CDPdiacylglycerol-serine O-phosphatidyltransferase'	Long-Chain Lipid Synthesis	2.7.8.		cpd00054 + cpd15688 => cpd00046 + cpd00067 + cpd15694	L-Serine + CDP-1,2-diisohexadecanoylglycerol => CMP + H+ + Diisohexadecanoylphosphatidylserine	-15.04	0.715475	=>	c	0	10000	0	0	peg.1269	NE1321
rxn10232	'isoheptadecanoyl-phosphatidylserine decarboxylase'	Long-Chain Lipid Synthesis	4.1.1.6		(2) cpd00067 + cpd15689 <=> cpd00011 + cpd15695	(2) H+ + Diisoheptadecanoylphosphatidylserine <=> CO2 + Diisoheptadecanoylphosphatidylethanolamine	7.45	0.828894	<=>	c	1	10000	-10000	0	peg.1270	NE1322
rxn10233	'anteisoheptadecanoyl-phosphatidylserine decarboxylase'	Long-Chain Lipid Synthesis	4.1.1.6		(2) cpd00067 + cpd15690 <=> cpd00011 + cpd15696	(2) H+ + Dianteisoheptadecanoylphosphatidylserine <=> CO2 + Dianteisoheptadecanoylphosphatidylethanolamine	7.45	0.828894	<=>	c	1	10000	-10000	0	peg.1270	NE1322
rxn10234	'isotetradecanoyl-phosphatidylserine decarboxylase'	Long-Chain Lipid Synthesis	4.1.1.6		(2) cpd00067 + cpd15691 <=> cpd00011 + cpd15697	(2) H+ + Diisotetradecanoylphosphatidylserine <=> CO2 + Diisotetradecanoylphosphatidylethanolamine	7.45	0.828894	<=>	c	1	10000	-10000	0	peg.1270	NE1322
rxn10235	'isopentadecanoyl-phosphatidylserine decarboxylase'	Long-Chain Lipid Synthesis	4.1.1.6		(2) cpd00067 + cpd15692 <=> cpd00011 + cpd15698	(2) H+ + Diisopentadecanoylphosphatidylserine <=> CO2 + Diisopentadecanoylphosphatidylethanolamine	7.45	0.828894	<=>	c	1	10000	-10000	0	peg.1270	NE1322
rxn10236	'anteisopentadecanoyl-phosphatidylserine decarboxylase'	Long-Chain Lipid Synthesis	4.1.1.6		(2) cpd00067 + cpd15693 <=> cpd00011 + cpd15699	(2) H+ + Dianteisopentadecanoylphosphatidylserine <=> CO2 + Dianteisopentadecanoylphosphatidylethanolamine	7.45	0.828894	<=>	c	1	10000	-10000	0	peg.1270	NE1322
rxn10237	'isohexadecanoyl-phosphatidylserine decarboxylase'	Long-Chain Lipid Synthesis	4.1.1.6		(2) cpd00067 + cpd15694 <=> cpd00011 + cpd15700	(2) H+ + Diisohexadecanoylphosphatidylserine <=> CO2 + Diisohexadecanoylphosphatidylethanolamine	7.45	0.828894	<=>	c	1	10000	-10000	0	peg.1270	NE1322
rxn10259	'isoheptadecanoyl-CDPdiacylglycerolsn-glycerol-3-phosphate 3-phosphatidyltransferase'	Long-Chain Lipid Synthesis	2.7.8.		cpd00080 + cpd15683 <=> cpd00046 + cpd15716	Glycerol-3-phosphate + CDP-1,2-diisoheptadecanoylglycerol <=> CMP + Diisoheptadecanoylphosphatidylglycerophosphate	-4.5	0.23673	<=>	c	1	10000	-10000	0	peg.2032	NE2127
rxn10260	'anteisoheptadecanoyl-CDPdiacylglycerolsn-glycerol-3-phosphate 3-phosphatidyltransferase'	Long-Chain Lipid Synthesis	2.7.8.		cpd00080 + cpd15684 <=> cpd00046 + cpd15717	Glycerol-3-phosphate + CDP-1,2-dianteisoheptadecanoylglycerol <=> CMP + Dianteisoheptadecanoylphosphatidylglycerophosphate	-4.5	0.23673	<=>	c	1	10000	-10000	0	peg.2032	NE2127
rxn10261	'isotetradecanoyl-CDPdiacylglycerolsn-glycerol-3-phosphate 3-phosphatidyltransferase'	Long-Chain Lipid Synthesis	2.7.8.		cpd00080 + cpd15685 <=> cpd00046 + cpd15718	Glycerol-3-phosphate + CDP-1,2-diisotetradecanoylglycerol <=> CMP + Diisotetradecanoylphosphatidylglycerophosphate	-4.5	0.23673	<=>	c	1	10000	-10000	0	peg.2032	NE2127
rxn10262	'isopentadecanoyl-CDPdiacylglycerolsn-glycerol-3-phosphate 3-phosphatidyltransferase'	Long-Chain Lipid Synthesis	2.7.8.		cpd00080 + cpd15686 <=> cpd00046 + cpd15719	Glycerol-3-phosphate + CDP-1,2-diisopentadecanoylglycerol <=> CMP + Diisopentadecanoylphosphatidylglycerophosphate	-4.5	0.23673	<=>	c	1	10000	-10000	0	peg.2032	NE2127
rxn10263	'anteisopentadecanoyl-CDPdiacylglycerolsn-glycerol-3-phosphate 3-phosphatidyltransferase'	Long-Chain Lipid Synthesis	2.7.8.		cpd00080 + cpd15687 <=> cpd00046 + cpd15720	Glycerol-3-phosphate + CDP-1,2-dianteisopentadecanoylglycerol <=> CMP + Dianteisopentadecanoylphosphatidylglycerophosphate	-4.5	0.23673	<=>	c	1	10000	-10000	0	peg.2032	NE2127
rxn10264	'isohexadecanoyl-CDPdiacylglycerolsn-glycerol-3-phosphate 3-phosphatidyltransferase'	Long-Chain Lipid Synthesis	2.7.8.		cpd00080 + cpd15688 <=> cpd00046 + cpd15721	Glycerol-3-phosphate + CDP-1,2-diisohexadecanoylglycerol <=> CMP + Diisohexadecanoylphosphatidylglycerophosphate	-4.5	0.23673	<=>	c	1	10000	-10000	0	peg.2032	NE2127
rxn10265	'isoheptadecanoyl-Phosphatidylglycerophosphate phosphohydrolase'	Long-Chain Lipid Synthesis	3.1.3.2		cpd00001 + cpd15716 => cpd00009 + cpd00067 + cpd15722	H2O + Diisoheptadecanoylphosphatidylglycerophosphate => Phosphate + H+ + Diisoheptadecanoylphosphatidylglycerol	-2.317	0.735634	=>	c	0	10000	0	0	peg.2448	NE2560
rxn10266	'anteisoheptadecanoyl-Phosphatidylglycerophosphate phosphohydrolase'	Long-Chain Lipid Synthesis	3.1.3.2		cpd00001 + cpd15717 => cpd00009 + cpd00067 + cpd15723	H2O + Dianteisoheptadecanoylphosphatidylglycerophosphate => Phosphate + H+ + Dianteisoheptadecanoylphosphatidylglycerol	-2.317	0.735634	=>	c	0	10000	0	0	peg.2448	NE2560
rxn10267	'isotetradecanoyl-Phosphatidylglycerophosphate phosphohydrolase'	Long-Chain Lipid Synthesis	3.1.3.2		cpd00001 + cpd15718 => cpd00009 + cpd00067 + cpd15724	H2O + Diisotetradecanoylphosphatidylglycerophosphate => Phosphate + H+ + Diisotetradecanoylphosphatidylglycerol	-2.317	0.735634	=>	c	0	10000	0	0	peg.2448	NE2560
rxn10268	'isopentadecanoyl-Phosphatidylglycerophosphate phosphohydrolase'	Long-Chain Lipid Synthesis	3.1.3.2		cpd00001 + cpd15719 => cpd00009 + cpd00067 + cpd15725	H2O + Diisopentadecanoylphosphatidylglycerophosphate => Phosphate + H+ + Diisopentadecanoylphosphatidylglycerol	-2.317	0.735634	=>	c	0	10000	0	0	peg.2448	NE2560
rxn10269	'anteisopentadecanoyl-Phosphatidylglycerophosphate phosphohydrolase'	Long-Chain Lipid Synthesis	3.1.3.2		cpd00001 + cpd15720 => cpd00009 + cpd00067 + cpd15726	H2O + Dianteisopentadecanoylphosphatidylglycerophosphate => Phosphate + H+ + Dianteisopentadecanoylphosphatidylglycerol	-2.317	0.735634	=>	c	0	10000	0	0	peg.2448	NE2560
rxn10270	'isohexadecanoyl-Phosphatidylglycerophosphate phosphohydrolase'	Long-Chain Lipid Synthesis	3.1.3.2		cpd00001 + cpd15721 => cpd00009 + cpd00067 + cpd15727	H2O + Diisohexadecanoylphosphatidylglycerophosphate => Phosphate + H+ + Diisohexadecanoylphosphatidylglycerol	-2.317	0.735634	=>	c	0	10000	0	0	peg.2448	NE2560
rxn10307	'palmitoyl-lipoteichoic acid synthesis (n=24), linked, N-acetylglucosamine substituted'	Long-Chain Lipid Synthesis	2.7.8.		(24) cpd00037 + cpd15746 <=> (24) cpd00014 + cpd15764	(24) UDP-N-acetylglucosamine + Palmitoyllipoteichoic acid (n=24), linked, unsubstituted <=> (24) UDP + Palmitoyllipoteichoic acid (n=24), linked, N-acetyl-D-glucosamine	-40.8	15.1688	<=>	c	1	10000	-10000	0	peg.2180	NE2281
rxn10308	'myristoyl-lipoteichoic acid synthesis (n=24), linked, N-acetylglucosamine substituted'	Long-Chain Lipid Synthesis	2.7.8.		(24) cpd00037 + cpd15747 <=> (24) cpd00014 + cpd15765	(24) UDP-N-acetylglucosamine + Myristoyllipoteichoic acid (n=24), linked, unsubstituted <=> (24) UDP + Myristoyllipoteichoic acid (n=24), linked, N-acetyl-D-glucosamine	-40.8	15.1688	<=>	c	1	10000	-10000	0	peg.2180	NE2281
rxn10309	'stearoyl-lipoteichoic acid synthesis (n=24), linked, N-acetylglucosamine substituted'	Long-Chain Lipid Synthesis	2.7.8.		(24) cpd00037 + cpd15748 <=> (24) cpd00014 + cpd15766	(24) UDP-N-acetylglucosamine + Stearoyllipoteichoic acid (n=24), linked, unsubstituted <=> (24) UDP + Stearoyllipoteichoic acid (n=24), linked, N-acetyl-D-glucosamine	-40.8	15.1688	<=>	c	1	10000	-10000	0	peg.2180	NE2281
rxn10310	'isoheptadecanoyl-lipoteichoic acid synthesis (n=24), linked, N-acetylglucosamine substituted'	Long-Chain Lipid Synthesis	2.7.8.		(24) cpd00037 + cpd15749 <=> (24) cpd00014 + cpd15767	(24) UDP-N-acetylglucosamine + Isoheptadecanoyllipoteichoic acid (n=24), linked, unsubstituted <=> (24) UDP + Isoheptadecanoyllipoteichoic acid (n=24), linked, N-acetyl-D-glucosamine	-40.8	15.1688	<=>	c	1	10000	-10000	0	peg.2180	NE2281
rxn10311	'anteisoheptadecanoyl-lipoteichoic acid synthesis (n=24), linked, N-acetylglucosamine substituted'	Long-Chain Lipid Synthesis	2.7.8.		(24) cpd00037 + cpd15750 <=> (24) cpd00014 + cpd15768	(24) UDP-N-acetylglucosamine + Anteisoheptadecanoyllipoteichoic acid (n=24), linked, unsubstituted <=> (24) UDP + Anteisoheptadecanoyllipoteichoic acid (n=24), linked, N-acetyl-D-glucosamine	-40.8	15.1688	<=>	c	1	10000	-10000	0	peg.2180	NE2281
rxn10312	'isotetradecanoyl-lipoteichoic acid synthesis (n=24), linked, N-acetylglucosamine substituted'	Long-Chain Lipid Synthesis	2.7.8.		(24) cpd00037 + cpd15751 <=> (24) cpd00014 + cpd15769	(24) UDP-N-acetylglucosamine + Isotetradecanoyllipoteichoic acid (n=24), linked, unsubstituted <=> (24) UDP + Isotetradecanoyllipoteichoic acid (n=24), linked, N-acetyl-D-glucosamine	-40.8	15.1688	<=>	c	1	10000	-10000	0	peg.2180	NE2281
rxn10313	'isopentadecanoyl-lipoteichoic acid synthesis (n=24), linked, N-acetylglucosamine substituted'	Long-Chain Lipid Synthesis	2.7.8.		(24) cpd00037 + cpd15752 <=> (24) cpd00014 + cpd15770	(24) UDP-N-acetylglucosamine + Isopentadecanoyllipoteichoic acid (n=24), linked, unsubstituted <=> (24) UDP + Isopentadecanoyllipoteichoic acid (n=24), linked, N-acetyl-D-glucosamine	-40.8	15.1688	<=>	c	1	10000	-10000	0	peg.2180	NE2281
rxn10314	'anteisopentadecanoyl-lipoteichoic acid synthesis (n=24), linked, N-acetylglucosamine substituted'	Long-Chain Lipid Synthesis	2.7.8.		(24) cpd00037 + cpd15753 <=> (24) cpd00014 + cpd15771	(24) UDP-N-acetylglucosamine + Anteisopentadecanoyllipoteichoic acid (n=24), linked, unsubstituted <=> (24) UDP + Anteisopentadecanoyllipoteichoic acid (n=24), linked, N-acetyl-D-glucosamine	-40.8	15.1688	<=>	c	1	10000	-10000	0	peg.2180	NE2281
rxn10315	'isohexadecanoyl-lipoteichoic acid synthesis (n=24), linked, N-acetylglucosamine substituted'	Long-Chain Lipid Synthesis	2.7.8.		(24) cpd00037 + cpd15754 <=> (24) cpd00014 + cpd15772	(24) UDP-N-acetylglucosamine + Isohexadecanoyllipoteichoic acid (n=24), linked, unsubstituted <=> (24) UDP + Isohexadecanoyllipoteichoic acid (n=24), linked, N-acetyl-D-glucosamine	-40.8	15.1688	<=>	c	1	10000	-10000	0	peg.2180	NE2281
TRANSPORT REACTIONS
rxn05543	'Dipeptide transport via ABC system (ala-his)'	Transport Reactions	TC-3.A.1.5|3.A.1.	None	cpd00001 + cpd00002 + cpd11584[p] => cpd00008 + cpd00009 + cpd00067 + cpd11584	H2O + ATP + Ala-His[p] => ADP + Phosphate + H+ + Ala-His	-6.817	0.717554	=>	c	0	10000	0	0	peg.2370	NE2480
rxn05541	'Dipeptide transport via ABC system (ala-glu)'	Transport Reactions	TC-3.A.1.5|3.A.1.	None	cpd00001 + cpd00002 + cpd11586[p] => cpd00008 + cpd00009 + cpd00067 + cpd11586	H2O + ATP + ala-L-glu-L[p] => ADP + Phosphate + H+ + ala-L-glu-L	-6.817	0.717554	=>	c	0	10000	0	0	peg.2370	NE2480
rxn05539	'Dipeptide transport via ABC system (cgly)'	Transport Reactions	TC-3.A.1.5|3.A.1.	None	cpd00001 + cpd00002 + cpd01017[p] => cpd00008 + cpd00009 + cpd00067 + cpd01017	H2O + ATP + Cys-Gly[p] => ADP + Phosphate + H+ + Cys-Gly	-6.817	0.717554	=>	c	0	10000	0	0	peg.2370	NE2480
rxn05534	'Dipeptide transport via ABC system (gly-glu)'	Transport Reactions	TC-3.A.1.5|3.A.1.	None	cpd00001 + cpd00002 + cpd11592[p] => cpd00008 + cpd00009 + cpd00067 + cpd11592	H2O + ATP + gly-glu-L[p] => ADP + Phosphate + H+ + gly-glu-L	-6.817	0.717554	=>	c	0	10000	0	0	peg.2370	NE2480
rxn05545	'Dipeptide transport via ABC system (ala-thr)'	Transport Reactions	TC-3.A.1.5|3.A.1.	None	cpd00001 + cpd00002 + cpd11582[p] => cpd00008 + cpd00009 + cpd00067 + cpd11582	H2O + ATP + ala-L-Thr-L[p] => ADP + Phosphate + H+ + ala-L-Thr-L	-6.817	0.717554	=>	c	0	10000	0	0	peg.2370	NE2480
rxn05540	'Dipeptide transport via ABC system (ala-gln)'	Transport Reactions	TC-3.A.1.5|3.A.1.	None	cpd00001 + cpd00002 + cpd11587[p] => cpd00008 + cpd00009 + cpd00067 + cpd11587	H2O + ATP + Ala-Gln[p] => ADP + Phosphate + H+ + Ala-Gln	-6.817	0.717554	=>	c	0	10000	0	0	peg.2370	NE2480
rxn05546	'Dipeptide transport via ABC system (gly-asn)'	Transport Reactions	TC-3.A.1.5|3.A.1.	None	cpd00001 + cpd00002 + cpd11581[p] => cpd00008 + cpd00009 + cpd00067 + cpd11581	H2O + ATP + gly-asn-L[p] => ADP + Phosphate + H+ + gly-asn-L	-6.817	0.717554	=>	c	0	10000	0	0	peg.2370	NE2480
rxn05538	'Dipeptide transport via ABC system (gly-pro-L)'	Transport Reactions	TC-3.A.1.5|3.A.1.	None	cpd00001 + cpd00002 + cpd11588[p] => cpd00008 + cpd00009 + cpd00067 + cpd11588	H2O + ATP + gly-pro-L[p] => ADP + Phosphate + H+ + gly-pro-L	-6.817	0.717554	=>	c	0	10000	0	0	peg.2370	NE2480
rxn05547	'Dipeptide transport via ABC system (gly-gln)'	Transport Reactions	TC-3.A.1.5|3.A.1.	None	cpd00001 + cpd00002 + cpd11580[p] => cpd00008 + cpd00009 + cpd00067 + cpd11580	H2O + ATP + Gly-Gln[p] => ADP + Phosphate + H+ + Gly-Gln	-6.817	0.717554	=>	c	0	10000	0	0	peg.2370	NE2480
rxn05542	'Dipeptide transport via ABC system (ala-gly)'	Transport Reactions	TC-3.A.1.5|3.A.1.	None	cpd00001 + cpd00002 + cpd11585[p] => cpd00008 + cpd00009 + cpd00067 + cpd11585	H2O + ATP + L-alanylglycine[p] => ADP + Phosphate + H+ + L-alanylglycine	-6.817	0.717554	=>	c	0	10000	0	0	peg.2370	NE2480
rxn05537	'Dipeptide transport via ABC system (gly-asp)'	Transport Reactions	TC-3.A.1.5|3.A.1.	None	cpd00001 + cpd00002 + cpd11589[p] => cpd00008 + cpd00009 + cpd00067 + cpd11589	H2O + ATP + gly-asp-L[p] => ADP + Phosphate + H+ + gly-asp-L	-6.817	0.717554	=>	c	0	10000	0	0	peg.2370	NE2480
rxn05536	'Dipeptide transport via ABC system (met-ala)'	Transport Reactions	TC-3.A.1.5|3.A.1.	None	cpd00001 + cpd00002 + cpd11590[p] => cpd00008 + cpd00009 + cpd00067 + cpd11590	H2O + ATP + met-L-ala-L[p] => ADP + Phosphate + H+ + met-L-ala-L	2.713	0.717554	=>	c	0	10000	0	0	peg.2370	NE2480
rxn05544	'Dipeptide transport via ABC system (ala-leu)'	Transport Reactions	TC-3.A.1.5|3.A.1.	None	cpd00001 + cpd00002 + cpd11583[p] => cpd00008 + cpd00009 + cpd00067 + cpd11583	H2O + ATP + Ala-Leu[p] => ADP + Phosphate + H+ + Ala-Leu	2.713	0.717554	=>	c	0	10000	0	0	peg.2370	NE2480
rxn12851	'Gly-Try ABC transporters'	Transport Reactions	3.A.1.	None	cpd00001 + cpd00002 + cpd15606[p] => cpd00008 + cpd00009 + cpd15606	H2O + ATP + Gly-Tyr[p] => ADP + Phosphate + Gly-Tyr	-6.817	0.717554	=>	c	0	10000	0	0	peg.2370	NE2480
rxn12848	'Gly-Cys ABC transporters'	Transport Reactions	3.A.1.	None	cpd00001 + cpd00002 + cpd15603[p] => cpd00008 + cpd00009 + cpd15603	H2O + ATP + Gly-Cys[p] => ADP + Phosphate + Gly-Cys	-6.817	0.717554	=>	c	0	10000	0	0	peg.2370	NE2480
rxn05535	'Dipeptide transport via ABC system (gly-met)'	Transport Reactions	TC-3.A.1.5|3.A.1.	None	cpd00001 + cpd00002 + cpd11591[p] => cpd00008 + cpd00009 + cpd00067 + cpd11591	H2O + ATP + Gly-Met[p] => ADP + Phosphate + H+ + Gly-Met	2.713	0.717554	=>	c	0	10000	0	0	peg.2370	NE2480
rxn05533	'Dipeptide transport via ABC system (ala-asp)'	Transport Reactions	TC-3.A.1.5|3.A.1.	None	cpd00001 + cpd00002 + cpd11593[p] => cpd00008 + cpd00009 + cpd00067 + cpd11593	H2O + ATP + ala-L-asp-L[p] => ADP + Phosphate + H+ + ala-L-asp-L	2.713	0.717554	=>	c	0	10000	0	0	peg.2370	NE2480
rxn12850	'Gly-Phe ABC transporters'	Transport Reactions	3.A.1.	None	cpd00001 + cpd00002 + cpd15605[p] => cpd00008 + cpd00009 + cpd15605	H2O + ATP + Gly-Phe[p] => ADP + Phosphate + Gly-Phe	-6.817	0.717554	=>	c	0	10000	0	0	peg.2370	NE2480
rxn12849	'Gly-Leu ABC transporters'	Transport Reactions	3.A.1.	None	cpd00001 + cpd00002 + cpd15604[p] => cpd00008 + cpd00009 + cpd15604	H2O + ATP + Gly-Leu[p] => ADP + Phosphate + Gly-Leu	-6.817	0.717554	=>	c	0	10000	0	0	peg.2370	NE2480
rxn05175	'Spermidine-ABC transport'	Transport Reactions	Undetermined	None	cpd00001 + cpd00002 + cpd00264[p] => cpd00008 + cpd00009 + cpd00067 + cpd00264	H2O + ATP + Spermidine[p] => ADP + Phosphate + H+ + Spermidine	-6.817	0.717554	=>	c	0	10000	0	0	peg.1791+peg.1792+peg.1793+peg.1794	NE1870+NE1871+NE1872+NE1873
rxn05163	'Putrescine-ABC transport'	Transport Reactions	Undetermined	None	cpd00001 + cpd00002 + cpd00118[p] => cpd00008 + cpd00009 + cpd00067 + cpd00118	H2O + ATP + Putrescine[p] => ADP + Phosphate + H+ + Putrescine	-6.817	0.717554	=>	c	0	10000	0	0	peg.1791+peg.1792+peg.1793+peg.1794	NE1870+NE1871+NE1872+NE1873
rxn05613	'L-methionine S-oxide transport via ABC system'	Transport Reactions	Undetermined	None	cpd00001 + cpd00002 + cpd01914[p] => cpd00008 + cpd00009 + cpd00067 + cpd01914	H2O + ATP + L-Methionine S-oxide[p] => ADP + Phosphate + H+ + L-Methionine S-oxide	-6.817	0.717554	=>	c	0	10000	0	0	peg.2278	NE2384
rxn05614	'L-methionine R-oxide transport via ABC system'	Transport Reactions	Undetermined	None	cpd00001 + cpd00002 + cpd11576[p] => cpd00008 + cpd00009 + cpd00067 + cpd11576	H2O + ATP + L-methionine R-oxide[p] => ADP + Phosphate + H+ + L-methionine R-oxide	-6.817	0.717554	=>	c	0	10000	0	0	peg.2278	NE2384
rxn05219	'L-Methionine ABC transport'	Transport Reactions	Undetermined	None	cpd00001 + cpd00002 + cpd00060[p] => cpd00008 + cpd00009 + cpd00060 + cpd00067	H2O + ATP + L-Methionine[p] => ADP + Phosphate + L-Methionine + H+	-6.817	0.717554	=>	c	0	10000	0	0	peg.2278	NE2384
rxn05183	'D-Methionine-ABC transport'	Transport Reactions	Undetermined	None	cpd00001 + cpd00002 + cpd00637[p] => cpd00008 + cpd00009 + cpd00067 + cpd00637	H2O + ATP + D-Methionine[p] => ADP + Phosphate + H+ + D-Methionine	-6.817	0.717554	=>	c	0	10000	0	0	peg.2278	NE2384
rxn05153	'Sulfate-ABC transport'	Transport Reactions	Undetermined	None	cpd00001 + cpd00002 + cpd00048[p] => cpd00008 + cpd00009 + cpd00048 + cpd00067	H2O + ATP + Sulfate[p] => ADP + Phosphate + Sulfate + H+	-6.817	0.717554	=>	c	0	10000	0	0	peg.559+peg.560+peg.561	NE0576+NE0577+NE0578
rxn05176	'Thiosulfate-ABC transport'	Transport Reactions	Undetermined	None	cpd00001 + cpd00002 + cpd00268[p] => cpd00008 + cpd00009 + cpd00067 + cpd00268	H2O + ATP + H2S2O3[p] => ADP + Phosphate + H+ + H2S2O3	-6.817	0.717554	=>	c	0	10000	0	0	peg.559	NE0576
rxn05145	'Orthophosphate-ABC transport'	Transport Reactions	TC-3.A.1.7|3.A.1.	None	cpd00001 + cpd00002 + cpd00009[p] <=> cpd00008 + (2) cpd00009 + cpd00067	H2O + ATP + Phosphate[p] <=> ADP + (2) Phosphate + H+	-6.817	0.717554	<=>	c	0	10000	0	0	peg.515+peg.971+peg.973+peg.972	NE0531+NE0999+NE1000+NE1001
rxn10344	'Lead (Pb+2) ABC transporter'	Transport Reactions	Undetermined	None	cpd00001 + cpd00002 + cpd04097 => cpd00008 + cpd00009 + cpd00067 + cpd04097[p]	H2O + ATP + Pb => ADP + Phosphate + H+ + Pb[p]	-6.817	0.717554	=>	c	0	10000	0	0	peg.1170|peg.991	NE1019|NE1216
rxn10343	'Mercury (Hg+2) ABC transporter'	Transport Reactions	Undetermined	None	cpd00001 + cpd00002 + cpd00531 => cpd00008 + cpd00009 + cpd00067 + cpd00531[p]	H2O + ATP + Hg2+ => ADP + Phosphate + H+ + Hg2+[p]	-6.817	0.717554	=>	c	0	10000	0	0	peg.1170|peg.991	NE1019|NE1216
rxn10147	'Cob(1)alamin transport via ABC system'	Transport Reactions	Undetermined	None	cpd00001 + cpd00002 + cpd00635[p] => cpd00008 + cpd00009 + cpd00067 + cpd00635	H2O + ATP + Cbl[p] => ADP + Phosphate + H+ + Cbl	-6.817	0.717554	=>	c	0	10000	0	0	peg.307|peg.616	NE0321|NE0636
rxn05166	'Cobalt-ABC transport'	Transport Reactions	Undetermined	None	cpd00001 + cpd00002 + cpd00149[p] => cpd00008 + cpd00009 + cpd00067 + cpd00149	H2O + ATP + Co2+[p] => ADP + Phosphate + H+ + Co2+	-6.817	0.717554	=>	c	0	10000	0	0	GAP FILLING	GAP FILLING
rxn10821	'Ca ATPase'	Transport Reactions	Undetermined	None	cpd00001 + cpd00002 + (2) cpd00063 => cpd00008 + cpd00009 + (2) cpd00063[p] + cpd00067[p]	H2O + ATP + (2) Ca2+ => ADP + Phosphate + (2) Ca2+[p] + H+[p]	-6.817	0.717554	=>	c	0	0	0	0	GAP FILLING	GAP FILLING
rxn10447	'calcium transport via ABC system'	Transport Reactions	Undetermined	None	cpd00001 + cpd00002 + cpd00063[p] => cpd00008 + cpd00009 + cpd00063 + cpd00067	H2O + ATP + Ca2+[p] => ADP + Phosphate + Ca2+ + H+	-6.817	0.717554	=>	c	0	10	0	0	GAP FILLING	GAP FILLING
rxn05195	'Fe3+-ABC transport'	Transport Reactions	Undetermined	None	cpd00001 + cpd00002 + cpd10516[p] => cpd00008 + cpd00009 + cpd00067 + cpd10516	H2O + ATP + fe3[p] => ADP + Phosphate + H+ + fe3	-6.817	0.717554	=>	c	0	10000	0	0	UNIVERSAL	UNIVERSAL
rxn05516	'cadmium transport out via ABC system'	Transport Reactions	TC-3.A.3|3.A.	None	cpd00001 + cpd00002 + cpd01012 => cpd00008 + cpd00009 + cpd00067 + cpd01012[p]	H2O + ATP + Cd2+ => ADP + Phosphate + H+ + Cd2+[p]	-6.817	0.717554	=>	c	0	10000	0	0	peg.1170|peg.991	NE1019|NE1216
rxn10571	'magnesium transport via ABC system'	Transport Reactions	Undetermined	None	cpd00001 + cpd00002 + cpd00254[p] => cpd00008 + cpd00009 + cpd00067 + cpd00254	H2O + ATP + Mg[p] => ADP + Phosphate + H+ + Mg	-6.817	0.717554	=>	c	0	10000	0	0	UNIVERSAL	UNIVERSAL
rxn05528	'Copper export via ATPase'	Transport Reactions	TC-3.A.3|3.A.	None	cpd00001 + cpd00002 + cpd00058 => cpd00008 + cpd00009 + cpd00058[p] + cpd00067	H2O + ATP + Cu2+ => ADP + Phosphate + Cu2+[p] + H+	-6.817	0.717554	=>	c	0	0	0	0	peg.1170|peg.991	NE1019|NE1216
rxn05555	'iron (II) transport via ABC system'	Transport Reactions	Undetermined	None	cpd00001 + cpd00002 + cpd10515[p] => cpd00008 + cpd00009 + cpd00067 + cpd10515	H2O + ATP + Fe2+[p] => ADP + Phosphate + H+ + Fe2+	-6.817	0.717554	=>	c	0	10000	0	0	UNIVERSAL	UNIVERSAL
rxn05149	'Manganese-ABC transport'	Transport Reactions	3.A.1.1	None	cpd00001 + cpd00002 + cpd00030[p] => cpd00008 + cpd00009 + cpd00030 + cpd00067	H2O + ATP + Mn2+[p] => ADP + Phosphate + Mn2+ + H+	-6.817	0.717554	=>	c	0	10000	0	0	GAP FILLING	GAP FILLING
rxn10481	'Copper transport via ABC system'	Transport Reactions	Undetermined	None	cpd00001 + cpd00002 + cpd00058[p] => cpd00008 + cpd00009 + cpd00058 + cpd00067	H2O + ATP + Cu2+[p] => ADP + Phosphate + Cu2+ + H+	-9.11	0.635473	=>	c	0	10000	0	0	peg.1170|peg.991	NE1019|NE1216
rxn05150	'Zinc-ABC transport'	Transport Reactions	TC-3.A.1.15|3.A.1.1	None	cpd00001 + cpd00002 + cpd00034[p] => cpd00008 + cpd00009 + cpd00034 + cpd00067	H2O + ATP + Zn2+[p] => ADP + Phosphate + Zn2+ + H+	-9.11	0.635473	=>	c	0	10000	0	0	GAP FILLING	GAP FILLING
rxn05485	'N-Acetyl-D-glucosamine transport via PEPPyr PTS'	Transport Reactions	Undetermined	None	cpd00061 + cpd00122[p] <=> cpd00020 + cpd00293	PEP + N-Acetyl-D-glucosamine[p] <=> Pyruvate + N-Acetyl-D-glucosamine 6-phosphate	-9.11	0.635473	<=>	c	1	10000	-10000	0	peg.2088	NE2185
rxn10184	'D-sorbitol transport via PEPPyr PTS'	Transport Reactions	Undetermined	None	cpd00061 + cpd00588[p] <=> cpd00020 + cpd00804	PEP + Sorbitol[p] <=> Pyruvate + Sorbitol 6-phosphate	-9.11	0.635473	<=>	c	1	10000	-10000	0	peg.2088	NE2185
rxn05567	'Galactitol transport via PEPPyr PTS'	Transport Reactions	Undetermined	None	cpd00061 + cpd01171[p] <=> cpd00020 + cpd03752	PEP + Dulcose[p] <=> Pyruvate + Galactitol 1-phosphate	-9.11	0.635473	<=>	c	1	10000	-10000	0	peg.2088	NE2185
rxn05560	'D-fructose transport via PEPPyr PTS'	Transport Reactions	Undetermined	None	cpd00061 + cpd00082[p] <=> cpd00020 + cpd00802	PEP + Fructose[p] <=> Pyruvate + fructose-1-phosphate	-9.11	0.635473	<=>	c	1	10000	-10000	0	peg.2088	NE2185
rxn05655	'sucrose transport via PEPPyr PTS'	Transport Reactions	Undetermined	None	cpd00061 + cpd00076[p] <=> cpd00020 + cpd01693	PEP + Sucrose[p] <=> Pyruvate + 6-Phosphosucrose	-9.11	0.635473	<=>	c	1	10000	-10000	0	peg.2088	NE2185
rxn05607	'maltose transport via PEPPyr PTS'	Transport Reactions	Undetermined	None	cpd00061 + cpd00179[p] <=> cpd00020 + cpd01919	PEP + Maltose[p] <=> Pyruvate + maltose-6-phosphate	-9.11	0.635473	<=>	c	1	10000	-10000	0	peg.2088	NE2185
rxn05617	'mannitol transport via PEPPyr PTS'	Transport Reactions	Undetermined	None	cpd00061 + cpd00314[p] <=> cpd00020 + cpd00491	PEP + MNTL[p] <=> Pyruvate + D-mannitol-1-phosphate	-9.11	0.635473	<=>	c	1	10000	-10000	0	peg.2088	NE2185
rxn05610	'D-mannose transport via PEPPyr PTS'	Transport Reactions	Undetermined	None	cpd00061 + cpd00138[p] <=> cpd00020 + cpd00235	PEP + D-Mannose[p] <=> Pyruvate + D-Mannose6-phosphate	-9.11	0.635473	<=>	c	1	10000	-10000	0	peg.2088	NE2185
rxn10183	'N-acetyl-D-mannosamine transport via PTS'	Transport Reactions	Undetermined	None	cpd00061 + cpd00492[p] <=> cpd00020 + cpd02612	PEP + N-Acetyl-D-mannosamine[p] <=> Pyruvate + N-Acetylmannosamine 6-phosphate	-9.11	0.635473	<=>	c	1	10000	-10000	0	peg.2088	NE2185
rxn05569	'D-glucosamine transport via PEPPyr PTS'	Transport Reactions	Undetermined	None	cpd00061 + cpd00276[p] <=> cpd00020 + cpd00288	PEP + GLUM[p] <=> Pyruvate + D-Glucosamine phosphate	-9.11	0.635473	<=>	c	1	10000	-10000	0	peg.2088	NE2185
rxn10175	'Fructose transport via PEPPyr PTS (f6p generating)'	Transport Reactions	Undetermined	None	cpd00061 + cpd00082[p] <=> cpd00020 + cpd00072	PEP + Fructose[p] <=> Pyruvate + Fructose-6-phosphate	-9.11	0.635473	<=>	c	1	10000	-10000	0	peg.2088	NE2185
rxn02005	'trehalose transport via PEPPyr PTS'	Transport Reactions	2.7.1.6	None	cpd00061 + cpd00794[p] <=> cpd00020 + cpd00523	PEP + TRHL[p] <=> Pyruvate + Trehalose 6-phosphate	0	2	<=>	c	1	10000	-10000	0	peg.2088	NE2185
rxn05468	'O2 transport via diffusion'	Transport Reactions	Undetermined	None	cpd00007[p] <=> cpd00007	O2[p] <=> O2	0	2	<=>	c	1	10000	-10000	0	SPONTANEOUS	SPONTANEOUS
rxn05467	'CO2 transport via diffusion'	Transport Reactions	Undetermined	None	cpd00011[p] <=> cpd00011	CO2[p] <=> CO2	0	2	<=>	c	1	10000	-10000	0	SPONTANEOUS	SPONTANEOUS
rxn05319	H2O transport via diffusion'	Transport Reactions	Undetermined	None	cpd00001 => cpd00001[p]	H2O => H2O[p]	0	2	=>	c	1	10000	-10000	0	SPONTANEOUS	SPONTANEOUS
rxn05667	'Urea transport via facilitate diffusion'	Transport Reactions	Undetermined	None	cpd00073[p] <=> cpd00073	Urea[p] <=> Urea	0	2	<=>	c	1	10000	-10000	0	peg.1027	NE1059
rxn05206	'Potassium uptake'	Transport Reactions	1.A.	None	cpd00205[p] <=> cpd00205	K+[p] <=> K+	0	2	<=>	c	1	10000	-10000	0	peg.1864	NE1947
rxn10473	'chlorideion transport out via diffusion'	Transport Reactions	Undetermined	None	cpd00099[p] <=> cpd00099	Cl-[p] <=> Cl-	0	2	<=>	c	1	10000	-10000	0	UNIVERSAL	UNIVERSAL
rxn05625	'nitrite transport in via proton symport'	Transport Reactions	Undetermined	None	cpd00067[p] + cpd00075[p] <=> cpd00067 + cpd00075	H+[p] + Nitrite[p] <=> H+ + Nitrite	0	2	<=>	c	1	10000	-10000	0	peg.658	NE0680
rxn09657	'Thiamine transport in via proton symport'	Transport Reactions	Undetermined	None	cpd00067[p] + cpd00305[p] => cpd00067 + cpd00305	H+[p] + THI[p] => H+ + THI	0	2	=>	c	0	10000	0	0	GAP FILLING	UNIVERSAL
rxn05297	'GLUt2'	Transport Reactions	Undetermined	None	cpd00023[p] + cpd00067[p] <=> cpd00023 + cpd00067	L-Glutamate[p] + H+[p] <=> L-Glutamate + H+	0	2	<=>	c	1	10000	-10000	0	peg.2044	NE2141
rxn05651	'sulfate transport in via proton symport'	Transport Reactions	TC-2.A.53|2.A.5	None	cpd00048[p] + cpd00067[p] <=> cpd00048 + cpd00067	Sulfate[p] + H+[p] <=> Sulfate + H+	0	2	<=>	c	1	10000	0	0	UNIVERSAL	UNIVERSAL
rxn05596	'potassium transport out via proton antiport'	Transport Reactions	TC-2.A.37, 2.A.3	None	cpd00067[p] + cpd00205 <=> cpd00067 + cpd00205[p]	H+[p] + K+ <=> H+ + K+[p]	0	2	<=>	c	1	0	0	0	peg.1757+peg.1758	NE1834+NE1835
rxn05466	NH3 Transport via diffusion	Transport Reactions	Undetermined	None	cpd00013[p] <=> cpd00013	NH3(p) <=> NH3	0	2	<=>	c	1	10000	-10000	0	GAP FILLING	GAP FILLING
rxn05469	Pyruvate_transport via proton symport'	Transport Reactions	Undetermined	None	cpd00020[p] + cpd00067[p] <=> cpd00020 + cpd00067	Pyruvate[p] + H+[p] <=> Pyruvate + H+	0	2	<=>	c	1	10000	-10000	0	GAP FILLING	GAP FILLING
Not in database	H2CO3_ABC transport'	Transport Reactions	Undetermined	None	cpd00001 + cpd00002 + cpd00242[p] => cpd00008 + cpd00009 + cpd00242 + cpd00067	H2O + ATP + H2CO3[p] => ADP + Phosphate + H2CO3 + H+	-6.817	0.717554	=>	c	0	0	0	0	GAP FILLING	GAP FILLING
'rxn05559'	Formate Transport	Transport Reactions	Undetermined	None	cpd00047[p] + cpd00067[p] <=> cpd00047 + cpd00067	Formate[p] + H+[p] <=> Formate + H+	0	2	<=>	c	1	10000	-10000	0	GAP FILLING	GAP FILLING
rxn05488'	Acetate Transport	Transport Reactions	Undetermined	None	cpd00029[p] + cpd00067[p] <=> cpd00029 + cpd00067	Acetate[p] + H+[p] <=> Acetate + H+	0	2	<=>	c	1	10000	-10000	0	GAP FILLING	GAP FILLING
EXCHANGE REACTIONS
EX_cpd00013(p)	Ammonia Exchange Reaction	Exchange Reactions	Not Applicable	Not Applicable	cpd00013[p] <=> cpd00013[b]	NH3[p] <=> NH3[b]	Not Applicable	Not Applicable	<=>	p	1	10000	-10000	0	EXCHANGE REACTION	EXCHANGE REACTION
EX_cpd00254(p)	Magnesium Exchange Reaction	Exchange Reactions	Not Applicable	Not Applicable	cpd00254[p] <=> cpd00254[b]	Mg2+[p] <=> Mg2+[b]	Not Applicable	Not Applicable	<=>	p	1	10000	-10000	0	EXCHANGE REACTION	EXCHANGE REACTION
EX_cpd00138(p)	D-Mannose Exchange Reaction	Exchange Reactions	Not Applicable	Not Applicable	cpd00138[p] <=> cpd00138[b]	Mannose[p] <=> Mannose[b]	Not Applicable	Not Applicable	<=>	p	1	0	0	0	EXCHANGE REACTION	EXCHANGE REACTION
EX_cpd00073(p)	Urea Exchange Reaction	Exchange Reactions	Not Applicable	Not Applicable	cpd00073[p] <=> cpd00073[b]	Urea[p] <=> Urea[b]	Not Applicable	Not Applicable	<=>	p	1	0	0	0	EXCHANGE REACTION	EXCHANGE REACTION
EX_cpd00067(p)	Proton Exchange Reaction	Exchange Reactions	Not Applicable	Not Applicable	cpd00067[p] => cpd00067[b]	H+[p] => H+[b]	Not Applicable	Not Applicable	=>	p	0	10000	0	0	EXCHANGE REACTION	EXCHANGE REACTION
EX_cpd00268(p)	Thiosulfate Exchange Reaction	Exchange Reactions	Not Applicable	Not Applicable	cpd00268[p] <=> cpd00268[b]	Thiosulfate[p] <=> Thiosulfate[b]	Not Applicable	Not Applicable	<=>	p	1	10000	-10000	0	EXCHANGE REACTION	EXCHANGE REACTION
EX_cpd00063(p)	Calcium Ion Exchange Reaction	Exchange Reactions	Not Applicable	Not Applicable	cpd00063[p] <=> cpd00063[b]	Ca2+[p] <=> Ca2+[b]	Not Applicable	Not Applicable	<=>	p	1	10000	-10000	0	EXCHANGE REACTION	EXCHANGE REACTION
EX_cpd00001(p)	Water Exchange Reaction	Exchange Reactions	Not Applicable	Not Applicable	cpd00001[p] <=> cpd00001[b]	H2O[p] <=> H2O[b]	Not Applicable	Not Applicable	<=>	p	1	10000	-10000	0	EXCHANGE REACTION	EXCHANGE REACTION
EX_cpd00007(p)	Oxygen Exchange Reaction	Exchange Reactions	Not Applicable	Not Applicable	cpd00007[p] <=> cpd00007[b]	O2[p] <=> O2[b]	Not Applicable	Not Applicable	<=>	p	1	10000	-40	0	EXCHANGE REACTION	EXCHANGE REACTION
EX_cpd00058(p)	Copper Ion Exchange Reaction	Exchange Reactions	Not Applicable	Not Applicable	cpd00058[p] <=> cpd00058[b]	Cu2+[p] <=> Cu2+[b]	Not Applicable	Not Applicable	<=>	p	1	10000	-10000	0	EXCHANGE REACTION	EXCHANGE REACTION
EX_cpd00276(p)	Glucosamine Exchange Reaction	Exchange Reactions	Not Applicable	Not Applicable	cpd00276[p] <=> cpd00276[b]	GLUM[p] <=> GLUM[b]	Not Applicable	Not Applicable	<=>	p	1	0	0	0	EXCHANGE REACTION	EXCHANGE REACTION
EX_cpd00242(p)	Bicarbonate Exchange Reaction	Exchange Reactions	Not Applicable	Not Applicable	cpd00242[p] <=> cpd00242[b]	H2CO3[p] <=> H2CO3[b]	Not Applicable	Not Applicable	<=>	p	1	10000	-10000	0	EXCHANGE REACTION	EXCHANGE REACTION
EX_cpd00011(p)	Carbon Dioxide Exchange Reaction	Exchange Reactions	Not Applicable	Not Applicable	cpd00011[p] <=> cpd00011[b]	CO2[p] <=> CO2[b]	Not Applicable	Not Applicable	<=>	p	1	10000	-10000	0	EXCHANGE REACTION	EXCHANGE REACTION
EX_cpd00048(p)	Sulfate Exchange Reaction	Exchange Reactions	Not Applicable	Not Applicable	cpd00048[p] <=> cpd00048[b]	Sulfate[p] <=> Sulfate[b]	Not Applicable	Not Applicable	<=>	p	1	10000	-10000	0	EXCHANGE REACTION	EXCHANGE REACTION
EX_cpd00082(p)	Fructose Exchange Reaction	Exchange Reactions	Not Applicable	Not Applicable	cpd00082[p] <=> cpd00082[b]	Fructose[p] <=> Fructose[b]	Not Applicable	Not Applicable	<=>	p	1	0	0	0	EXCHANGE REACTION	EXCHANGE REACTION
EX_cpd00205(p)	Potassium Ion Exchange Reaction	Exchange Reactions	Not Applicable	Not Applicable	cpd00205[p] <=> cpd00205[b]	K+[p] <=> K+[b]	Not Applicable	Not Applicable	<=>	p	1	10000	-10000	0	EXCHANGE REACTION	EXCHANGE REACTION
EX_cpd00023(p)	L-Glutamate Exchange Reaction	Exchange Reactions	Not Applicable	Not Applicable	cpd00023[p] <=> cpd00023[b]	Glutamate[p] <=> Glutamate[b]	Not Applicable	Not Applicable	<=>	p	1	0	0	0	EXCHANGE REACTION	EXCHANGE REACTION
EX_cpd00076(p)	Sucrose Exchange Reaction	Exchange Reactions	Not Applicable	Not Applicable	cpd00076[p] <=> cpd00076[b]	Sucrose[p] <=> Sucrose[b]	Not Applicable	Not Applicable	<=>	p	1	0	0	0	EXCHANGE REACTION	EXCHANGE REACTION
EX_cpd00099(p)	Chlorine Ion Exchange Reaction	Exchange Reactions	Not Applicable	Not Applicable	cpd00099[p] <=> cpd00099[b]	Cl-[p] <=> Cl-[b]	Not Applicable	Not Applicable	<=>	p	1	10000	-10000	0	EXCHANGE REACTION	EXCHANGE REACTION
EX_cpd00009(p)	Phosphate Exchange Reaction	Exchange Reactions	Not Applicable	Not Applicable	cpd00009[p] <=> cpd00009[b]	Phosphate[p] <=> Phosphate[[b]	Not Applicable	Not Applicable	<=>	p	1	10000	-10000	0	EXCHANGE REACTION	EXCHANGE REACTION
EX_cpd00075(p)	Nitrite Exchange Reaction	Exchange Reactions	Not Applicable	Not Applicable	cpd00075[p] => cpd00075[b]	NO2-[p] <=> NO2-[b]	Not Applicable	Not Applicable	=>	p	0	10000	0	0	EXCHANGE REACTION	EXCHANGE REACTION
EX_cpd10516(p)	Oxidized Iron (Fe3+) Exchange Reaction	Exchange Reactions	Not Applicable	Not Applicable	cpd10516[p] <=> cpd10516[b]	Fe3+[p] <=> Fe3+[b]	Not Applicable	Not Applicable	<=>	p	1	10000	-10000	0	EXCHANGE REACTION	EXCHANGE REACTION
EX_cpd10515(p)	Reduced Iron (Fe2+) Exchange Reaction	Exchange Reactions	Not Applicable	Not Applicable	cpd10515[p] <=> cpd10515[b]	Fe2+[p] <=> Fe2+[b]	Not Applicable	Not Applicable	<=>	p	1	10000	-10000	0	EXCHANGE REACTION	EXCHANGE REACTION
EX_cpd11416(p)	Biomass Exchange Reaction	Exchange Reactions	Not Applicable	Not Applicable	cpd11416[p] <=> cpd11416[b]	Biomass[p] <=> Bioamss[b]	Not Applicable	Not Applicable	<=>	p	1	10000	0	0	EXCHANGE REACTION	EXCHANGE REACTION
EX_cpd00047(p)	Formate Exchange Reaction	Exchange Reactions	Not Applicable	Not Applicable	cpd00047[p] <=> cpd00047[b]	Formate[p] <=> Formate[b]	Not Applicable	Not Applicable	<=>	p	1	10000	0	0	EXCHANGE REACTION	EXCHANGE REACTION
EX_cpd00418(p)	Nitric Oxide Exchange Reaction	Exchange Reactions	Not Applicable	Not Applicable	cpd00418[p] <=> cpd00418[b]	NO[p] => NO[b]	Not Applicable	Not Applicable	<=>	p	1	10000	0	0	EXCHANGE REACTION	EXCHANGE REACTION
EX_cpd00418(x)	Nitric Oxide Exchange Reaction (Leaky Pipe from HAO)	Exchange Reactions	Not Applicable	Not Applicable	cpd00418[x] <=> cpd00418[b]	NO[x] => NO[b]	Not Applicable	Not Applicable	<=>	p	1	10000	0	0	EXCHANGE REACTION	EXCHANGE REACTION
EX_cpd00659(p)	Nitrous Oxide Exchange Reaction	Exchange Reactions	Not Applicable	Not Applicable	cpd00659[p] <=> cpd00659[b]	N2O[p] => N2O[p]	Not Applicable	Not Applicable	<=>	p	1	10000	0	0	EXCHANGE REACTION	EXCHANGE REACTION
EX_cpd00165(p)	Hydroxylamine Exchange Reaction	Exchange Reactions	Not Applicable	Not Applicable	cpd00165[p] <=> cpd00165[b]	NH2OH[p] <=> NH2OH[b]	Not Applicable	Not Applicable	<=>	p	1	10000	0	0	EXCHANGE REACTION	EXCHANGE REACTION
EX_cpd00020(p)	Pyruvate Exchange Reaction	Exchange Reactions	Not Applicable	Not Applicable	cpd00020[p] <=> cpd00020[b]	Pyruvate[p] <=> Pyruvate[b]	Not Applicable	Not Applicable	<=>	p	1	10000	0	0	EXCHANGE REACTION	EXCHANGE REACTION
EX_cpd00029(p)	Acetate Exchange Reaction	Exchange Reactions	Not Applicable	Not Applicable	cpd00029[p] => cpd00029[b]	Acetate[p] => Acetate[b]	Not Applicable	Not Applicable	=>	p	0	10000	0	0	EXCHANGE REACTION	EXCHANGE REACTION
EX_cpd11582(p)	ala-L-Thr-L Exchange Reaction	Exchange Reactions	Not Applicable	Not Applicable	cpd11582[p] => cpd11582[b]	ala-L-Thr-L[p] <=> ala-L-Thr-L[b]	Not Applicable	Not Applicable	<=>	p	1	0	0	0	EXCHANGE REACTION	EXCHANGE REACTION
EX_cpd01914(p)	L-Methionine S-oxide Exchange Reaction	Exchange Reactions	Not Applicable	Not Applicable	cpd01914[p] => cpd01914[b]	L-Methionine S-oxide[p] <=> L-Methionine S-oxide[b]	Not Applicable	Not Applicable	<=>	p	1	0	0	0	EXCHANGE REACTION	EXCHANGE REACTION
EX_cpd00314(p)	MNTL Exchange Reaction	Exchange Reactions	Not Applicable	Not Applicable	cpd00314[p] => cpd00314[b]	MNTL[p] <=> MNTL[b]	Not Applicable	Not Applicable	<=>	p	1	0	0	0	EXCHANGE REACTION	EXCHANGE REACTION
EX_cpd00305(p)	THI Exchange Reaction	Exchange Reactions	Not Applicable	Not Applicable	cpd00305[p] => cpd00305[b]	THI[p] <=> THI[b]	Not Applicable	Not Applicable	<=>	p	1	0	0	0	EXCHANGE REACTION	EXCHANGE REACTION
EX_cpd00971(p)	Na+ Exchange Reaction	Exchange Reactions	Not Applicable	Not Applicable	cpd00971[p] => cpd00971[b]	Na+[p] <=> Na+[b]	Not Applicable	Not Applicable	<=>	p	1	10000	-10000	0	EXCHANGE REACTION	EXCHANGE REACTION
EX_cpd11590(p)	met-L-ala-L Exchange Reaction	Exchange Reactions	Not Applicable	Not Applicable	cpd11590[p] => cpd11590[b]	met-L-ala-L[p] <=> met-L-ala-L[b]	Not Applicable	Not Applicable	<=>	p	1	0	0	0	EXCHANGE REACTION	EXCHANGE REACTION
EX_cpd00588(p)	Sorbitol Exchange Reaction	Exchange Reactions	Not Applicable	Not Applicable	cpd00588[p] => cpd00588[b]	Sorbitol[p] <=> Sorbitol[b]	Not Applicable	Not Applicable	<=>	p	1	0	0	0	EXCHANGE REACTION	EXCHANGE REACTION
EX_cpd00034(p)	Zn2+ Exchange Reaction	Exchange Reactions	Not Applicable	Not Applicable	cpd00034[p] => cpd00034[b]	Zn2+[p] <=> Zn2+[b]	Not Applicable	Not Applicable	<=>	p	1	10000	-10000	0	EXCHANGE REACTION	EXCHANGE REACTION
EX_cpd15604(p)	Gly-Leu Exchange Reaction	Exchange Reactions	Not Applicable	Not Applicable	cpd15604[p] => cpd15604[b]	Gly-Leu[p] <=> Gly-Leu[b]	Not Applicable	Not Applicable	<=>	p	1	0	0	0	EXCHANGE REACTION	EXCHANGE REACTION
EX_cpd00149(p)	Co2+ Exchange Reaction	Exchange Reactions	Not Applicable	Not Applicable	cpd00149[p] => cpd00149[b]	Co2+[p] <=> Co2+[b]	Not Applicable	Not Applicable	<=>	p	1	10000	-10000	0	EXCHANGE REACTION	EXCHANGE REACTION
EX_cpd11580(p)	Gly-Gln Exchange Reaction	Exchange Reactions	Not Applicable	Not Applicable	cpd11580[p] => cpd11580[b]	Gly-Gln[p] <=> Gly-Gln[b]	Not Applicable	Not Applicable	<=>	p	1	0	0	0	EXCHANGE REACTION	EXCHANGE REACTION
EX_cpd00179(p)	Maltose Exchange Reaction	Exchange Reactions	Not Applicable	Not Applicable	cpd00179[p] => cpd00179[b]	Maltose[p] <=> Maltose[b]	Not Applicable	Not Applicable	<=>	p	1	0	0	0	EXCHANGE REACTION	EXCHANGE REACTION
EX_cpd11583(p)	Ala-Leu Exchange Reaction	Exchange Reactions	Not Applicable	Not Applicable	cpd11583[p] => cpd11583[b]	Ala-Leu[p] <=> Ala-Leu[b]	Not Applicable	Not Applicable	<=>	p	1	0	0	0	EXCHANGE REACTION	EXCHANGE REACTION
EX_cpd11586(p)	ala-L-glu-L Exchange Reaction	Exchange Reactions	Not Applicable	Not Applicable	cpd11586[p] => cpd11586[b]	ala-L-glu-L [p] <=> ala-L-glu-L [b]	Not Applicable	Not Applicable	<=>	p	1	0	0	0	EXCHANGE REACTION	EXCHANGE REACTION
EX_cpd01012(p)	Cd2+ Exchange Reaction	Exchange Reactions	Not Applicable	Not Applicable	cpd01012[p] => cpd01012[b]	Cd2+[p] <=> Cd2+[b]	Not Applicable	Not Applicable	<=>	p	1	10000	-10000	0	EXCHANGE REACTION	EXCHANGE REACTION
EX_cpd11589(p)	gly-asp-L Exchange Reaction	Exchange Reactions	Not Applicable	Not Applicable	cpd11589[p] => cpd11589[b]	gly-asp-L[p] <=> gly-asp-L[b]	Not Applicable	Not Applicable	<=>	p	1	0	0	0	EXCHANGE REACTION	EXCHANGE REACTION
EX_cpd15603(p)	Gly-Cys Exchange Reaction	Exchange Reactions	Not Applicable	Not Applicable	cpd15603[p] => cpd15603[b]	Gly-Cys[p] <=> Gly-Cys[b]	Not Applicable	Not Applicable	<=>	p	1	0	0	0	EXCHANGE REACTION	EXCHANGE REACTION
EX_cpd11588(p)	gly-pro-L Exchange Reaction	Exchange Reactions	Not Applicable	Not Applicable	cpd11588[p] => cpd11599[b]	gly-pro-L[p] <=> gly-pro-L[b]	Not Applicable	Not Applicable	<=>	p	1	0	0	0	EXCHANGE REACTION	EXCHANGE REACTION
EX_cpd00060(p)	L-Methionine Exchange Reaction	Exchange Reactions	Not Applicable	Not Applicable	cpd00060[p] => cpd00060[b]	L-Methionine[p] <=> L-Methionine[b]	Not Applicable	Not Applicable	<=>	p	1	0	0	0	EXCHANGE REACTION	EXCHANGE REACTION
EX_cpd00531(p)	Hg2+ Exchange Reaction	Exchange Reactions	Not Applicable	Not Applicable	cpd00531[p] => cpd00531[b]	Hg2+[p] <=> Hg2+[b]	Not Applicable	Not Applicable	<=>	p	1	10000	-10000	0	EXCHANGE REACTION	EXCHANGE REACTION
EX_cpd00635(p)	Cbl Exchange Reaction	Exchange Reactions	Not Applicable	Not Applicable	cpd00635[p] => cpd00635[b]	Cbl[p] <=> Cbl[b]	Not Applicable	Not Applicable	<=>	p	1	0	0	0	EXCHANGE REACTION	EXCHANGE REACTION
EX_cpd11585(p)	L-alanylglycine Exchange Reaction	Exchange Reactions	Not Applicable	Not Applicable	cpd11585[p] => cpd11585[b]	L-alanylglycine[p] <=> L-alanylglycine[b]	Not Applicable	Not Applicable	<=>	p	1	0	0	0	EXCHANGE REACTION	EXCHANGE REACTION
EX_cpd11576(p)	L-methionine R-oxide Exchange Reaction	Exchange Reactions	Not Applicable	Not Applicable	cpd11576[p] => cpd11576[b]	L-methionine R-oxide[p] <=> L-methionine R-oxide[b]	Not Applicable	Not Applicable	<=>	p	1	0	0	0	EXCHANGE REACTION	EXCHANGE REACTION
EX_cpd15605(p)	Gly-Phe Exchange Reaction	Exchange Reactions	Not Applicable	Not Applicable	cpd15605[p] => cpd15605[b]	Gly-Phe[p] <=> Gly-Phe[b]	Not Applicable	Not Applicable	<=>	p	1	0	0	0	EXCHANGE REACTION	EXCHANGE REACTION
EX_cpd11584(p)	Ala-His Exchange Reaction	Exchange Reactions	Not Applicable	Not Applicable	cpd11584[p] => cpd11584[b]	Ala-His[p] <=> Ala-His[b]	Not Applicable	Not Applicable	<=>	p	1	0	0	0	EXCHANGE REACTION	EXCHANGE REACTION
EX_cpd00264(p)	Spermidine Exchange Reaction	Exchange Reactions	Not Applicable	Not Applicable	cpd00264[p] => cpd00264[b]	Spermidine[p] <=> Spermidine[b]	Not Applicable	Not Applicable	<=>	p	1	0	0	0	EXCHANGE REACTION	EXCHANGE REACTION
EX_cpd11593(p)	ala-L-asp-L Exchange Reaction	Exchange Reactions	Not Applicable	Not Applicable	cpd11593[p] => cpd11593[b]	ala-L-asp-L[p] <=> ala-L-asp-L[b]	Not Applicable	Not Applicable	<=>	p	1	0	0	0	EXCHANGE REACTION	EXCHANGE REACTION
EX_cpd15606(p)	Gly-Tyr Exchange Reaction	Exchange Reactions	Not Applicable	Not Applicable	cpd15606[p] => cpd15606[b]	Gly-Tyr[p] <=> Gly-Tyr[b]	Not Applicable	Not Applicable	<=>	p	1	0	0	0	EXCHANGE REACTION	EXCHANGE REACTION
EX_cpd11592(p)	gly-glu-L Exchange Reaction	Exchange Reactions	Not Applicable	Not Applicable	cpd11592[p] => cpd11592[b]	gly-glu-L[p] <=> gly-glu-L[b]	Not Applicable	Not Applicable	<=>	p	1	0	0	0	EXCHANGE REACTION	EXCHANGE REACTION
EX_cpd00794(p)	TRHL Exchange Reaction	Exchange Reactions	Not Applicable	Not Applicable	cpd00794[p] => cpd00794[b]	TRHL[p] <=> TRHL[b]	Not Applicable	Not Applicable	<=>	p	1	0	0	0	EXCHANGE REACTION	EXCHANGE REACTION
EX_cpd01171(p)	Dulcose Exchange Reaction	Exchange Reactions	Not Applicable	Not Applicable	cpd01171[p] => cpd01171[b]	Dulcose[p] <=> Dulcose[b]	Not Applicable	Not Applicable	<=>	p	1	0	0	0	EXCHANGE REACTION	EXCHANGE REACTION
EX_cpd11581(p)	gly-asn-L Exchange Reaction	Exchange Reactions	Not Applicable	Not Applicable	cpd11581[p] => cpd11581[b]	gly-asn-L[p] <=> gly-asn-L[b]	Not Applicable	Not Applicable	<=>	p	1	0	0	0	EXCHANGE REACTION	EXCHANGE REACTION
EX_cpd00637(p)	D-Methionine Exchange Reaction	Exchange Reactions	Not Applicable	Not Applicable	cpd00637[p] => cpd00637[b]	D-Methionine[p] <=> D-Methionine[b]	Not Applicable	Not Applicable	<=>	p	1	0	0	0	EXCHANGE REACTION	EXCHANGE REACTION
EX_cpd00122(p)	N-Acetyl-D-glucosamine Exchange Reaction	Exchange Reactions	Not Applicable	Not Applicable	cpd00122[p] => cpd00122[b]	N-Acetyl-D-glucosamine[p] <=> N-Acetyl-D-glucosamine[b]	Not Applicable	Not Applicable	<=>	p	1	0	0	0	EXCHANGE REACTION	EXCHANGE REACTION
EX_cpd00118(p)	Putrescine Exchange Reaction	Exchange Reactions	Not Applicable	Not Applicable	cpd00118[p] => cpd00118[b]	Putrescine[p] <=> Putrescine[b]	Not Applicable	Not Applicable	<=>	p	1	0	0	0	EXCHANGE REACTION	EXCHANGE REACTION
EX_cpd04097(p)	Pb Exchange Reaction	Exchange Reactions	Not Applicable	Not Applicable	cpd04097[p] => cpd04097[b]	Pb[p] <=> Pb[b]	Not Applicable	Not Applicable	<=>	p	1	10000	-10000	0	EXCHANGE REACTION	EXCHANGE REACTION
EX_cpd00030(p)	Mn2+ Exchange Reaction	Exchange Reactions	Not Applicable	Not Applicable	cpd00030[p] => cpd00030[b]	Mn2+[p] <=> Mn2+[b]	Not Applicable	Not Applicable	<=>	p	1	10000	-10000	0	EXCHANGE REACTION	EXCHANGE REACTION
EX_cpd01017(p)	Cys-Gly Exchange Reaction	Exchange Reactions	Not Applicable	Not Applicable	cpd01017[p] => cpd01017[b]	Cys-Gly[p] <=> Cys-Gly[b]	Not Applicable	Not Applicable	<=>	p	1	0	0	0	EXCHANGE REACTION	EXCHANGE REACTION
EX_cpd00492(p)	N-Acetyl-D-mannosamine Exchange Reaction	Exchange Reactions	Not Applicable	Not Applicable	cpd00492[p] => cpd00492[b]	N-Acetyl-D-mannosamine[p] <=> N-Acetyl-D-mannosamine[b]	Not Applicable	Not Applicable	<=>	p	1	0	0	0	EXCHANGE REACTION	EXCHANGE REACTION
EX_cpd11587(p)	Ala-Gln Exchange Reaction	Exchange Reactions	Not Applicable	Not Applicable	cpd11587[p] => cpd11587[b]	Ala-Gln[p] <=> Ala-Gln[b]	Not Applicable	Not Applicable	<=>	p	1	0	0	0	EXCHANGE REACTION	EXCHANGE REACTION
EX_cpd11591(p)	Gly-Met Exchange Reaction	Exchange Reactions	Not Applicable	Not Applicable	cpd11591[p] => cpd11591[b]	Gly-Met[p] <=> Gly-Met[b]	Not Applicable	Not Applicable	<=>	p	1	0	0	0	EXCHANGE REACTION	EXCHANGE REACTION

## Sheet: Model Compounds
SEED ID	PRIMARY NAME	ABBREVIATION	NAMES	KEGG ID(S)	FORMULA	CHARGE	DELTAG (kcal/mol)	DELTAG ERROR (kcal/mol)	MASS
cpd00001	H2O	h2o	OH-|HO-|Water|H2O	C00001|C01328	H2O	0	-56.687	0.5	18
cpd00002	ATP	atp	Adenosine 5'-triphosphate|ATP	C00002	C10H13N5O13P3	-3	-673.85	3.04314	504
cpd00003	NAD	nad	Nicotinamideadeninedinucleotide|Nadide|Diphosphopyridine nucleotide|DPN|Nicotinamide adenine dinucleotide|NAD|NAD+	C00003	C21H26N7O14P2	-1	-529.59	4.35693	662
cpd00004	NADH	nadh	Nicotinamideadeninedinucleotide-reduced|Nicotinamide adenine dinucleotide - reduced|DPNH|NADH	C00004	C21H27N7O14P2	-2	-524.32	4.26795	663
cpd00005	NADPH	nadph	Nicotinamideadeninedinucleotidephosphate-reduced|Nicotinamide adenine dinucleotide phosphate - reduced|TPNH|NADPH	C00005	C21H27N7O17P3	-3	-736.82	4.25788	742
cpd00006	NADP	nadp	Nicotinamideadeninedinucleotidephosphate|Nicotinamide adenine dinucleotide phosphate -|Triphosphopyridine nucleotide|TPN|beta-Nicotinamide adenine dinucleotide phosphate|Nicotinamide adenine dinucleotide phosphate|NADP|NADP+	C00006	C21H26N7O17P3	-2	-742.09	4.34706	741
cpd00007	O2	o2	dioxygen|O2|Oxygen	C00007	O2	0	3.9197	0.5	32
cpd00008	ADP	adp	Adenosine 5'-diphosphate|ADP	C00008	C10H13N5O10P2	-2	-465.85	3.03579	425
cpd00009	Phosphate	pi	Orthophosphoric acid|Phosphoric acid|Phosphate|Orthophosphate	C00009	HO4P	-2	-261.974	0.5	96
cpd00010	CoA	coa	CoenzymeA|CoA-SH|Coenzyme A|CoA	C00010	C21H33N7O16P3S	-3	-751.994	3.45208	764
cpd00011	CO2	co2	Carbon dioxide|CO2	C00011	CO2	0	-92.26	0.5	44
cpd00012	PPi	ppi	PPi|Diphosphate|Pyrophosphoric acid|Pyrophosphate	C00013	H2O7P2	-2	-480.93	0.5	176
cpd00013	NH3	nh4	NH4plus|NH4+|Ammonium|Ammonia|NH3	C01342|C00014	H4N	1	-18.97	0.5	18
cpd00014	UDP	udp	Uridine 5'-diphosphate|UDP	C00015	C9H12N2O12P2	-2	-605.77	1.88724	402
cpd00015	FAD	fad	Flavinadeninedinucleotideoxidized|Flavin adenine dinucleotide oxidized|Flavin adenine dinucleotide|FAD	C00016	C27H31N9O15P2	-2	-529.37	5.38235	783
cpd00016	Pyridoxal phosphate	pydx5p	Pyridoxal 5'-phosphate|Pyridoxal 5-phosphate|Pyridoxal phosphate	C00018	C8H9NO6P	-1	-272	1.6643	246
cpd00017	S-Adenosyl-L-methionine	amet	SAM|AdoMet|Acylcarnitine|S-Adenosylmethionine|S-Adenosyl-L-methionine	C00019	C15H23N6O5S	1	-66.63	3.67778	399
cpd00018	AMP	amp	Adenosine 5'-phosphate|5'-Adenosine monophosphate|5'-Adenylic acid|5'-AMP|Adenylate|Adenylic acid|Adenosine 5'-monophosphate|AMP	C00020	C10H13N5O7P	-1	-257.85	3.03334	346
cpd00019	S-Adenosyl-homocysteine	ahcys	s-adenosyl-homocysteine|S-Adenosylhomocysteine|S-Adenosyl-L-homocysteine	C00021	C14H20N6O5S	0	-76.11	3.13995	384
cpd00020	Pyruvate	pyr	Pyroracemic acid|2-Oxopropanoic acid|2-Oxopropanoate|Pyruvic acid|Pyruvate	C00022	C3H3O3	-1	-112.69	0.300152	87
cpd00022	Acetyl-CoA	accoa	Acetyl coenzyme A|Acetyl-CoA	C00024	C23H35N7O17P3S	-3	-785.83	3.53441	806
cpd00023	L-Glutamate	glu-L	DL-Glutaminic acid|DL-Glutamate|2-Aminoglutaric acid|Glutaminic acid|Glutamate|GLU|L-Glutaminic acid|L-Glutamic acid|L-Glutamate	C00025|C00302	C5H8NO4	-1	-164.13	0.376755	146
cpd00024	2-Oxoglutarate	akg	alpha-Ketoglutaric acid|2-Ketoglutaric acid|Oxoglutaric acid|2-Oxoglutarate	C00026	C5H4O5	-2	-188.9	0.38211	144
cpd00025	H2O2	h2o2	Hydrogenperoxide|Oxydol|Hydrogen peroxide|H2O2	C00027	H2O2	0	-32.05	0.5	34
cpd00026	UDP-glucose	udpg	UDP-alpha-D-glucose|Uridine diphosphate glucose|UDP-D-glucose|UDPglucose|UDP-glucose	C00029	C15H22N2O17P2	-2	-762.55	3.11975	564
cpd00027	D-Glucose	glc-D	Glucose|Dextrose|alpha-D-Glucose|Grape sugar|D-Glucose	C00267|C00293|C00031	C6H12O6	0	-218.28	1.54422	180
cpd00028	Heme	pheme	Protoheme IX|Heme B|Protoheme|Haem|Heme	C00032	C34H30FeN4O4	-2	Not available	Not available	614
cpd00029	Acetate	ac	ACET|Glacial acetic acid|Ethanoic acid|Acetic acid|Acetate	C00033	C2H3O2	-1	-88.29	0.5	59
cpd00030	Mn2+	mn2	Mn(III)|Mn(II)|Mn2+|Manganese	C00034	Mn	2	Not available	Not available	55
cpd00031	GDP	gdp	Guanosine diphosphate|Guanosine 5'-diphosphate|GDP	C00035	C10H13N5O11P2	-2	-516.3	2.74314	441
cpd00032	Oxaloacetate	oaa	keto-Oxaloacetate|Oxosuccinic acid|2-Oxobutanedioic acid|Oxaloacetic acid|Oxalacetic acid|Oxaloacetate	C00036	C4H2O5	-2	-190.52	0.350545	130
cpd00033	Glycine	gly	Gly|Aminoacetic acid|Glycine	C00037	C2H5NO2	0	-87.73	0.241756	75
cpd00034	Zn2+	zn2	Zn(II)|Zn2+|Zinc	C00038	Zn	2	Not available	Not available	65
cpd00035	L-Alanine	ala-L	ALA|L-alpha-Alanine|L-2-Aminopropionic acid|L-Alanine	C00041	C3H7NO2	0	-87.92	0.293304	89
cpd00036	Succinate	succ	Ethylenesuccinic acid|Butanedionic acid|Succinic acid|Succinate	C00042	C4H4O4	-2	-162.96	0.283054	116
cpd00037	UDP-N-acetylglucosamine	uacgam	UDP-N-acetylglucosamine|UDP-N-acetyl-D-glucosamine	C00043	C17H25N3O17P2	-2	-756.9	3.23624	605
cpd00038	GTP	gtp	Guanosine 5'-triphosphate|GTP	C00044	C10H13N5O14P3	-3	-724.3	2.75126	520
cpd00039	L-Lysine	lys-L	Lysine|2,6-Diaminohexanoic acid|Lysine acid|L-Lysine	C00047|C16440	C6H15N2O2	1	-84.04	0.559228	147
cpd00040	Glyoxalate	glx	Glyoxylic acid|Glyoxalate|Glyoxylate	C00048	C2HO3	-1	-111.04	0.269641	73
cpd00041	L-Aspartate	asp-L	Aspartic acid|Aspartate|2-Aminosuccinic acid|L-Aspartic acid|L-Aspartate	C00049|C16433	C4H6NO4	-1	-165.75	0.3447	132
cpd00042	GSH	gthrd	Reducedglutathione|GSH|gamma-L-Glutamyl-L-cysteinyl-glycine|N-(N-gamma-L-Glutamyl-L-cysteinyl)glycine|5-L-Glutamyl-L-cysteinylglycine|Reduced glutathione|Glutathione	C00051	C10H16N3O6S	-1	-220.954	1.54405	306
cpd00043	UDP-galactose	udpgal	UDPgalactose|UDP-D-galactopyranose|UDP-galactose|UDP-D-galactose	C00052	C15H22N2O17P2	-2	-762.55	3.11975	564
cpd00044	3-phosphoadenylylsulfate	paps	3-phosphoadenylyl sulfate|3-phospho-adenylylsulfate|3-Phosphoadenylylsulfate|PAPS|3'-Phospho-5'-adenylyl sulfate|3'-Phosphoadenosine 5'-phosphosulfate|3'-Phosphoadenylyl sulfate	C00053	C10H12N5O13P2S	-3	-580.35	3.10735	504
cpd00045	Adenosine 3-5-bisphosphate	pap	Adenosine3-5-bisphosphate|Phosphoadenosine phosphate|3'-Phosphoadenylate|PAP|Adenosine 3',5'-bisphosphate	C00054	C10H13N5O10P2	-2	-470.35	3.03799	425
cpd00046	CMP	cmp	Cytidylic acid|Cytidine-5'-monophosphate|CMP	C00055	C9H13N3O8P	-1	-345.38	1.91544	322
cpd00047	Formate	for	FORM|Formic acid|Methanoic acid|Formate	C00058	CHO2	-1	-83.9	0.5	45
cpd00048	Sulfate	so4	SLF|Sulfuric acid|Sulfate	C00059	O4S	-2	-177.97	0.5	96
cpd00050	FMN	fmn	Flavin mononucleotide|Riboflavin-5-phosphate|FMN	C00061	C17H20N4O9P	-1	-323.22	2.86902	455
cpd00051	L-Arginine	arg-L	2-Amino-5-guanidinovaleric acid|Arginine|Amino acid(Arg-)|(S)-2-Amino-5-guanidinovaleric acid|L-Arginine	C00062|C02385	C6H15N4O2	1	-73.77	1.56283	175
cpd00052	CTP	ctp	Cytidine triphosphate|Cytidine 5'-triphosphate|CTP	C00063	C9H13N3O14P3	-3	-761.38	1.93092	480
cpd00053	L-Glutamine	gln-L	L-2-Aminoglutaramic acid|L-Glutamine	C00064	C5H10N2O3	0	-121.69	0.606668	146
cpd00054	L-Serine	ser-L	DL-Serine|3-Hydroxyalanine|2-Amino-3-hydroxypropionic acid|Serine|L-3-Hydroxy-alanine|L-2-Amino-3-hydroxypropionic acid|L-Serine	C00716|C00065	C3H7NO3	0	-124.15	0.312619	105
cpd00055	Formaldehyde	fald	Formalin; Methylene oxide; Oxomethylene; Oxomethane; Methanal; Formaldehyde	C00067	CH2O	0	-31.2	0.5	30
cpd00056	TPP	thmpp	Thiaminediphosphate|ThPP|TPP|Thiamin pyrophosphate|Thiamine diphosphate|Thiamin diphosphate	C00068	C12H17N4O7P2S	-1	-368.32	2.56993	423
cpd00058	Cu2+	cu2	Copper|Cu+|Cu(I)|Cu1+|Copper1|Cu(II)|Cu2+|Copper2	C00070	Cu	2	Not available	Not available	63
cpd00060	L-Methionine	met-L	2-Amino-4-(methylthio)butyric acid|L-2-Amino-4methylthiobutyric acid|Methionine|L-Methionine	C00073|C01733	C5H11NO2S	0	-75.91	0.815146	149
cpd00061	PEP	pep	PEP|Phosphoenolpyruvic acid|Phosphoenolpyruvate	C00074	C3H3O6P	-2	-316.08	0.58973	166
cpd00062	UTP	utp	Uridine triphosphate|Uridine 5'-triphosphate|UTP	C00075	C9H12N2O15P3	-3	-813.77	1.89903	481
cpd00063	Ca2+	ca2	Ca(2+)|Ca2+|Calcium	C00076	Ca	2	Not available	Not available	40
cpd00064	Ornithine	orn	2,5-Diaminopentanoate|2,5-Diaminopentanoic acid|2,5-Diaminovaleric acid|Ornithine|(S)-2,5-Diaminopentanoate|(S)-2,5-Diaminopentanoic acid|(S)-2,5-Diaminovaleric acid|L-Ornithine	C00077|C01602	C5H13N2O2	1	-85.66	0.508698	133
cpd00065	L-Tryptophan	trp-L	alpha-Amino-beta-(3-indolyl)-propionic acid|(S)-alpha-Amino-beta-(3-indolyl)-propionic acid|Tryptophan|L-Tryptophan	C00078|C00806	C11H12N2O2	0	-25	1.57896	204
cpd00066	L-Phenylalanine	phe-L	(S)-alpha-Amino-beta-phenylpropionic acid|L-Phenylalanine	C00079	C9H11NO2	0	-51.05	0.826997	165
cpd00067	H+	h	H+	C00080	H	1	-9.53	0	1
cpd00068	ITP	itp	Inosine tripolyphosphate|Inosine triphosphate|Inosine 5'-triphosphate|ITP	C00081	C10H12N4O14P3	-3	-729.58	2.75434	505
cpd00069	L-Tyrosine	tyr-L	DL-Tyrosine|2-Amino-3-(p-hydroxyphenyl)propionic acid|3-(p-Hydroxyphenyl)alanine|Tyrosine|(S)-2-Amino-3-(p-hydroxyphenyl)propionic acid|(S)-3-(p-Hydroxyphenyl)alanine|L-Tyrosine	C00082|C01536	C9H11NO3	0	-90.53	0.901239	181
cpd00070	Malonyl-CoA	malcoa	Malonyl coenzyme A|Malonyl-CoA	C00083	C24H34N7O19P3S	-4	-863.66	3.54191	849
cpd00072	Fructose-6-phosphate	f6p	D-fructose-6-phosphate|D-Fructose6-phosphate|beta-D-Fructose 6-phosphate|Neuberg ester|D-Fructose 6-phosphoric acid|D-Fructose 6-phosphate	C05345|C00085	C6H12O9P	-1	-431.67	1.3115	259
cpd00073	Urea	urea	Carbamide|Urea	C00086	CH4N2O	0	-48.7	0.5	60
cpd00074	S	s	Sulfur, precipitated|S|Sulfur	C00087	S	0	0	0.5	32
cpd00075	Nitrite	no2	Nitrite	C00088	NO2	-1	-8.9	0.5	46
cpd00076	Sucrose	sucr	SUCR|1-alpha-D-Glucopyranosyl-2-beta-D-fructofuranoside|Saccharose|Cane sugar|Sucrose	C00089	C12H22O11	0	-377.65	2.76924	342
cpd00078	Succinyl-CoA	succoa	Succinyl coenzyme A|Succinyl-CoA	C00091	C25H36N7O19P3S	-4	-862.04	3.5582	863
cpd00079	Glucose-6-phosphate	g6p	glucose-6-phosphate|D-glucose-6-phosphate|alpha-D-glucose-6-phosphate|D-Glucose6-phosphate|alpha-D-Glucose 6-phosphate|Robison ester|Glucose 6-phosphate|D-Glucose 6-phosphate	C00668|C00092	C6H12O9P	-1	-430.78	1.50566	259
cpd00080	Glycerol-3-phosphate	glyc3p	L-Glycerol 1-phosphate|sn-Glycerol 1-phosphate|Glycerol 1-phosphate|D-Glycerol 1-phosphate|GLYC-3-P|Glycerol3-phosphate|Glycerol 3-phosphate|Glycerol-3-phosphate|sn-Gro-1-P|Glycerophosphoric acid|sn-Glycerol 3-phosphate	C00623|C00093	C3H8O6P	-1	-328.68	0.378192	171
cpd00081	Sulfite	so3	H2SO3|Bisulfite|Sulfite (HSO3)-|HSO3-|Hydrogen sulfite|Sulfite	C00094|C11481	HO3S	-1	-126.15	0.5	81
cpd00082	Fructose	fru	arabino-Hexulose|Fructose|beta-Levulose|beta-D-arabino-Hexulose|beta-Fruit sugar|beta-D-Fructose|D-arabino-Hexulose|Fruit sugar|Levulose|D-Fructose	C10906|C01496|C00095|C02336	C6H12O6	0	-219.17	1.3556	180
cpd00083	GDP-mannose	gdpmann	GDP-D-mannose; GDP-mannose	C00096	C16H23N5O16P2	-2	-673.08	3.70081	203
cpd00084	L-Cysteine	cys-L	L-2-Amino-3-mercaptopropionic acid|L-Cysteine	C00097	C3H7NO2S	0	-83.394	0.697389	121
cpd00085	beta-Alanine	ala-B	3-Aminopropanoate|3-Aminopropionic acid|beta-Alanine	C00099	C3H7NO2	0	-86.11	0.285609	89
cpd00086	Propionyl-CoA	ppcoa	Propionyl coenzyme A|Propionyl-CoA|Propanoyl-CoA	C00100	C24H37N7O17P3S	-3	-784.21	3.54855	820
cpd00087	THF	thf	5-6-7-8-Tetrahydrofolate|(6S)-THFA|(6S)-Tetrahydrofolic acid|(6S)-Tetrahydrofolate|THF|Tetrahydrofolic acid|5,6,7,8-Tetrahydrofolate|Tetrahydrofolate	C00101	C19H21N7O6	-2	-113.97	3.02459	443
cpd00089	Glucose-1-phosphate	g1p	D-Glucose1-phosphate|D-glucose-1-phosphate|alpha-D-Glucose-1-phosphate|D-Glucose alpha-1-phosphate|Cori ester|alpha-D-Glucose 1-phosphate|D-Glucose 1-phosphate	C00103	C6H12O9P	-1	-430.78	1.50566	259
cpd00090	IDP	idp	Inosine diphosphate|Inosine 5'-diphosphate|IDP	C00104	C10H12N4O11P2	-2	-521.58	2.74622	426
cpd00091	UMP	ump	5'Uridylic acid|Uridine 5'-monophosphate|Uridine monophosphate|Uridylic acid|UMP	C00105	C9H12N2O9P	-1	-397.77	1.88329	323
cpd00092	Uracil	ura	Uracil	C00106	C4H4N2O2	0	-61.07	1.53576	112
cpd00093	Anthranilate	anth	2-Aminobenzoate|Vitamin L1|o-Aminobenzoic acid|Anthranilic acid|Anthranilate	C00108	C7H6NO2	-1	-48.99	0.945506	136
cpd00094	2-Oxobutyrate	2obut	alpha-Ketobutyrate|alpha-Ketobutyric acid|2-Oxobutanoic acid|2-Oxobutyrate|2-Oxobutyric acid|2-Ketobutyric acid|2-Oxobutanoate	C00109	C4H5O3	-1	-111.07	0.31273	101
cpd00095	Glycerone-phosphate	dhap	dihydroxy-acetone-phosphate|glycerone-phosphate|Dihydroxyacetonephosphate|Dihydroxyacetone phosphate|Glycerone phosphate	C00111	C3H6O6P	-1	-320.66	0.323098	169
cpd00096	CDP	cdp	Cytidine diphosphate|Cytidine 5'-diphosphate|CDP	C00112	C9H13N3O11P2	-2	-553.38	1.91933	401
cpd00098	Choline	chol	Bilineurine|Choline	C00114	C5H14NO	1	12.19	1.9694	104
cpd00099	Cl-	cl	Hydrochloride|Hydrogen chloride|Hydrochloric acid|Chloride ion|Cl-|HCl|Chloride	C00698|C01327	Cl	-1	Not available	Not available	35
cpd00100	Glycerol	glyc	GLYC|1,2,3-Propanetriol|1,2,3-Trihydroxypropane|Glycerin|Glycerol	C00116	C3H8O3	0	-116.18	0.443991	92
cpd00101	ribose-5-phosphate	r5p	ribose-5-phosphate|D-ribose-5-phosphate|alpha-D-Ribose5-phosphate|alpha-D-Ribose 5-phosphate|Ribose 5-phosphate|D-Ribose 5-phosphate	C03736|C00117	C5H10O8P	-1	-394.12	1.31756	229
cpd00102	Glyceraldehyde3-phosphate	g3p	DL-Glyceraldehyde 3-phosphate|Glyceraldehyde-3-phosphate|D-glyceraldehyde-3-phosphate|Glyceraldehyde3-phosphate|Glyceraldehyde 3-phosphate|(2R)-2-Hydroxy-3-(phosphonooxy)-propanal|D-Glyceraldehyde 3-phosphate	C00118|C00661	C3H6O6P	-1	-319.2	0.314914	169
cpd00103	PRPP	prpp	5-phosphoribosyl-1-pyrophosphate|5-Phospho-alpha-D-ribose1-diphosphate|PRPP|5-Phosphoribosyl 1-pyrophosphate|5-Phosphoribosyl diphosphate|5-Phospho-alpha-D-ribose 1-diphosphate	C00119	C5H10O14P3	-3	-814.62	1.32186	387
cpd00104	BIOT	btn	BIOT|Coenzyme R|Vitamin H|D-Biotin|Biotin	C00120	C10H15N2O3S	-1	-109.02	2.20701	243
cpd00106	Fumarate	fum	trans-Butenedioic acid|Fumaric acid|Fumarate	C00122	C4H2O4	-2	-143.7	0.716896	114
cpd00107	L-Leucine	leu-L	(2S)-alpha-Leucine|(2S)-alpha-2-Amino-4-methylvaleric acid|2-Amino-4-methylvaleric acid|L-Leucine	C00123	C6H13NO2	0	-84.87	0.446773	131
cpd00109	Cytochrome c3+	ficytc	Ferricytochromec-553|Ferricytochrome c-553|Cytochrome c3+|Ferricytochrome c	C01070|C00125	C42H52FeN8O6S2	5	Not available	Not available	884
cpd00109[x]	Cytochrome c554+									Cytochrome c554 involved in hao reaction
cpd00110	Cytochrome c2+	focytc	Ferrocytochromec-553|Ferrocytochrome c-553|Reduced cytochrome c|Cytochrome c2+|Ferrocytochrome c	C01071|C00126	C42H52FeN8O6S2	4	Not available	Not available	884
cpd00110[x]	Cytochrome c554									Cytochrome c554 involved in hao reaction
cpd00111	Oxidized glutathione	gthox	Oxidized glutathione glucose substituted; Oxidized glutathione; Oxiglutatione; GSSG; Glutathione disulfide	C00127	C20H30N6O12S2	-2	-434.73	3.05911	610
cpd00112	CMP-N-acetylneuraminate	CMP-N-acetylneuraminate	CMP-N-acetylneuraminate	C00128	C20H29N4O16P	-2	-610.28	3.05995	612
cpd00113	Isopentenyldiphosphate	ipdp	Isopentenyldiphosphate|delta3-Methyl-3-butenyl diphosphate|delta3-Isopentenyl diphosphate|Isopentenyl diphosphate	C00129	C5H10O7P2	-2	-439.84	0.57919	244
cpd00114	IMP	imp	5'-IMP|5'-Inosine monophosphate|5'-Inosinic acid|5'-Inosinate|Inosine 5'-phosphate|Inosine 5'-monophosphate|Inosine monophosphate|Inosinic acid|IMP	C00130	C10H12N4O8P	-1	-313.58	2.74351	347
cpd00115	dATP	datp	Deoxyadenosine triphosphate|Deoxyadenosine 5'-triphosphate|2'-Deoxyadenosine 5'-triphosphate|dATP	C00131	C10H13N5O12P3	-3	-634.01	2.99123	488
cpd00117	D-Alanine	ala-D	D-Ala|D-2-Aminopropionic acid|D-Alanine	C00133	C3H7NO2	0	-87.92	0.293304	89
cpd00118	Putrescine	ptrc	PUTR|Tetramethylenediamine|1,4-Diaminobutane|1,4-Butanediamine|Putrescine	C00134	C4H14N2	2	-6.02	0.526313	90
cpd00119	L-Histidine	his-L	(S)-alpha-Amino-1H-imidazole-4-propionic acid|L-Histidine	C00135	C6H9N3O2	0	-45.63	1.132	155
cpd00120	Butyryl-CoA	btcoa	Butyryl-CoA|Butanoyl-CoA	C00136	C25H39N7O17P3S	-3	-782.59	3.56481	834
cpd00121	L-Inositol	inost	(-)-Inositol|L-Inositol|Bios I|Meat sugar|Cyclohexitol|Dambose|Inositol|meso-Inositol|1L-myo-Inositol|L-myo-Inositol|1D-myo-Inositol|D-myo-Inositol|myo-Inositol	C00137|C06151	C6H12O6	0	-219.96	1.50038	180
cpd00122	N-Acetyl-D-glucosamine	acgam	GlcNAc|2-Acetamido-2-deoxy-D-glucose|N-Acetylchitosamine|N-Acetyl-D-glucosamine	C00140	C8H15NO6	0	-212.63	1.63473	221
cpd00123	3-Methyl-2-oxobutanoate	3mob	2-keto-isovalerate|3MOB|2-Keto-3-methylbutyric acid|2-Ketovaline|alpha-Ketovaline|2-Oxoisopentanoate|2-Oxoisovalerate|2-Oxo-3-methylbutanoate|3-Methyl-2-oxobutanoate|3-Methyl-2-oxobutyric acid|3-Methyl-2-oxobutanoic acid	C00141	C5H7O3	-1	-111.26	0.38619	115
cpd00125	5,10-Methylene-THF	mlthf	5-10-Methylenetetrahydrofolate|5,10-Methylene-THF|(6R)-5,10-Methylenetetrahydrofolate|5,10-Methylenetetrahydrofolate	C00143	C20H21N7O6	-2	-93.65	3.08833	455
cpd00126	GMP	gmp	Guanylic acid|Guanosine 5'-monophosphate|Guanosine monophosphate|Guanosine 5'-phosphate|GMP	C00144	C10H13N5O8P	-1	-308.3	2.74042	362
cpd00128	Adenine	ade	6-Aminopurine|Adenine	C00147	C5H5N5	0	78.85	2.7289	135
cpd00129	L-Proline	pro-L	2-Pyrrolidinecarboxylic acid|L-Proline	C00148	C5H8NO2	-1	-62.54	0.943971	114
cpd00130	L-Malate	mal-L	2-Hydroxybutanedioic acid|Malic acid|Malate|MALA|L-2-Hydroxybutanedioic acid|L-Malic acid|L-Apple acid|L-Malate|(S)-Malate	C00711|C00149	C4H4O5	-2	-201	0.310287	132
cpd00132	L-Asparagine	asn-L	2-Aminosuccinamic acid|L-Asparagine	C00152	C4H8N2O3	0	-123.31	0.587299	132
cpd00134	Palmitoyl-CoA	pmtcoa	Palmitoyl-CoA (n-C16:0CoA)|Hexadecanoyl-CoA|Palmitoyl-CoA	C00154	C37H63N7O17P3S	-3	-763.15	3.91127	1002
cpd00135	Homocysteine	hcys-L	2-Amino-4-mercaptobutyric acid|Homocysteine|L-2-Amino-4-mercaptobutyric acid|L-Homocysteine	C05330|C00155	C4H9NO2S	0	-81.774	0.713777	135
cpd00136	4-Hydroxybenzoate	4hbz	Hydroxybenzenecarboxylic acid|4-Hydroxybenzoic acid|Hydroxybenzoic acid|4-Hydroxybenzoate	C00156	C7H5O3	-1	-92.53	0.894593	137
cpd00137	Citrate	cit	2-Hydroxytricarballylic acid|2-Hydroxy-1,2,3-propanetricarboxylic acid|Citric acid|Citrate	C00158	C6H5O7	-3	-280.44	0.496391	189
cpd00138	D-Mannose	man	alpha-D-Mannose|MANN|Carubinose|Seminose|Mannose|D-Mannose	C00936|C00159	C6H12O6	0	-218.28	1.54422	180
cpd00139	Glycolate	glyclt	Hydroxyacetic acid|Glycolic acid|Glycolate	C00160	C2H3O3	-1	-122.98	0.189488	75
cpd00141	Propionate	ppa	Propionate (n-C3:0)|Propionic acid|Propanoic acid|Propionate|Propanoate	C00163	C3H5O2	-1	-85.13	0.178636	73
cpd00143	Phenylpyruvate	phpyr	3-Phenyl-2-oxopropanoate|keto-Phenylpyruvate|alpha-Ketohydrocinnamic acid|Phenylpyruvic acid|Phenylpyruvate	C00166	C9H7O3	-1	-75.82	0.82945	163
cpd00144	UDPglucuronate	udpglcur	UDP-alpha-D-glucuronate|UDP-D-glucuronate|UDPglucuronate|UDP-glucuronate	C00167	C15H19N2O18P2	-3	-805.77	3.08989	577
cpd00145	Hydroxypyruvate	hpyr	3-Hydroxypyruvic acid|3-Hydroxypyruvate|Hydroxypyruvic acid|Hydroxypyruvate	C00168	C3H3O4	-1	-148.92	0.319053	103
cpd00146	Carbamoylphosphate	cbp	carbamoyl-phosphate|Carbamoylphosphate|Carbamoyl phosphate	C00169	CH3NO5P	-1	-310.26	0.536457	140
cpd00147	MTA	5mta	MTA|Thiomethyladenosine|5'-Deoxy-5'-(methylthio)adenosine|5-Methylthioadenosine|S-Methyl-5'-thioadenosine|Methylthioadenosine|5'-Methylthioadenosine	C00170	C11H15N5O3S	0	1.27	3.12015	297
cpd00149	Co2+	cobalt2	Co2+|Cobalt	C00175	Co	2	Not available	Not available	59
cpd00152	Agmatine	agm	(4-Aminobutyl) guanidine|Agmatine	C00179	C5H16N4	2	5.87	1.56866	132
cpd00155	Glycogen	glycogen	Glycogen	C00182	C30H52O26	0	-852.2	6.03434	828
cpd00156	L-Valine	val-L	2-Amino-3-methylbutyric acid|L-Valine	C00183	C5H11NO2	0	-86.49	0.43806	117
cpd00157	Glycerone	dha	1,3-Dihydroxypropan-2-one|1,3-Dihydroxy-2-propanone|1,3-Dihydroxyacetone|Dihydroxyacetone|Glycerone	C00184	C3H6O3	0	-108.16	0.356005	90
cpd00159	L-Lactate	lac-L	LCTT; L-Lactic acid; L-Lactate; (S)-Lactate	C00186	C3H5O3	-1	-123.17	0.251966	89
cpd00161	threonine	thr-L	threonine|2-Amino-3-hydroxybutyric acid|L-Threonine	C00188	C4H9NO3	0	-124.34	0.414886	119
cpd00162	Aminoethanol	etha	ethanol-amine|2-Hydroxyethylamine|Aminoethanol|Ethanolamine	C00189	C2H8NO	1	-44.51	0.291766	62
cpd00165	Hydroxylamine	Hydroxylamine	Hydroxylamine	C00192	H3NO	0	-38.8954	0.79702	33
cpd00165[x]	Nitroxyl	Nitroxyl	Nitroxyl							Enzyme bound intermediate in hao-catalyzed reaction
cpd00166	Calomide	adocbl	Funacomide|Dibencozide|DMBC coenzyme|Coenzyme B12|Cobalamin coenzyme|Calomide|5,6-Dimethylbenzimidazolyl-Co-5'-deoxy-5'-adenosylcobamide|5'-Deoxy-5'-adenosyl-5,6-dimethylbenzimidazolylcobamide|5'-Deoxy-5'-adenosyl vitamin B12|5'-Deoxy-5'-adenosylcobalamin|alpha-(5,6-Dimethylbenzimidazolyl)cobamide coenzyme|(5,6-Dimethylbenzimidazolyl)cobamide coenzyme|(5'-Deoxy-5'-adenosyl)cobamide coenzyme|5,6-D…	C00194	C72H101CoN18O17P	1	Not available	Not available	1579
cpd00169	3-Phosphoglycerate	3pg	DL-Glycerate 3-phosphate|3-Phospho-DL-glycerate|3-Phosphoglycerate|Glycerate 3-phosphate|3-Phospho-(R)-glycerate|D-Glycerate 3-phosphate|3-Phospho-D-glycerate	C00197|C00597	C3H5O7P	-2	-371.9	0.290854	184
cpd00171	D-Ribulose5-phosphate	ru5p-D	D-Ribulose5-phosphate|D-Ribulose 5-phosphate	C00199	C5H10O8P	-1	-393.5	0.57012	229
cpd00175	UDP-N-acetyl-D-galactosamine	uacgala	UDP-N-acetyl-D-galactosamine	C00203	C17H25N3O17P2	-2	-756.9	3.23624	605
cpd00177	dADP	dadp	2'-Deoxyadenosine 5'-diphosphate|dADP	C00206	C10H13N5O9P2	-2	-426.01	2.98376	409
cpd00179	Maltose	malt	1-alpha-D-Glucopyranosyl-4-alpha-D-glucopyranose|Malt sugar|Maltose	C00208	C12H22O11	0	-376.76	3.02215	342
cpd00182	Adenosine	adn	Adenosine	C00212	C10H13N5O4	0	-45.35	3.04224	267
cpd00184	Thymidine	thymd	Deoxythymidine; Thymidine	C00214	C10H14N2O5	0	-145.84	1.77237	242
cpd00186	D-Glutamate	glu-D	D-2-Aminoglutaric acid|D-Glutaminic acid|D-Glutamic acid|D-Glutamate	C00217	C5H8NO4	-1	-164.13	0.376755	146
cpd00190	beta-D-Glucose	glc-D-B	beta-D-Glucose	C00221	C6H12O6	0	-218.28	1.54422	180
cpd00193	APS	aps	Adenosine5-phosphosulfate|adenylylsulfate|5'-Adenylyl sulfate|APS|Adenosine 5'-phosphosulfate|Adenylyl sulfate	C00224	C10H12N5O10PS	-2	-367.85	3.11094	425
cpd00196	Acetylphosphate	actp	acetyl-phosphate|Acetylphosphate|Acetyl phosphate	C00227	C2H4O5P	-1	-301.65	0.262682	139
cpd00198	D-Xylulose5-phosphate	xu5p-D	D-xylulose-5-phosphate|D-Xylulose5-phosphate|D-Xylulose 5-phosphate	C00231	C5H10O8P	-1	-393.5	0.57012	229
cpd00199	4-Oxobutanoate	sucsal	4-Oxobutanoate|Succinic semialdehyde|Succinate semialdehyde	C00232	C4H5O3	-1	-110.26	0.264674	101
cpd00200	4MOP	4mop	2-ketoisocaproate|4MOP|2-Oxoisocaproate|4-Methyl-2-oxopentanoate	C00233	C6H9O3	-1	-109.64	0.396045	129
cpd00201	10-Formyl-THF	10fthf	10-Formyl-THF|10-Formyltetrahydrofolate	C00234	C20H21N7O7	-2	-144.77	3.20694	471
cpd00202	DMAPP	dmpp	Dimethylallyldiphosphate|DMAPP|delta-Prenyl diphosphate|delta2-Isopentenyl diphosphate|2-Isopentenyl diphosphate|Prenyl diphosphate|Dimethylallyl diphosphate	C00235|C17627	C5H10O7P2	-2	-439.18	0.556056	244
cpd00203	1,3-Bisphospho-D-glycerate	13dpg	3-phospho-d-glyceroyl-phosphate|3-Phospho-D-glyceroylphosphate|(R)-2-Hydroxy-3-(phosphonooxy)-1-monoanhydride with phosphoric propanoic acid|1,3-Bisphospho-D-glycerate|3-Phospho-D-glyceroyl phosphate	C00236	C3H6O10P2	-2	-586.8	0.359716	264
cpd00205	K+	k	K+|Potassium	C00238	K	1	Not available	Not available	39
cpd00206	dCMP	dcmp	2'-Deoxycytidine 5'-monophosphate|Deoxycytidylate|Deoxycytidine monophosphate|Deoxycytidylic acid|dCMP	C00239	C9H13N3O7P	-1	-305.54	1.83186	306
cpd00213	Lipoamide	lpam	Enzyme N6-(lipoyl)lysine|Lipoamide-E|Thioctic acid amide|Lipoamide	C15972|C00248	C8H15NOS2	0	-21.54	1.63427	205
cpd00214	Palmitate	hdca	Hexadecanoate (n-C16:0)|Cetylic acid|Palmitate|Palmitic acid|Hexadecylic acid|Hexadecanoate|Hexadecanoic acid	C00249	C16H31O2	-1	-64.07	1.23901	255
cpd00216	Chorismate	chor	Chorismic acid|Chorismate	C00251	C10H8O6	-2	-169.49	1.40729	224
cpd00219	Prephenate	pphn	prephenate-tyr|prephenate-phe|Prephenic acid|Prephenate	C00254	C10H8O6	-2	-186.17	1.31734	224
cpd00220	RIBF	ribflv	RIBF|Vitamin B2|7,8-Dimethyl-10-ribitylisoalloxazine|Lactoflavin|Riboflavin	C00255	C17H20N4O6	0	-110.72	2.88394	376
cpd00221	D-Lactate	lac-D	D-2-Hydroxypropionic acid|D-2-Hydroxypropanoic acid|D-Lactic acid|D-Lactate|(R)-Lactate	C00256	C3H5O3	-1	-123.17	0.251966	89
cpd00223	Glycerate	glyc-R	Glyceric acid|(R)-Glycerate|Glycerate|D-Glycerate	C00258	C3H5O4	-1	-159.4	0.327021	105
cpd00227	L-Homoserine	hom-L	2-Amino-4-hydroxybutyric acid|L-Homoserine	C00263	C4H9NO3	0	-122.53	0.347645	119
cpd00229	Glycolaldehyde	gcald	Hydroxyacetaldehyde|Glycolaldehyde	C00266	C2H4O2	0	-70.28	0.224679	60
cpd00231	Dihydrobiopterin	dhbpt	(6R)-6-(L-erythro-1,2-Dihydroxypropyl)-7,8-dihydro-6H-pterin|Quinoid-dihydrobiopterin|6,7-Dihydrobiopterin|Dihydrobiopterin	C00268	C9H13N5O3	0	-35.76	2.71007	239
cpd00232	Neu5Ac	acnam	Neu5Ac|5-Acetamido-3,5-dideoxy-D-glycero-D-galacto-2-nonulosonic acid|N-Acetylneuraminic acid|N-Acetylneuraminate	C00270	C11H18NO9	-1	-326.4	1.55309	308
cpd00235	D-Mannose6-phosphate	man6p	D-mannose-6-phosphate|D-Mannose6-phosphate|D-Mannose 6-phosphate	C00275	C6H12O9P	-1	-430.78	1.50566	259
cpd00236	D-Erythrose4-phosphate	e4p	D-Erythrose4-phosphate|D-Erythrose 4-phosphate	C00279	C4H8O7P	-1	-355.62	0.46586	199
cpd00238	Sedoheptulose7-phosphate	s7p	sedoheptulose-7-phosphate|Sedoheptulose7-phosphate|D-altro-Heptulose 7-phosphate|D-Sedoheptulose 7-phosphate|altro-Heptulose 7-phosphate|Sedoheptulose 7-phosphate	C05382	C7H14O10P	-1	-466.34	0.92734	289
cpd00239	H2S	h2s	Thioether|Hydrogensulfide|Sulfide|H2S|Hydrogen-sulfide|Hydrogen sulfide	C00297|C00283	H2S	0	-6.66	0.5	34
cpd00241	dGTP	dgtp	Deoxyguanosine triphosphate|Deoxyguanosine 5'-triphosphate|2'-Deoxyguanosine 5'-triphosphate|dGTP	C00286	C10H13N5O13P3	-3	-684.46	2.69374	504
cpd00242	HCO3	hco3	HCO3(-)|carbonicacid|HCO(3-)|H2CO3|Dihydrogen carbonate|Carbonic acid|Acid carbonate|Hydrogencarbonate|Bicarbonate|HCO3-	C01353|C00288	CHO3	-1	-140.26	0.5	61
cpd00246	Inosine	ins	Inosine	C00294	C10H12N4O5	0	-101.08	2.75335	268
cpd00247	Orotate	orot	Uracil-6-carboxylic acid|Orotic acid|Orotate	C00295	C5H3N2O4	-1	-142.48	1.55473	155
cpd00249	Uridine	uri	Uridine	C00299	C9H12N2O6	0	-185.27	1.8976	244
cpd00251	ADPribose	adprib	ADPribose|ADP-ribose	C00301	C15H21N5O14P2	-2	-585.97	3.79729	557
cpd00254	Mg	mg2	Mg(2+)|Mg|Mg2+|Magnesium	C00305	Mg	2	Not available	Not available	24
cpd00260	Isocitrate	icit	1-Hydroxypropane-1,2,3-tricarboxylic acid|1-Hydroxytricarballylic acid|Isocitric acid|Isocitrate	C00311	C6H5O7	-3	-279.02	0.477608	189
cpd00264	Spermidine	spmd	N-(3-Aminopropyl)-1,4-butane-diamine|Spermidine	C00315	C7H22N3	3	4.79	1.15819	148
cpd00268	H2S2O3	tsul	H2S2O3|Hyposulfite|Thiosulfate	C05529|C00320	O3S2	-2	-122.7	0.5	112
cpd00269	2-Oxoadipate	2oxoadp	2-Oxoadipic acid; 2-Oxoadipate	C00322	C6H6O5	-2	-187.28	0.429596	158
cpd00274	Citrulline	citr-L	Citrulline|2-Amino-5-ureidovaleric acid|L-Citrulline	C00327	C6H13N3O3	0	-123.87	1.01741	175
cpd00276	GLUM	gam	GLUM|2-Amino-2-deoxy-D-glucose|Chitosamine|D-Glucosamine	C00329	C6H14NO5	1	-183.03	1.51001	180
cpd00277	Deoxyguanosine	dgsn	2'-Deoxyguanosine|Deoxyguanosine	C00330	C10H13N5O4	0	-55.96	2.68683	267
cpd00279	Acetoacetyl-CoA	aacoa	3-Acetoacetyl-CoA|Acetoacetyl coenzyme A|Acetoacetyl-CoA	C00332	C25H37N7O18P3S	-3	-812.61	3.58037	848
cpd00282	S-Dihydroorotate	dhor-S	S-Dihydroorotate|Dihydro-L-orotic acid|L-Dihydroorotic acid|L-Dihydroorotate|(S)-4,5-Dihydroorotate|(S)-Dihydroorotate	C00337	C5H5N2O4	-1	-151.52	1.44137	157
cpd00283	Geranyldiphosphate	grdp	Geranyldiphosphate|Geranyl diphosphate	C00341	C10H18O7P2	-2	-411.09	1.03522	312
cpd00284	6-Phospho-D-gluconate	6pgc	6-Phospho-D-gluconate	C00345	C6H11O10P	-2	-481.16	0.820896	274
cpd00286	Undecaprenylphosphate	udcpp	Undecaprenylphosphate|Undecaprenyl phosphate	C17556|C00348	C55H90O4P	-1	49.72	5.56826	845
cpd00287	3-Oxo-2-methylpropanoate	2mop	methylmalonate-semialdehyde|Methylmalonate semialdehyde|(S)-Methylmalonate semialdehyde|3-Oxo-2-methylpropanoate|2-Methyl-3-oxopropanoate	C00349|C06002	C4H5O3	-1	-112.07	0.27296	101
cpd00288	D-Glucosamine phosphate	gam6p	d-glucosamine-6-phosphate|D-Glucosamine6-phosphate|D-Glucosamine phosphate|D-Glucosamine 6-phosphate	C00352	C6H14NO8P	0	-395.53	1.48131	259
cpd00289	Geranylgeranyl diphosphate	ggdp	all-trans-Geranylgeranyl pyrophosphate|all-trans-Geranylgeranyl diphosphate|Geranylgeranyl pyrophosphate|Geranylgeranyl diphosphate	C00353	C20H34O7P2	-2	-354.91	2.03365	448
cpd00290	D-Fructose1-6-bisphosphate	fdp	D-Fructose1-6-bisphosphate|D-fructose-1,6-bisphosphate|beta-D-Fructose 1,6-bisphosphate|D-Fructose 1,6-bisphosphate	C00354|C05378	C6H12O12P2	-2	-644.17	1.29798	338
cpd00293	N-Acetyl-D-glucosamine 6-phosphate	acgam6p	N-Acetyl-D-glucosamine 6-phosphate	C00357	C8H15NO9P	-1	-425.13	1.60826	300
cpd00294	dAMP	damp	Deoxyadenosine monophosphate|Deoxyadenylic acid|2'-Deoxyadenosine 5'-monophosphate|2'-Deoxyadenosine 5'-phosphate|dAMP	C00360	C10H13N5O6P	-1	-218.01	2.98126	330
cpd00295	dGDP	dgdp	2'-Deoxyguanosine 5'-diphosphate|dGDP	C00361	C10H13N5O10P2	-2	-476.46	2.68544	425
cpd00296	dGMP	dgmp	Deoxyguanosine monophosphate|Deoxyguanylic acid|2'-Deoxyguanosine 5'-phosphate|2'-Deoxyguanosine 5'-monophosphate|dGMP	C00362	C10H13N5O7P	-1	-268.46	2.68267	346
cpd00297	dTDP	dtdp	Deoxythymidine 5'-diphosphate|dTDP	C00363	C10H14N2O11P2	-2	-566.34	1.77026	400
cpd00298	dTMP	dtmp	Thymidylate|Deoxythymidylic acid|Thymidine monophosphate|5'-Thymidylic acid|Thymidylic acid|Deoxythymidine 5'-phosphate|Thymidine 5'-phosphate|dTMP	C00364	C10H14N2O8P	-1	-358.34	1.76605	321
cpd00299	dUMP	dump	2'-Deoxyuridine 5'-phosphate|Deoxyuridine 5'-phosphate|Deoxyuridine monophosphate|Deoxyuridylic acid|dUMP	C00365	C9H12N2O8P	-1	-357.93	1.79821	307
cpd00305	THI	thm	THI|Antiberiberi factor|Aneurin|Vitamin B1|Thiamine|Thiamin	C00378	C12H17N4OS	1	52.18	2.5652	265
cpd00311	Guanosine	gsn	Guanosine	C00387	C10H13N5O5	0	-95.8	2.75027	283
cpd00314	MNTL	mnl	MNTL|D-Mannitol|Mannitol	C00392	C6H14O6	0	-225.44	0.98839	182
cpd00322	L-Isoleucine	ile-L	l-iso-leucine|2-Amino-3-methylvaleric acid|L-Isoleucine	C00407	C6H13NO2	0	-84.87	0.446773	131
cpd00327	strcoa	stcoa	Stearoyl-CoA (n-C18:0CoA)|strcoa|Stearyl-CoA (n-C18:0CoA)|Stearyl coenzyme A|Stearyl-CoA|Stearoyl-CoA	C00412	C39H67N7O17P3S	-3	-759.91	3.99319	1030
cpd00330	Dihydrofolate	dhf	7-8-Dihydrofolate|7,8-Dihydropteroylglutamate|7,8-Dihydrofolic acid|7,8-Dihydrofolate|Dihydrofolic acid|Dihydrofolate	C00415	C19H19N7O6	-2	-109.12	3.01016	441
cpd00331	cis-Aconitate	acon-C	cis-Aconitic acid|cis-Aconitate	C00417	C6H3O6	-3	-222.28	0.750199	171
cpd00334	L-Lactaldehyde	lald-L	L-2-Hydroxypropionaldehyde|L-Lactaldehyde|(S)-Lactaldehyde	C00424	C3H6O2	0	-70.47	0.279396	74
cpd00338	5-Aminolevulinate	5aop	5-amino-levulinate|5-Amino-4-oxovaleric acid|5-Amino-4-oxopentanoate|5-Aminolevulinate	C00430	C5H9NO3	0	-112.89	0.390534	131
cpd00342	N-Acetylornithine	acorn	N-acetyl-L-ornithine|N2-Acetyl-L-ornithine|N-Acetylornithine	C00437	C7H14N2O3	0	-115.26	0.757717	174
cpd00343	N-Carbamoyl-L-aspartate	cbasp	N-Carbamoyl-L-aspartate	C00438	C5H6N2O5	-2	-203.96	0.985903	174
cpd00345	5-Methyltetrahydrofolate	5mthf	5-Methyltetrahydrofolate	C00440	C20H23N7O6	-2	-101.7	2.85054	457
cpd00346	L-Aspartate4-semialdehyde	aspsa	L-Aspartate4-semialdehyde|L-Aspartic 4-semialdehyde|Aspartate beta-semialdehyde|L-Aspartate 4-semialdehyde	C00441	C4H7NO3	0	-113.05	0.329774	117
cpd00347	5-10-Methenyltetrahydrofolate	methf	5-10-Methenyltetrahydrofolate|5,10-Methenyltetrahydrofolate	C00445	C20H20N7O6	-1	-97	3.11793	454
cpd00349	Sedoheptulose 1,7-bisphosphate	s17bp	Sedoheptulose 1,7-bisphosphate|D-altro-Heptulose 1,7-biphosphate|D-Sedoheptulose 1,7-bisphosphate	C00447	C7H14O13P2	-2	-678.84	0.89046	368
cpd00350	Farnesyldiphosphate	frdp	trans, trans-farnesyl diphosphate|Farnesyldiphosphate|2-trans,6-trans-Farnesyl diphosphate|Farnesyl pyrophosphate|Farnesyl diphosphate|trans,trans-Farnesyl diphosphate	C00448	C15H26O7P2	-2	-383	1.53205	380
cpd00352	delta1-Piperideine-6-L-carboxylate	thp2c	delta1-Piperideine-6-L-carboxylate|2,3,4,5-Tetrahydropyridine-2-carboxylate	C00450	C6H8NO2	-1	-56.09	1.01049	126
cpd00355	NMN	nmn	beta-Nicotinamide mononucleotide|beta-Nicotinamide ribonucleotide|beta-Nicotinamide D-ribonucleotide|Nicotinamide nucleotide|Nicotinamide ribonucleotide|Nicotinamide mononucleotide|NMN|Nicotinamide D-ribonucleotide	C00455	C11H15N2O8P	0	-337.74	2.01206	334
cpd00356	dCTP	dctp	2'-Deoxycytidine 5'-triphosphate|Deoxycytidine triphosphate|Deoxycytidine 5'-triphosphate|dCTP	C00458	C9H13N3O13P3	-3	-721.54	1.84804	464
cpd00357	TTP	dttp	TTP|Deoxythymidine 5'-triphosphate|Deoxythymidine triphosphate|dTTP	C00459	C10H14N2O14P3	-3	-774.34	1.78283	479
cpd00358	dUTP	dutp	2'-Deoxyuridine 5'-triphosphate|dUTP	C00460	C9H12N2O14P3	-3	-773.93	1.81469	465
cpd00359	indol	indole	indol|2,3-Benzopyrrole|Indole	C00463	C8H7N	0	54.41	1.59304	117
cpd00367	Cytidine	Cytidine	Cytidine	C00475	C9H13N3O5	0	-132.88	1.92951	243
cpd00381	L-Cystine	L-Cystine	L-alpha-Diamino-beta-dithiolactic acid; L-Dicysteine; L-Cystine	C00491	C6H12N2O4S2	0	-159.61	1.32944	240
cpd00383	Shikimate	skm	3,4,5-Trihydroxy-1-cyclohexenecarboxylic acid|Shikimic acid|Shikimate	C00493	C7H9O5	-1	-171.29	0.954259	173
cpd00387	ADPglucose	adpglc	ADPglucose|Adenosine diphosphoglucose|ADP-glucose	C00498	C16H23N5O15P2	-2	-622.63	3.92265	587
cpd00393	FOL	fol	FOL|Folic acid|Pteroylglutamic acid|Folate	C00504	C19H17N7O6	-2	-109.27	3.18647	439
cpd00395	L-Cysteate	Lcyst	2-Amino-3-sulfopropionic acid; 3-Sulfoalanine; L-Cysteic acid; L-Cysteate	C00506	C3H6NO5S	-1	-206.402	0.790911	168
cpd00408	Pantoate	pant-R	R-Pantoate|Pantoic acid|Pantoate|(R)-Pantoate	C00522	C6H11O4	-1	-159.58	0.493225	147
cpd00412	Deoxyuridine	duri	2'-Deoxyuridine|2-Deoxyuridine|Deoxyuridine	C00526	C9H12N2O5	0	-145.43	1.80441	228
cpd00413	Glutaryl-CoA	glutcoa	Glutaryl-CoA	C00527	C26H38N7O19P3S	-4	-860.42	3.57657	877
cpd00418	NO	no	Nitricoxide|Nitrogen monoxide|NO|Nitric oxide	C00533	NO	0	Not available	Not available	30
cpd00418[x]	NO	no	Nitricoxide|Nitrogen monoxide|NO|Nitric oxide	C00533	NO	0	Not available	Not available	30	Intermediate and end-product of hao reaction
cpd00421	Triphosphate	pppi	Tripolyphosphate|Inorganic triphosphate|Triphosphate	C00536	HO10P3	-4	Not available	Not available	254
cpd00424	Cystathionine	Cystathionine	L-Cystathionine; Cystathionine	C00542, C02291	C7H14N2O4S	0	-154.91	0.955805	222
cpd00428	2-Oxopropanal	mthgxl	2-Oxopropanal|2-Ketopropionaldehyde|Pyruvic aldehyde|Pyruvaldehyde|Methylglyoxal	C00546	C3H4O2	0	-59.99	0.323521	72
cpd00438	Deoxyadenosine	dad-2	2'-Deoxyadenosine|Deoxyadenosine	C00559	C10H13N5O3	0	-5.51	2.98501	251
cpd00443	ABEE	4abz	p-Aminobenzoate|4-Aminobenzoic acid|ABEE|4-Aminobenzoate	C00568	C7H6NO2	-1	-48.99	0.945506	136
cpd00446	cAMP	camp	cAMP|Adenosine 3',5'-phosphate|Cyclic AMP|Cyclic adenylic acid|3',5'-Cyclic AMP	C00575	C10H11N5O6P	-1	-191.87	3.79548	328
cpd00447	Betaine aldehyde	betald	Betaine aldehyde	C00576	C5H12NO	1	21.67	1.96632	102
cpd00448	D-Glyceraldehyde	glyald	D-Glyceraldehyde	C00577	C3H6O3	0	-106.7	0.348594	90
cpd00449	Dihydrolipoamide	dhlam	Enzyme N6-(dihydrolipoyl)lysine|Dihydrolipoamide-E|Dihydrothioctamide|Dihydrolipoamide	C00579|C15973	C8H17NOS2	0	-27.348	1.47715	207
cpd00453	1,2-Propanediol	12ppd-S	(S)-Propylene glycol|(S)-1,2-Propanediol|(S)-Propane-1,2-diol|Propylene glycol|1,2-Propanediol|Propane-1,2-diol	C00583|C02917	C3H8O2	0	-79.95	0.326348	76
cpd00467	3-Sulfinoalanine	3sala	3-Sulfinoalanine; 3-Sulphino-L-alanine; L-Cysteinesulfinic acid; 3-Sulfino-L-alanine	C00606	C3H6NO4S	1	Not Available	Not available	152
cpd00472	UDPgalacturonate	udpgalur	UDPgalacturonate; UDP-D-galacturonate	C00617	C15H19N2O18P2	-3	-805.77	3.08989	577
cpd00477	N-Acetyl-L-glutamate	acglu	N-Acetyl-L-glutamic acid|N-Acetyl-L-glutamate	C00624	C7H9NO5	-2	-193.73	0.730848	187
cpd00478	Pyridoxine phosphate	pdx5p	pyridoxine-5'-phosphate|Pyridoxine 5'-phosphate|Pyridoxine 5-phosphate|Pyridoxine phosphate	C00627	C8H11NO6P	-1	-279.93	1.66017	248
cpd00481	Isobutyryl-CoA	ibcoa	Isobutyryl-CoA|2-Methylpropionyl-CoA|2-Methylpropanoyl-CoA	C00630	C25H39N7O17P3S	-3	-784.4	3.55604	834
cpd00482	2-Phospho-D-glycerate	2pg	D-Glycerate2-phosphate|D-Glycerate 2-phosphate|2-Phospho-D-glycerate	C00631	C3H5O7P	-2	-371.9	0.290854	184
cpd00485	D-Mannose1-phosphate	man1p	D-Mannose1-phosphate; alpha-D-Mannose 1-phosphate; D-Mannose 1-phosphate	C00636	C6H12O9P	-1	-430.78	1.50566	259
cpd00491	D-mannitol-1-phosphate	mnl1p	D-mannitol-1-phosphate|D-Mannitol 1-phosphate	C00644	C6H14O9P	-1	-437.94	0.909703	261
cpd00492	N-Acetyl-D-mannosamine	acmana	2-Acetamido-2-deoxy-D-mannose|N-Acetyl-D-mannosamine	C00645	C8H15NO6	0	-212.63	1.63473	221
cpd00497	XMP	xmp	xanthosine-5-phosphate|Xanthosine5-phosphate|(9-D-Ribosylxanthine)-5'-phosphate|XMP|Xanthylic acid|Xanthosine 5'-phosphate	C00655	C10H12N4O9P	-1	-364.43	2.78495	363
cpd00498	2-Aceto-2-hydroxybutanoate	2ahbut	S-2-Aceto-2-hydroxybutanoate|(S)-2-Hydroxy-2-ethyl-3-oxobutanoate|(S)-2-Aceto-2-hydroxybutanoate|2-Aceto-2-hydroxybutanoate	C00659|C06006	C6H9O4	-1	-151.56	0.452365	145
cpd00504	LL-2,6-Diaminopimelate	26dap-LL	LL-2-6-Diaminoheptanedioate|LL-2,6-Diaminopimelic acid|LL-2,6-Diaminopimelate|LL-2,6-Diaminoheptanedioate	C00666	C7H14N2O4	0	-163.68	0.604949	190
cpd00506	gamma-Glutamylcysteine	glucys	gamma-Glutamylcysteine; 5-L-Glutamyl-L-cysteine; L-gamma-Glutamylcysteine; gamma-L-Glutamyl-L-cysteine	C00669	C8H13N2O5S	-1	-190.374	1.03631	249
cpd00507	Glycerophosphocholine	g3pc	Glycerophosphocholine|sn-glycero-3-Phosphocholine	C00670	C8H20NO6P	0	-254.99	2.05765	257
cpd00508	3MOP	3mop	2-keto-3-methyl-valerate|2-keto-3-methylvalerate|2-Oxo-3-methylvalerate|3MOP|S-3-Methyl-2-oxopentanoate|(3S)-3-Methyl-2-oxopentanoate|(3S)-3-Methyl-2-oxopentanoic acid|(S)-3-Methyl-2-oxopentanoate|3-Methyl-2-oxopentanoate|(S)-3-Methyl-2-oxopentanoic acid	C03465|C00671	C6H9O3	-1	-109.64	0.396045	129
cpd00516	meso-2,6-Diaminopimelate	26dap-M	meso-2-6-Diaminoheptanedioate|meso-Diaminoheptanedioate|meso-2,6-Diaminopimelic acid|meso-2,6-Diaminopimelate|meso-2,6-Diaminoheptanedioate	C00680	C7H14N2O4	0	-163.68	0.604949	190
cpd00517	1-Acyl-sn-glycerol 3-phosphate	1ag3p	1-Acyl-sn-glycerol 3-phosphate; Acyl-sn-glycerol 3-phosphate	C00681|C03849	C4H7O7PR	-1	Not Available	Not available	199
cpd00521	dTDP-4-oxo-6-deoxy-D-glucose	dtdp4d6dg	dTDP-4-dehydro-6-deoxy-D-galactose|dTDP-4-dehydro-6-deoxy-alpha-D-galactose|dTDP-4-dehydro-6-deoxy-D-glucose|dTDP-4-oxo-6-deoxy-D-glucose|4,6-Dideoxy-4-oxo-dTDP-D-glucose|dTDP-4-oxo-6-deoxy-alpha-D-glucose|dTDP-4-dehydro-6-deoxy-alpha-D-glucose	C11907	C16H22N2O15P2	-2	-680.33	2.86294	544
cpd00522	dTDP-4-oxo-L-rhamnose	dtdp4d6dm	dTDP-4-oxo-L-rhamnose|dTDP-4-oxo-6-deoxy-L-mannose|dTDP-4-dehydro-6-deoxy-L-mannose	C00688	C16H22N2O15P2	-2	-680.33	2.86294	544
cpd00523	Trehalose 6-phosphate	tre6p	D-trehalose-6-phosphate|Trehalose 6-phosphate|alpha,alpha'-Trehalose 6-phosphate	C00689	C12H22O14P	-1	-589.26	2.98672	421
cpd00525	UDP-N-acetylmuramoyl-L-alanyl-D-glutamate	uamag	UDP-N-acetylmuramoyl-L-alanyl-D-glutamate	C00692	C28H39N5O23P2	-4	-958.02	3.90679	875
cpd00528	Dinitrogen	n2	N2	C00697	N2	0	4.4694	0.5	28
cpd00530	XTP	xtp	XTP	C00700	C10H12N4O15P3	-3	-780.43	2.79562	521
cpd00531	Hg2+	hg2	Mercuric ion|Mercury(2+)|Mercury (charged +2)|Hg2+	C00703	Hg	2	Not available	Not available	201
cpd00532	O2-	o2s	Superoxideanion|O2-|Superoxide|Superoxide anion|O2.-	C00704	HO2	0	3.9197	0.5	33
cpd00533	dCDP	dcdp	2'-Deoxycytidine 5'-diphosphate|2'-Deoxycytidine diphosphate|dCDP	C00705	C9H13N3O10P2	-2	-513.54	1.83592	385
cpd00557	Siroheme	sheme	Siroheme	C00748	C42H36FeN4O16	-8	Not available	Not available	908
cpd00558	Spermine	sprm	SPRM; N,N'-Bis(3-aminopropyl)-1,4-butanediamine; Spermine	C00750	C10H30N4	4	15.6	2.04072	206
cpd00588	Sorbitol	sbt-D	Sorbitol|L-Gulitol|D-Glucitol|D-Sorbitol	C00794	C6H14O6	0	-225.44	0.98839	182
cpd00616	Pretyrosine	CPD-659	Pretyrosine|L-Arogenic acid|L-Arogenate	C00826	C10H12NO5	-1	-161.4	1.3158	226
cpd00617	Lactoyl-CoA	Lactoyl-CoA	Lactoyl-CoA	C00827	C24H37N7O18P3S	-3	-822.25	3.55551	836
cpd00620	Pantetheine	ptth	(R)-Pantetheine; Pantetheine	C00831	C11H22N2O4S	0	-135.144	1.57968	278
cpd00626	dTDPglucose	dtdpglu	dTDP-alpha-D-glucose|dTDPglucose|dTDP-D-glucose|dTDP-glucose	C00842	C16H24N2O16P2	-2	-723.12	2.95151	562
cpd00635	Cbl	cbl1	Vitamin B12s|Cbl|Cob(I)alamin	C00853	C62H89CoN13O14P	0	Not available	Not available	1329
cpd00637	D-Methionine	met-D	D-2-Amino-4-(methylthio)butyric acid|D-Methionine	C00855	C5H11NO2S	0	-75.91	0.815146	149
cpd00638	Deamido-NAD	dnad	Deamido-NAD|Deamido-NAD+|Deamino-NAD+	C00857	C21H24N6O15P2	-2	-572.03	4.30267	662
cpd00641	L-Histidinol	histd	L-Histidinol	C00860	C6H12N3O	1	-2.41	1.14372	142
cpd00644	PAN	pnto-R	PAN|R-Pantothenate|(R)-Pantothenate|Pantothenic acid|Pantothenate	C00864	C9H16NO5	-1	-188.54	0.850688	218
cpd00650	Crotonyl-CoA	butd2coa	But-2-enoyl-CoA|trans-But-2-enoyl-CoA|2-Butenoyl-CoA|Crotonyl-CoA|Crotonoyl-CoA	C00877	C25H37N7O17P3S	-3	-761.78	3.57546	832
cpd00654	Deoxycytidine	dcyt	2'-Deoxycytidine; Deoxycytidine	C00881	C9H13N3O4	0	-93.04	1.83795	227
cpd00655	Dephospho-CoA	dpcoa	Dephospho-CoA	C00882	C21H33N7O13P2S	-2	-539.494	3.4599	685
cpd00658	Isochorismic acid, Isochorismate	ichor	Isochorismic acid, Isochorismate	C00885	C10H8O6	-2	-169.49	1.40729	224
cpd00659	Nitrous oxide	n2o	Dinitrogen oxide|Dinitrogen monoxide|Nitrous oxide	C00887	HN2O	1	18.2552	1.5241	45
cpd00663	Acrylyl-CoA	Acrylyl-CoA	Acrylyl-CoA; Acryloyl-CoA; Propenoyl-CoA	C00894	C24H35N7O17P3S	-3	-764.06	3.55614	818
cpd00668	ALCTT	alac-S	2-aceto-lactate|ALCTT|S-2-Acetolactate|(S)-2-Hydroxy-2-methyl-3-oxobutanoate|(S)-2-Acetolactate|2-Acetolactate	C06010|C00900	C5H7O4	-1	-153.18	0.443762	131
cpd00683	Dihydropteroate	dhpt	7,8-Dihydropteroate|Dihydropteroate	C00921	C14H13N6O3	-1	-2.14	2.78346	313
cpd00689	Porphobilinogen	ppbng	Porphobilinogen	C00931	C10H13N2O4	-1	-118.18	1.36903	225
cpd00697	cGMP	35cgmp	cGMP; Cyclic GMP; Guanosine 3',5'-cyclic phosphate; Guanosine 3',5'-cyclic monophosphate; 3',5'-Cyclic GMP	C00942	C10H11N5O7P	-1	-242.32	3.56573	344
cpd00699	5-Dehydroquinate	3dhq	5-Dehydroquinic acid|3-Dehydroquinic acid|5-Dehydroquinate|3-Dehydroquinate	C00944	C7H9O6	-1	-214.49	0.920613	189
cpd00706	Mercaptopyruvate	mercppyr	3-Mercaptopyruvate; Mercaptopyruvate	C00957	C3H3O3S	-1	-108.164	0.700296	119
cpd00712	2-Dehydropantoate	2dhp	2-Dehydropantoate	C00966	C6H9O4	-1	-149.1	0.487978	145
cpd00722	O-Acetyl-L-serine	acser	O3-Acetyl-L-serine|O-Acetyl-L-serine	C00979	C5H9NO4	0	-161.6	0.521363	147
cpd00727	2-Phosphoglycolate	2pglyc	Phosphoglycolic acid|2-Phosphoglycolate	C00988	C2H3O6P	-2	-335.48	0.212863	154
cpd00731	Ala-Ala	alaala	D-Ala-D-Ala|D-Alanyl-D-alanine|Ala-Ala	C00993	C6H12N2O3	0	-118.69	0.781426	160
cpd00733	Ferricytochrome b1	Ferricytochrome b1	Ferricytochrome b1	C00995	C36H36FeN4O2	5	Not Available	Not available	612
cpd00738	phosphoserine	pser-L	3-phospho-serine|Dexfosfoserine|3-Phosphoserine|L-O-Phosphoserine|O-Phospho-L-serine|phosphoserine	C01005	C3H7NO6P	-1	-336.65	0.327316	184
cpd00742	Allophanate	allphn	Allophanic acid; Allophanate; Urea-1-carboxylate	C01010	C2H3N2O3	-1	-127.56	0.950749	103
cpd00755	Hydroxymethylbilane	hmbil	Hydroxymethylbilane	C01024	C40H38N4O17	-8	-479.5	6.2222	846
cpd00759	S-Formylglutathione	fglut-S	S-Formylglutathione	C1031	C11H16N3O7S	-1	-253.14	1.66276	334
cpd00760	2-Methylbutyryl-CoA	2mbcoa	M_2_Methyl_butyryl_CoA|(S)-2-Methylbutanoyl-CoA|2-Methylbutyryl-CoA|2-Methylbutanoyl-CoA	C01033|C15980	C26H41N7O17P3S	-3	-782.78	3.5701	848
cpd00764	7-8-Diaminononanoate	dann	7-8-Diaminononanoate|7,8-Diaminononanoate	C01037	C9H21N2O2	1	-80.99	0.681339	189
cpd00773	UDP-MurNAc	uamr	UDP-MurNAc|UDP-N-acetylmuramic acid|UDP-N-acetylmuramate	C01050	C20H28N3O19P2	-3	-820.27	3.25087	676
cpd00774	UroporphyrinogenIII	uppg3	uroporphyrinogen-iii|UroporphyrinogenIII|Uroporphyrinogen III	C01051	C40H36N4O16	-8	Not available	Not available	828
cpd00782	Pimeloyl-CoA	pmcoa	Pimeloyl-CoA|6-Carboxyhexanoyl-CoA	C01063	C28H42N7O19P3S	-4	-857.18	3.61942	905
cpd00790	O-Acetyl-L-homoserine	achms	O-Acetyl-L-homoserine	C01077	C6H11NO4	0	-159.98	0.54309	161
cpd00791	ProtoporphyrinogenIX	pppg9	ProtoporphyrinogenIX|Protoporphyrinogen IX	C01079	C34H38N4O4	-2	Not available	Not available	566
cpd00793	TMP	thmmp	thiamine-phosphate|Thiaminmonophosphate|TMP|Thiamine phosphate|Thiamin phosphate|Thiamine monophosphate|Thiamin monophosphate	C01081	C12H17N4O4PS	0	-160.32	2.56704	344
cpd00794	TRHL	tre	TRHL|Trehalose|alpha,alpha'-Trehalose|alpha,alpha-Trehalose	C01083	C12H22O11	0	-376.76	3.02215	342
cpd00800	8-Amino-7-oxononanoate	8aonn	8-Amino-7-oxononanoic acid|8-Amino-7-oxononanoate	C01092	C9H17NO3	0	-108.22	0.557806	187
cpd00802	fructose-1-phosphate	f1p	fructose-1-phosphate|Fructose 1-phosphate|D-fructose-1-phosphate|D-Fructose1-phosphate|D-Fructose 1-phosphate	C01094|C02976	C6H12O9P	-1	-431.67	1.3115	259
cpd00804	Sorbitol 6-phosphate	sbt6p	D-Glucitol 6-phosphate|D-Sorbitol 6-phosphate|Sorbitol 6-phosphate	C01096	C6H14O9P	-1	-437.94	0.909703	261
cpd00805	D-Tagatose 6-phosphate	tag6p-D	D-Tagatose 6-phosphate	C01097	C6H12O9P	-1	-431.67	1.3115	259
cpd00807	L-histidinol-phosphate	hisp	L-histidinol-phosphate|L-Histidinol phosphate	C01100	C6H12N3O4P	0	-214.91	1.14783	221
cpd00809	O-Phospho-L-homoserine	phom	O-Phospho-L-homoserine	C01102	C4H9NO6P	-1	-335.03	0.360919	198
cpd00810	Orotidylic acid	orot5p	orotidine-5'-phosphate|orotidine 5-phosphate|Orotidine5-phosphate|Orotidylic acid|Orotidine 5'-phosphate	C01103	C10H11N2O11P	-2	-479.18	1.89879	366
cpd00817	D-Arabinose5-phosphate	ara5p	D-Arabinose5-phosphate|D-Arabinose 5-phosphate	C01112	C5H10O8P	-1	-392.04	0.643001	229
cpd00822	O-Succinyl-L-homoserine	suchms	O-Succinyl-L-homoserine	C01118	C8H12NO6	-1	-236.19	0.642288	218
cpd00830	4-Hydroxy-2-oxoglutarate	4h2oglt	D-4-Hydroxy-2-oxoglutarate|4-Hydroxy-2-oxoglutaric acid|4-Hydroxy-2-oxoglutarate	C05946|C01127	C5H4O6	-2	-226.94	0.402699	160
cpd00834	Phosphopantetheine	pan4p	Pantetheine4-phosphate|D-Pantetheine 4'-phosphate|Phosphopantetheine|4'-Phosphopantetheine|Pantetheine 4'-phosphate	C01134	C11H22N2O7PS	-1	-347.644	1.57259	357
cpd00836	S-Acetyldihydrolipoamide	adhlam	S-Acetyldihydrolipoamide-E|[Dihydrolipoyllysine-residue acetyltransferase] S-acetyldihydrolipoyllysine|6-S-Acetyldihydrolipoamide|S-Acetyldihydrolipoamide	C16255|C01136	C10H19NO2S2	0	-61.184	1.35494	249
cpd00837	S-Adenosylmethioninamine	ametam	S-Adenosyl-(5')-3-methylthiopropylamine|(5-Deoxy-5-adenosyl)(3-aminopropyl)methylsulfonium salt|S-Adenosylmethioninamine	C01137	C14H24N6O3S	2	13.01	3.68026	356
cpd00840	L-beta-Lysine	36dahx	L-beta-Lysine|(3S)-3,6-Diaminohexanoate	C01142	C6H15N2O2	1	-84.04	0.559228	147
cpd00842	(S)-3-Hydroxybutyryl-CoA	3hbycoa	(S)-3-Hydroxybutyryl-CoA|(S)-3-Hydroxybutanoyl-CoA	C01144	C25H39N7O18P3S	-3	-820.63	3.56957	850
cpd00843	Tartronate semialdehyde	2h3opp	Tartronate semialdehyde|2-Hydroxy-3-oxopropanoate	C01146	C3H3O4	-1	-149.92	0.280182	103
cpd00848	1-Methylhistidine	Npmehis	N-pros-Methyl-L-histidine; 1-Methylhistidine; N(pi)-Methyl-L-histidine; N(pai)-Methyl-L-histidine	C01152	C7H11N3O2	0	-33.36	1.17939	169
cpd00851	trans-4-Hydroxy-L-proline	4hpro-LT	trans-4-Hydroxy-L-proline	C01157	C5H8NO3	-1	-102.38	0.861325	130
cpd00858	L-Glutamate5-semialdehyde	glu5sa	L-glutamate-gamma-semialdehyde|L-Glutamate5-semialdehyde|L-Glutamate gamma-semialdehyde|L-Glutamate 5-semialdehyde	C01165	C5H9NO3	0	-111.43	0.363149	131
cpd00859	Pseudouridine 5'-phosphate	psd5p	Pseudouridine 5'-phosphate	C01168	C9H12N2O9P	-1	-410.45	1.97197	323
cpd00860	S-Succinyldihydrolipoamide	sdhlam	[Dihydrolipoyllysine-residue succinyltransferase] S-succinyldihydrolipoyllysine|S-Succinyldihydrolipoamide-E|S-Succinyldihydrolipoamide	C16254|C01169	C12H20NO4S2	-1	-137.394	1.43253	306
cpd00861	UDP-N-acetyl-D-mannosamine	uacmam	UDP-N-acetyl-D-mannosamine	C01170	C17H25N3O17P2	-2	-756.9	3.23624	605
cpd00863	beta-D-Glucose 6-phosphate	g6p-B	beta-D-Glucose 6-phosphate	C01172	C6H12O9P	-1	-430.78	1.50566	259
cpd00867	Inositol 1-phosphate	mi1p-D	1D-myo-Inositol 1-monophosphate|D-myo-Inositol 1-phosphate|1D-myo-Inositol 1-phosphate|myo-Inositol 1-phosphate|Inositol 1-phosphate	C01177	C6H12O9P	-1	-432.46	1.44976	259
cpd00868	p-hydroxyphenylpyruvate	34hpp	p-hydroxyphenylpyruvate|3--4-Hydroxyphenylpyruvate|p-Hydroxyphenylpyruvic acid|4-Hydroxyphenylpyruvate|3-(4-Hydroxyphenyl)pyruvate	C01179	C9H7O4	-1	-115.3	0.90349	179
cpd00869	4-methylthio 2-oxobutyrate	2kmb	4-methylthio 2-oxobutyrate; 4-Methylthio-2-oxobutanoate; 2-keto-4-methylthiobutyrate; 4-Methylthio-2-oxobutanoic acid	C01180	C5H7O3S	-1	-100.68	0.817635	147
cpd00871	D-Ribulose 1,5-bisphosphate	rb15bp	D-Ribulose 1,5-bisphosphate	C01182	C5H10O11P2	-2	-606	0.567009	308
cpd00873	Nicotinate ribonucleotide	nicrnt	NicotinateD-ribonucleotide|Nicotinic acid ribonucleotide|Nicotinate ribonucleotide|beta-Nicotinate D-ribonucleotide|Nicotinate D-ribonucleotide	C01185	C11H13NO9P	-1	-380.18	1.94876	334
cpd00875	KDO	kdo	3-Deoxyoctulosonic acid|3-Deoxy-D-manno-2-octulosonate|2-Dehydro-3-deoxy-D-octonate|KDO|3-Deoxy-D-manno-octulosonate	C01187	C8H13O8	-1	-292.98	0.938344	237
cpd00876	3-Hydroxyisobutyrate	3hmp	3-hydroxy-isobutyrate|(S)-3-Hydroxyisobutyrate|3-Hydroxyisobutyric acid|3-Hydroxyisobutyrate|3-Hydroxy-2-methylpropanoate	C06001|C01188	C4H7O3	-1	-121.55	0.266825	103
cpd00890	UDP-N-acetylmuramoyl-L-alanine	uama	UDP-N-acetylmuramoyl-L-alanine	C01212	C23H33N4O20P2	-3	-851.04	3.52681	747
cpd00905	Guanosine 3',5'-bis(diphosphate)	gdpdp	Guanosine 5'-diphosphate,3'-diphosphate|Guanosine 3'-diphosphate 5'-diphosphate|Guanosine 3',5'-bis(diphosphate)	C01228	C10H13N5O17P4	-4	-936.8	2.75639	599
cpd00906	all-trans-Hexaprenyl diphosphate	hexdp	all-trans-Hexaprenyl diphosphate	C01230	C30H50O7P2	-2	-298.73	3.04169	584
cpd00908	Glycerophosphoethanolamine	g3pe	Glycerophosphoethanolamine|sn-glycero-3-Phosphoethanolamine	C01233	C5H14NO6P	0	-311.69	0.663713	215
cpd00911	6-phospho-D-glucono-1-5-lactone	6pgl	6-phospho-D-glucono-1-5-lactone|6-Phospho-D-glucono-1,5-lactone|D-Glucono-1,5-lactone 6-phosphate	C01236	C6H10O9P	-1	-428.52	1.24167	257
cpd00918	2-Acetamido-5-oxopentanoate	acg5sa	2-Acetamido-5-oxopentanoate|N-Acetyl-L-glutamate 5-semialdehyde	C01250	C7H10NO4	-1	-141.03	0.723928	172
cpd00922	delta1-Piperideine-2-carboxylate	1pipdn2c	delta1-Piperideine-2-carboxylate|1,2-Didehydropiperidine-2-carboxylate	C04092	C6H8NO2	-1	-57.53	1.33619	126
cpd00924	AppppA	ap4a	p(1),p(4)-bis(5'-adenosyl)tetraphosphate|AppppA|P1,P4-Bis(5'-adenosyl) tetraphosphate	C01260	C20H24N10O19P4	-4	-865.7	6.08517	832
cpd00930	imidazole acetol-phosphate	imacp	imidazole acetol-phosphate|imidazole-acetol-phosphate|imidazole-acetol- phosphate|Imidazole-acetol phosphate|3-(Imidazol-4-yl)-2-oxopropyl phosphate	C01267	C6H8N2O5P	-1	-242.14	1.13494	219
cpd00931	5-Amino-6--5-phosphoribosylaminouracil	5apru	5-Amino-6--5-phosphoribosylaminouracil|5-Amino-6-(5-phosphoribosylamino)uracil|5-Amino-6-(ribosylamino)-2,4-(1H,3H)-pyrimidinedione 5'-phosphate|5-Amino-6-(5'-phosphoribosylamino)uracil	C01268	C9H14N4O9P	-1	-394.67	2.13793	353
cpd00932	5-O--1-Carboxyvinyl-3-phosphoshikimate	3psme	5-O--1-Carboxyvinyl-3-phosphoshikimate|O5-(1-Carboxyvinyl)-3-phosphoshikimate|5-O-(1-Carboxyvinyl)-3-phosphoshikimate	C01269	C10H10O10P	-3	-427.57	1.19904	321
cpd00939	Toxopyrimidine	4ahmmp	4-Amino-2-methyl-5-pyrimidinemethanol|Toxopyrimidine|4-Amino-5-hydroxymethyl-2-methylpyrimidine	C01279	C6H9N3O	0	8.46	1.68343	139
cpd00946	Undecaprenyl diphospho N-acetyl-glucosamine	unaga	Undecaprenyl diphospho N-acetyl-glucosamine|N-Acetyl-D-glucosaminyldiphosphoundecaprenol	C01289	C63H103NO12P2	-2	-309.41	5.86149	1127
cpd00954	6-hydroxymethyl dihydropterin	6hmhpt	6-hydroxymethyl dihydropterin|2-Amino-4-hydroxy-6-hydroxymethyl-7-8-dihydropteridine|2-Amino-4-hydroxy-6-hydroxymethyl-7,8-dihydropteridine	C01300	C7H9N5O2	0	-3.11	2.81768	195
cpd00956	1-(2-carboxyphenylamino)-1-deoxyribulose 5-phosphate	2cpr5p	1--2-Carboxyphenylamino-1-deoxy-D-ribulose5-phosphate|1-(2-Carboxyphenylamino)-1-deoxy-D-ribulose 5-phosphate|1-(2-carboxyphenylamino)-1-deoxyribulose 5-phosphate|1-(2-Carboxyphenylamino)-1'-deoxy-D-ribulose 5'-phosphate	C01302|C10528	C12H14NO9P	-2	-392.53	1.13811	347
cpd00957	2,5-Diamino-6-(5'-phosphoribosylamino)-4-pyrimidineone	25drapp	2,5-diamino-6-hydroxy-4-(5-phosphoribosylamino)pyrimidine|2,5-Diamino-6-(ribosylamino)-4-(3H)-pyrimidinone 5'-phosphate|2-5-Diamino-6-hydroxy-4--5-phosphoribosylamino-pyrimidine|2,5-Diamino-6-hydroxy-4-(5'-phosphoribosylamino)-pyrimidine|2,5-Diamino-6-(5'-phosphoribosylamino)-4-pyrimidineone	C01304	C9H15N5O8P	-1	-338.54	2.10087	352
cpd00971	Na+	na1	Na+|Sodium	C01330	Na	1	Not available	Not available	23
cpd00976	dIDP	didp	2'-Deoxyinosine 5'-diphosphate; 2'-Deoxyinosine-5'-diphosphate; dIDP	C01334	C10H12N4O10P2	-2	-481.74	2.68859	410
cpd00977	dITP	ditp	2'-Deoxyinosine 5'-triphosphate; 2'-Deoxyinosine-5'-triphosphate; dITP	C01335	C10H12N4O13P3	-3	-689.74	2.69688	489
cpd00978	dUDP	dudp	2'-Deoxyuridine 5'-diphosphate|dUDP	C01346	C9H12N2O11P2	-2	-565.93	1.80235	386
cpd00982	FADH2	fadh2	Flavinadeninedinucleotidereduced|Flavin adenine dinucleotide reduced|FADH2	C01352	C27H33N9O15P2	-2	-538.18	5.10697	785
cpd01012	Cd2+	cd2	Cd2+|Cadmium	C01413	Cd	2	Not available	Not available	112
cpd01017	Cys-Gly	cgly	L-Cysteinylglycine|Cys-Gly	C01419	C5H10N2O3S	0	-113.974	0.963435	178
cpd01078	Selenide	seln	Hydrogen selenide|Selenide	C01528	H2Se	0	Not available	Not available	81
cpd01080	ocdca	ocdca	octadecanoate|Stearic acid|Stearate|Octadecanoic acid|ocdca|octadecanoate (n-C18:0)	C01530	C18H35O2	-1	-60.83	1.41339	283
cpd01092	Allantoin	alltn	Glyoxyldiureide|5-Ureidohydantoin|(S)-Allantoin|Allantoin|(S)(+)-Allantoin	C01551|C02350	C4H6N4O3	0	-116.06	1.96587	158
cpd01101	Carbamate	Carbamate	Aminoformic acid|Carbamic acid|Carbamate	C01563	CH2NO2	-1	-95.7	0.5	60
cpd01155	Cadaverine	15dap	Pentamethylenediamine|1,5-Diaminopentane|1,5-Pentanediamine|Cadaverine	C01672	C5H16N2	2	-4.4	0.588545	104
cpd01157	Chitobiose	chitob	Chitobiose	C01674	C16H28N2O11	0	-365.46	3.22665	424
cpd01171	Dulcose	galt	Dulcose|Dulcitol|Galactitol	C01697	C6H14O6	0	-225.44	0.98839	182
cpd01217	Xanthosine	xtsn	Xanthosine	C01762	C10H12N4O6	0	-151.93	2.79464	284
cpd01260	ddcoa	ddcoa	Dodecanoyl-CoA (n-C12:0CoA)|ddcoa|Dodecanoyl-CoA|Lauroyl coenzyme A|Lauroyl-CoA	C01832	C33H55N7O17P3S	-3	-769.63	3.76669	946
cpd01298	Aminoacetone	aact	1-Amino-2-propanone|Aminoacetone	C01888	C3H8NO	1	-36.68	0.300676	74
cpd01311	Dethiobiotin	dtbt	Desthiobiotin|Dethiobiotin	C01909	C10H17N2O3	-1	-115.31	1.45097	213
cpd01324	L-Histidinal	cbs_412	L-Histidinal	C01929	C6H10N3O	1	7.07	1.13842	140
cpd01335	Octanoyl-CoA	occoa	Octanoyl-CoA (n-C8:0CoA)|Octanoyl-CoA	C01944	C29H47N7O17P3S	-3	-776.11	3.65028	890
cpd01347	Thiocysteine	Thiocysteine	Thiocysteine	C01962	C3H7NO2S2	0	Not Available	Not Available	153
cpd01401	Vitamin K1	Vitamin K1	2-Methyl-3-phytyl-1,4-naphthoquinone|Phytonadione|Vitamin K1|Phylloquinone	C02059	C31H46O2	0	28.3	2.28174	450
[truncated: 552 more rows]

## Sheet: biomass_WT
N. europaea WT Biomass Objective Function derived from E. coli WT Biomass Objective Function of iAF1260
[truncated: 101 more rows]

[truncated: 4 more sheets: maintenance, soluble_pool, ion, lipids]
