# Supplementary material for: Genome-Scale, Constraint-Based Modeling of Nitrogen Oxide Fluxes during Coculture of Nitrosomonas europaea and Nitrobacter winogradskyi
Source: mSystems. 2018 Mar 13;3(3):e00170-17. doi: 10.1128/mSystems.00170-17 (PMC5864417; doi:10.1128/mSystems.00170-17)
Supplement: DATA SET S2 [file sys003182205sd2.xls]

## Sheet: Read_Me
	Worksheet	Notes
	Curated Reactions
		This worksheet contains the complete set of curated reactions for N. winogradskyi obtained through annotation by the SEED annotation server and from KEGG.
	Model Compounds
		This worksheet contains the complete set of model compounds for N. winogradskyi obtained through annotation by the SEED annotation server and from KEGG.
	biomass_WT
		This worksheet contains the spreadsheet used to determine the dry cell weight content of wild-type N. winogradskyi based on macromolecular content and derived from E. coli and N. europaea. This data was used to form the wild-type biomass objective function (BOFwt). Each column is labeled for content.
		The full biomass equation is listed at the bottom of the sheet in a mathematical terms
	maintenance
		Contains the table used to calculate cellular maintenance costs for N. winogradskyi and lists references where data was acquired
	soluble_pool
		Contains tables and references used to determine the soluable pool (cofactors, etc.) content of N. winogradskyi
	ion
		Contains tables and references used to determine the ion content of N. winogradskyi
	lipids
		Contains tables used to determine the lipid content of N. winogradskyi

## Sheet: Curated Reactions
DATASET S2. Genome-scale model of Nitrobacter winogradskyi. Genome-scale, constraints-based modeling of nitrogen oxide fluxes during co-culture of Nitrosomonas europaea and Nitrobacter winogradskyi. Mellbye et al. 2017. Address correspondance to Frank Chaplen, frank.chaplen@oregonstate.edu, Department of Biological and Ecological Engineering, Oregon State University, Corvallis, OR.
DATABASE	Reaction Name	KEGG Maps (KEGG Annotation)	EC Numbers	KEGG ID(S)	DELTAG (kcal/mol)	DELTAG ERROR (kcal/mol)	EQUATION	NAME EQ	DIRECTION	COMPARTMENT	Reversible	Upper Bound	Lower Bound	Objective Function	PEGS	KEGG Annotation
1.1 Carbohydrate Metabolism
GLYCOLYSIS/GLUCONEOGENESIS
rxn00704	alpha-D-Glucose 1-phosphate 1,6-phosphomutase	Glycolysis + Gluconeogenesis	|5.4.2.2|5.4.2.5	R00959|R08639	0	2	cpd00089 <=> cpd00079	Glucose-1-phosphate <=> Glucose-6-phosphate	<=>	c	1	10000	-10000	0	GAP FILLING
rxn00216	ATP:D-glucose 6-phosphotransferase	Glycolysis + Gluconeogenesis	|2.7.1.1|2.7.1.2	R00299|R01786	-4.5	0.23673	cpd00002 + cpd00027 <=> cpd00008 + cpd00079	ATP + D-Glucose <=> ADP + Glucose-6-phosphate	<=>	c	1	10000	-10000	0	peg.887	Nwi_1025
rxn01169	ATP:D-glucose 6-phosphotransferase	Glycolysis + Gluconeogenesis	|2.7.1.1|2.7.1.2	R01600	-4.5	0.23673	cpd00002 + cpd00190 <=> cpd00008 + cpd00863	ATP + beta-D-Glucose <=> ADP + beta-D-Glucose 6-phosphate	<=>	c	1	10000	-10000	0	peg.887	Nwi_1025
rxn00558	D-Glucose-6-phosphate ketol-isomerase	Glycolysis + Gluconeogenesis	|5.3.1.9	R02740|R00771	-0.89	0.608878	cpd00079 <=> cpd00072	Glucose-6-phosphate <=> Fructose-6-phosphate	<=>	c	1	10000	-10000	0	peg.2655	Nwi_2641
rxn01977	alpha-D-Glucose 6-phosphate ketol-isomerase	Glycolysis + Gluconeogenesis	|5.1.3.15|5.3.1.9	R02739	0	2	cpd00079 <=> cpd00863	Glucose-6-phosphate <=> beta-D-Glucose 6-phosphate	<=>	c	1	10000	-10000	0	peg.2655	Nwi_2641
rxn02380	beta-D-Glucose 6-phosphate ketol-isomerase	Glycolysis + Gluconeogenesis	|5.3.1.9	R03321	-0.89	0.608878	cpd00863 <=> cpd00072	beta-D-Glucose 6-phosphate <=> Fructose-6-phosphate	<=>	c	1	10000	-10000	0	peg.2655	Nwi_2641
rxn00549	D-Fructose-1,6-bisphosphate 1-phosphohydrolase	Glycolysis + Gluconeogenesis	|3.1.3.11	R00762|R04780	-2.317	0.735634	cpd00001 + cpd00290 => cpd00009 + cpd00067 + cpd00072	H2O + D-Fructose1-6-bisphosphate => Phosphate + H+ + Fructose-6-phosphate	=>	c	0	10000	0	0	peg.1206, peg.2297	Nwi_1646, Nwi_2694
rxn00786	D-Fructose-1,6-bisphosphate D-glyceraldehyde-3-phosphate-lyase	Glycolysis + Gluconeogenesis	|4.1.2.13	R01068|R01070	4.31	1.23134	cpd00290 <=> cpd00095 + cpd00102	D-Fructose1-6-bisphosphate <=> Glycerone-phosphate + Glyceraldehyde3-phosphate	<=>	c	1	10000	-10000	0	peg.2295, peg.2817	Nwi_2692, Nwi_2737
rxn00747	D-Glyceraldehyde-3-phosphate ketol-isomerase	Glycolysis + Gluconeogenesis	|5.3.1.1	R01015	-1.46	0.300689	cpd00102 <=> cpd00095	Glyceraldehyde3-phosphate <=> Glycerone-phosphate	<=>	c	1	10000	-10000	0	peg.1889	Nwi_1835
rxn00781	D-Glyceraldehyde-3-phosphate:NAD+ oxidoreductase(phosphorylating)	Glycolysis + Gluconeogenesis	|1.2.1.12|1.2.1.13|1.2.1.59	R01061	-0.356	1.19502	cpd00003 + cpd00009 + cpd00102 <=> cpd00004 + cpd00203	NAD + Phosphate + Glyceraldehyde3-phosphate <=> NADH + 1,3-Bisphospho-D-glycerate	<=>	c	1	10000	-10000	0	peg.2815	Nwi_2735
rxn00782	D-Glyceraldehyde-3-phosphate:NADP+ oxidoreductase(phosphorylating)	Glycolysis + Gluconeogenesis	|1.2.1.12|1.2.1.13|1.2.1.59	R01063	-0.356	1.19502	cpd00006 + cpd00009 + cpd00102 <= cpd00005 + cpd00203	NADP + Phosphate + Glyceraldehyde3-phosphate <= NADPH + 1,3-Bisphospho-D-glycerate	<=	c	1	10000	0	0	peg.2815	Nwi_2735
rxn01100	ATP:3-phospho-D-glycerate 1-phosphotransferase	Glycolysis + Gluconeogenesis	|2.7.2.3	R01512	2.63	0.290389	cpd00002 + cpd00067 + cpd00169 <=> cpd00008 + cpd00203	ATP + H+ + 3-Phosphoglycerate <=> ADP + 1,3-Bisphospho-D-glycerate	<=>	c	1	10000	-10000	0	peg.2816	Nwi_2736
rxn01106	2-Phospho-D-glycerate 2,3-phosphomutase	Glycolysis + Gluconeogenesis	|5.4.2.1|5.4.2.4	R01518	0	2	cpd00482 <=> cpd00169	2-Phospho-D-glycerate <=> 3-Phosphoglycerate	<=>	c	1	10000	-10000	0	peg.672	Nwi_0202
rxn00459	2-Phospho-D-glycerate hydro-lyase	Glycolysis + Gluconeogenesis	|4.2.1.11	R00658	-0.867	0.779214	cpd00482 <=> cpd00001 + cpd00061	2-Phospho-D-glycerate <=> H2O + PEP	<=>	c	1	10000	-10000	0	peg.1881	Nwi_1827
rxn00148	ATP:pyruvate O2-phosphotransferase	Glycolysis + Gluconeogenesis	|2.7.1.40	R00200	4.61	0.654305	cpd00002 + cpd00020 <=> cpd00008 + cpd00061	ATP + Pyruvate <=> ADP + PEP	<=>	c	1	0	-10000	0	peg.554	Nwi_0986
rxn00247	ATP:oxaloacetate carboxy-lyase (transphosphorylating)	Glycolysis + Gluconeogenesis	|4.1.1.49	R00341	-0.29	0.82841	cpd00002 + cpd00032 + cpd00067 => cpd00008 + cpd00011 + cpd00061	ATP + Oxaloacetate + H+ => ADP + CO2 + PEP	=>	c	0	10000	0	0	peg.819	Nwi_0350
rxn00011	pyruvate:thiamin diphosphate acetaldehydetransferase	Glycolysis + Gluconeogenesis	|1.2.4.1|2.2.1.6|4.1.1.1	R00014	6.87	0.764453	cpd00011 + cpd03049 <= cpd00020 + cpd00056 + cpd00067	CO2 + 2-Hydroxyethyl-ThPP <= Pyruvate + TPP + H+	<=	c	0	10000	0	0	peg.1729, peg.1730, peg.2600, peg.2601	Nwi_1817, Nwi_1818, Nwi_2342, Nwi_2343
rxn02342	2-(alpha-Hydroxyethyl)thiamine diphosphate:lipoamide	Glycolysis + Gluconeogenesis	|1.2.4.1	R03270	-2.814	1.93474	cpd00213 + cpd03049 <=> cpd00056 + cpd00836	Lipoamide + 2-Hydroxyethyl-ThPP <=> TPP + S-Acetyldihydrolipoamide	<=>	c	1	10000	-10000	0	peg.1729, peg.1730	Nwi_1817, Nwi_1818
rxn01871	acetyl-CoA:enzyme N6-(dihydrolipoyl)lysine S-acetyltransferase	Glycolysis + Gluconeogenesis	|2.3.1.12	R02569	0	2	cpd00022 + cpd00449 <=> cpd00010 + cpd00836	Acetyl-CoA + Dihydrolipoamide <=> CoA + S-Acetyldihydrolipoamide	<=>	c	1	10000	-10000	0	peg.1728	Nwi_1816
rxn01241	Dihydrolipoamide:NAD+ oxidoreductase	Glycolysis + Gluconeogenesis	|1.8.1.4	R07618|R01698	1.548	2.30103	cpd00003 + cpd00449 <=> cpd00004 + cpd00067 + cpd00213	NAD + Dihydrolipoamide <=> NADH + H+ + Lipoamide	<=>	c	1	10000	-10000	0	peg.117, peg.1725	Nwi_0425, Nwi_1813
rxn00175	Acetate:CoA ligase (AMP-forming)	Glycolysis + Gluconeogenesis	|6.2.1.1	R00235	-0.946	1.32913	cpd00002 + cpd00010 + cpd00029 + cpd00067 <=> cpd00012 + cpd00018 + cpd00022	ATP + CoA + Acetate + H+ <=> PPi + AMP + Acetyl-CoA	<=>	c	1	10000	-10000	0	peg.158	Nwi_0467
rxn01106	2-Phospho-D-glycerate 2,3-phosphomutase	Glycolysis + Gluconeogenesis	|5.4.2.1|5.4.2.4	R01518	0	2	cpd00482 <=> cpd00169	2-Phospho-D-glycerate <=> 3-Phosphoglycerate	<=>	c	1	10000	-10000	0	peg.672	Nwi_0202
Not in SEED model|rxn00536	Ethanol:NADP+ oxidoreductase	Glycolysis + Gluconeogenesis	1.1.1.2,1.1.1.71	R00746	Not Available	Not Available	cpd00006 + cpd00363 <=> cpd00005 + cpd00067 + cpd00071	|NADP| + |Ethanol| <=> |NADPH| + |H+| + |Acetaldehyde|	<=>	c	1	10000	-10000	0	peg.1487	Nwi_1739
Not in SEED model|rxn00506	Acetaldehyde:NAD+ oxidoreductase	Glycolysis + Gluconeogenesis	1.2.1.3,1.2.1.5	R00710	-11.993	1.35796	cpd00001 + cpd00003 + cpd00071 => cpd00004 + cpd00029 + (2) cpd00067	|H2O| + |NAD| + |Acetaldehyde| => |NADH| + |Acetate| + (2) |H+|	=>	c	0	10000	0	0	peg.2415	Nwi_2515
rxn00604	D-Glucose-6-phosphate:NADP+ 1-oxoreductase		|1.1.1.49	R00835	-2	1.60921	cpd00006 + cpd00079 <=> cpd00005 + cpd00067 + cpd00911	NADP + Glucose-6-phosphate <=> NADPH + H+ + 6-phospho-D-glucono-1-5-lactone	<=>	c	1	10000	-10000	0	peg.2623	Nwi_2643
CITRATE CYCLE (TCA CYCLE)
Not in SEED model|rxn00265	Citrate oxaloacetate-lyase ((pro-3S)-CH2COO- -->acetate)	Citrate Cycle (TCA Cycle)	4.1.3.6	R00362	1.63	0.663776	cpd00137 <=> cpd00029 + cpd00032	|Citrate| <=> |Acetate| + |Oxaloacetate|	<=>	c	1	10000	-10000	0	peg.2487	Nwi_2289
rxn00247	ATP:oxaloacetate carboxy-lyase (transphosphorylating)	Citrate Cycle (TCA Cycle)	|4.1.1.49	R00341	-0.29	0.82841	cpd00002 + cpd00032 + cpd00067 => cpd00008 + cpd00011 + cpd00061	ATP + Oxaloacetate + H+ => ADP + CO2 + PEP	=>	c	0	10000	0	0	peg.819	Nwi_0350
rxn00011	pyruvate:thiamin diphosphate acetaldehydetransferase	Citrate Cycle (TCA Cycle)	|1.2.4.1|2.2.1.6|4.1.1.1	R00014	6.87	0.764453	cpd00011 + cpd03049 <= cpd00020 + cpd00056 + cpd00067	CO2 + 2-Hydroxyethyl-ThPP <= Pyruvate + TPP + H+	<=	c	0	10000	0	0	peg.1729, peg.1730, peg.2600, peg.2601	Nwi_1817, Nwi_1818, Nwi_2342, Nwi_2343
rxn02342	2-(alpha-Hydroxyethyl)thiamine diphosphate:lipoamide	Citrate Cycle (TCA Cycle)	|1.2.4.1	R03270	-2.814	1.93474	cpd00213 + cpd03049 <=> cpd00056 + cpd00836	Lipoamide + 2-Hydroxyethyl-ThPP <=> TPP + S-Acetyldihydrolipoamide	<=>	c	1	10000	-10000	0	peg.1729, peg.1730	Nwi_1817, Nwi_1818
rxn01871	acetyl-CoA:enzyme N6-(dihydrolipoyl)lysine S-acetyltransferase	Citrate Cycle (TCA Cycle)	|2.3.1.12	R02569	0	2	cpd00022 + cpd00449 <=> cpd00010 + cpd00836	Acetyl-CoA + Dihydrolipoamide <=> CoA + S-Acetyldihydrolipoamide	<=>	c	1	10000	-10000	0	peg.1728	Nwi_1816
rxn01241	Dihydrolipoamide:NAD+ oxidoreductase	Citrate Cycle (TCA Cycle)	|1.8.1.4	R07618|R01698	1.548	2.30103	cpd00003 + cpd00449 <=> cpd00004 + cpd00067 + cpd00213	NAD + Dihydrolipoamide <=> NADH + H+ + Lipoamide	<=>	c	1	10000	-10000	0	peg.117, peg.1725	Nwi_0425, Nwi_1813
rxn00256	Citrate oxaloacetate-lyase ((pro-3S)-CH2COO- -> acetyl-CoA)	Citrate Cycle (TCA Cycle)	|2.3.3.1|2.3.3.3|4.1.3.7	R00351	8.927	1.30861	cpd00010 + cpd00067 + cpd00137 <= cpd00001 + cpd00022 + cpd00032	CoA + H+ + Citrate <= H2O + Acetyl-CoA + Oxaloacetate	<=	c	0	10000	0	0	peg.2037	Nwi_1845
rxn00974	citrate hydro-lyase	Citrate Cycle (TCA Cycle)	|4.2.1.3|4.2.1.4	R01325	1.473	0.898103	cpd00137 <=> cpd00001 + cpd00331	Citrate <=> H2O + cis-Aconitate	<=>	c	1	0	-10000	0	peg.792	Nwi_0323
rxn01388	isocitrate hydro-lyase	Citrate Cycle (TCA Cycle)	|4.2.1.3	R01900	0.053	0.8965	cpd00260 <=> cpd00001 + cpd00331	Isocitrate <=> H2O + cis-Aconitate	<=>	c	1	10000	-10000	0	peg.792	Nwi_0323
rxn01387	Isocitrate:NADP+ oxidoreductase (decarboxylating)	Citrate Cycle (TCA Cycle)	|1.1.1.42	R01899	6.22	1.09509	cpd00006 + cpd00260 <=> cpd00005 + cpd00067 + cpd03187	NADP + Isocitrate <=> NADPH + H+ + Oxalosuccinate	<=>	c	1	10000	-10000	0	peg.2109	Nwi_1294
rxn00199	Oxalosuccinate:NADP+ oxidoreductase (decarboxylating)	Citrate Cycle (TCA Cycle)	|1.1.1.42	R00268	-3.09	0.5417	cpd00067 + cpd03187 => cpd00011 + cpd00024	H+ + Oxalosuccinate => CO2 + 2-Oxoglutarate	=>	c	0	10000	0	0	peg.2109	Nwi_1294
rxn00441	2-Oxoglutarate:Thiamin diphosphate 2-oxidoreductase(decarboxylating	Citrate Cycle (TCA Cycle)	|1.2.4.2	R00621	-6.87	0.764453	cpd00024 + cpd00056 + cpd00067 => cpd00011 + cpd03189	2-Oxoglutarate + TPP + H+ => CO2 + 3-Carboxy-1-hydroxypropyl-ThPP	=>	c	0	10000	0	0	peg.114	Nwi_0422
rxn02376	3-Carboxy-1-hydroxypropyl-ThPP:lipoamde	Citrate Cycle (TCA Cycle)	|1.2.4.2	R03316	-2.814	1.93474	cpd00213 + cpd03189 <=> cpd00056 + cpd00860	Lipoamide + 3-Carboxy-1-hydroxypropyl-ThPP <=> TPP + S-Succinyldihydrolipoamide	<=>	c	1	10000	-10000	0	peg.114	Nwi_0422
rxn01241	Dihydrolipoamide:NAD+ oxidoreductase	Citrate Cycle (TCA Cycle)	|1.8.1.4	R07618|R01698	1.548	2.30103	cpd00003 + cpd00449 <=> cpd00004 + cpd00067 + cpd00213	NAD + Dihydrolipoamide <=> NADH + H+ + Lipoamide	<=>	c	1	10000	-10000	0	peg.117, peg.1725	Nwi_0425, Nwi_1813
rxn01872	succinyl-CoA:enzyme N6-(dihydrolipoyl)lysine S-succinyltransferase	Citrate Cycle (TCA Cycle)	|2.3.1.61	R02570	0	2	cpd00078 + cpd00449 <=> cpd00010 + cpd00860	Succinyl-CoA + Dihydrolipoamide <=> CoA + S-Succinyldihydrolipoamide	<=>	c	1	10000	-10000	0	peg.115	Nwi_0423
rxn00285	Succinate:CoA ligase (ADP-forming)	Citrate Cycle (TCA Cycle)	|6.2.1.5|6.2.1.4	R00405	-1.06	1.21342	cpd00002 + cpd00010 + cpd00036 <=> cpd00008 + cpd00009 + cpd00078	ATP + CoA + Succinate <=> ADP + Phosphate + Succinyl-CoA	<=>	c	1	10000	-10000	0	peg.112, peg.113	Nwi_0420, Nwi_0421
rxn00799	(S)-Malate hydro-lyase	Citrate Cycle (TCA Cycle)	|4.2.1.2	R01082	0.613	0.872726	cpd00130 <=> cpd00001 + cpd00106	L-Malate <=> H2O + Fumarate	<=>	c	1	10000	-10000	0	peg.2611	Nwi_2353
rxn00248	(S)-malate:NAD+ oxidoreductase	Citrate Cycle (TCA Cycle)	|1.1.1.37	R00342	6.22	1.09509	cpd00003 + cpd00130 <=> cpd00004 + cpd00032 + cpd00067	NAD + L-Malate <=> NADH + Oxaloacetate + H+	<=>	c	1	10000	-10000	0	peg.111	Nwi_0419
rxn00973	citrate hydro-lyase		|4.2.1.3	R01324	1.42	0.436061	cpd00137 <=> cpd00260	Citrate <=> Isocitrate	<=>	c	1	10000	-10000	0	peg.792	Nwi_0323
rxn01871	acetyl-CoA:enzyme N6-(dihydrolipoyl)lysine S-acetyltransferase		|2.3.1.12	R02569	0	2	cpd00022 + cpd00449 <=> cpd00010 + cpd00836	Acetyl-CoA + Dihydrolipoamide <=> CoA + S-Acetyldihydrolipoamide	<=>	c	1	10000	-10000	0	peg.1728	Nwi_1816
rxn09272	succinate dehydrogenase (irreversible)		|1.3.99.1		-2.44	2.55414	cpd00036 + cpd15560 <=> cpd00106 + cpd15561	Succinate + Ubiquinone-8 <=> Fumarate + Ubiquinol-8	<=>	c	0	10000	0	0	peg.2877, peg.2878, peg.2879, peg.2880	Nwi_2798, Nwi_2799, Nwi_2800, Nwi_2801
PENTOSE PHOSPHATE PATHWAY
Not in SEED model|Rxn00778	D-Ribose 1,5-phosphomutase	Pentose Phosphate Pathway	5.4.2.2,5.4.2.7	R01057	0	2	cpd00475 <=> cpd00101	|Ribose 1-phosphate| <=> |ribose-5-phosphate|	<=>	c	1	10000	-10000	0	peg.830	Nwi_0361
rxn01187	D-Xylulose 5-phosphate D-glyceraldehyde-3-phosphate-lyase	Pentose Phosphate Pathway	|4.1.2.9	R01621	-12.533	0.850247	cpd00009 + cpd00067 + cpd00198 => cpd00001 + cpd00102 + cpd00196	Phosphate + H+ + D-Xylulose5-phosphate => H2O + Glyceraldehyde3-phosphate + Acetylphosphate	=>	c	0	10000	0	0	peg.1225	Nwi_1947
rxn01275	ATP:D-Gluconate 6-phosphotransferase	Pentose Phosphate Pathway	|2.7.1.12	R01737	-4.5	0.23673	cpd00002 + cpd00222 <=> cpd00008 + cpd00284	ATP + GLCN <=> ADP + 6-Phospho-D-gluconate	<=>	c	1	10000	-10000	0	peg.2625	Nwi_2645
rxn01115	6-Phospho-D-gluconate:NADP+ 2-oxidoreductase (decarboxylating)	Pentose Phosphate Pathway	|1.1.1.44	R01528	0.67	1.22719	cpd00006 + cpd00284 => cpd00005 + cpd00011 + cpd00171	NADP + 6-Phospho-D-gluconate => NADPH + CO2 + D-Ribulose5-phosphate	=>	c	0	10000	0	0	peg.2622	Nwi_2642
rxn00777	D-Ribose-5-phosphate ketol-isomerase	Pentose Phosphate Pathway	|5.3.1.6	R01056	0.62	1.30148	cpd00101 <=> cpd00171	ribose-5-phosphate <=> D-Ribulose5-phosphate	<=>	c	1	10000	-10000	0	peg.1983	Nwi_1221
rxn00770	ATP:D-ribose-5-phosphate pyrophosphotransferase	Pentose Phosphate Pathway	|2.7.6.1	R01049	-4.5	0.23673	cpd00002 + cpd00101 <=> cpd00018 + cpd00103	ATP + ribose-5-phosphate <=> AMP + PRPP	<=>	c	1	10000	-10000	0	peg.2401	Nwi_2501
rxn01476	6-Phospho-D-glucono-1,5-lactone lactonohydrolase	Pentose Phosphate Pathway	|3.1.1.31	R02035	-5.483	1.42078	cpd00001 + cpd00911 <=> cpd00067 + cpd00284	H2O + 6-phospho-D-glucono-1-5-lactone <=> H+ + 6-Phospho-D-gluconate	<=>	c	1	10000	-10000	0	peg.2624	Nwi_2644
rxn01975	beta-D-Glucose-6-phosphate:NADP+ 1-oxoreductase	Pentose Phosphate Pathway	|1.1.1.49	R02736	-2	1.60921	cpd00006 + cpd00863 <=> cpd00005 + cpd00067 + cpd00911	NADP + beta-D-Glucose 6-phosphate <=> NADPH + H+ + 6-phospho-D-glucono-1-5-lactone	<=>	c	1	10000	-10000	0	peg.2623	Nwi_2643
rxn01977	alpha-D-Glucose 6-phosphate ketol-isomerase	Pentose Phosphate Pathway	|5.1.3.15|5.3.1.9	R02739	0	2	cpd00079 <=> cpd00863	Glucose-6-phosphate <=> beta-D-Glucose 6-phosphate	<=>	c	1	10000	-10000	0	peg.2655	Nwi_2641
rxn01116	D-Ribulose-5-phosphate 3-epimerase	Pentose Phosphate Pathway	|5.1.3.1	R01529	0	2	cpd00171 <=> cpd00198	D-Ribulose5-phosphate <=> D-Xylulose5-phosphate	<=>	c	1	10000	-10000	0	peg.1080	Nwi_2218
rxn00785	D-Fructose 6-phosphate:D-glyceraldehyde-3-phosphate glycolaldehyde	Pentose Phosphate Pathway	|2.2.1.1	R01830|R01067	1.75	1.28569	cpd00072 + cpd00102 <=> cpd00198 + cpd00236	Fructose-6-phosphate + Glyceraldehyde3-phosphate <=> D-Xylulose5-phosphate + D-Erythrose4-phosphate	<=>	c	1	10000	-10000	0	peg.2814	Nwi_2734
rxn01333	Sedoheptulose-7-phosphate:D-glyceraldehyde-3-phosphate	Pentose Phosphate Pathway	|2.2.1.2	R01827|R08575	-1.75	1.28569	cpd00102 + cpd00238 <=> cpd00072 + cpd00236	Glyceraldehyde3-phosphate + Sedoheptulose7-phosphate <=> Fructose-6-phosphate + D-Erythrose4-phosphate	<=>	c	1	10000	-10000	0	peg.2655	Nwi_2641
rxn01200	Sedoheptulose-7-phosphate:D-glyceraldehyde-3-phosphate	Pentose Phosphate Pathway	|2.2.1.1	R01641	-2.08	1.34077	cpd00102 + cpd00238 <=> cpd00101 + cpd00198	Glyceraldehyde3-phosphate + Sedoheptulose7-phosphate <=> ribose-5-phosphate + D-Xylulose5-phosphate	<=>	c	1	10000	-10000	0	peg.2814	Nwi_2734
rxn00549	D-Fructose-1,6-bisphosphate 1-phosphohydrolase	Pentose Phosphate Pathway	|3.1.3.11	R00762|R04780	-2.317	0.735634	cpd00001 + cpd00290 => cpd00009 + cpd00067 + cpd00072	H2O + D-Fructose1-6-bisphosphate => Phosphate + H+ + Fructose-6-phosphate	=>	c	0	10000	0	0	peg.1206, peg.2297	Nwi_1646, Nwi_2694
rxn00786	D-Fructose-1,6-bisphosphate D-glyceraldehyde-3-phosphate-lyase	Pentose Phosphate Pathway	|4.1.2.13	R01068|R01070	4.31	1.23134	cpd00290 <=> cpd00095 + cpd00102	D-Fructose1-6-bisphosphate <=> Glycerone-phosphate + Glyceraldehyde3-phosphate	<=>	c	1	10000	-10000	0	peg.2295, peg.2817	Nwi_2692, Nwi_2737
rxn00558	D-Glucose-6-phosphate ketol-isomerase	Pentose Phosphate Pathway	|5.3.1.9	R02740|R00771	-0.89	0.608878	cpd00079 <=> cpd00072	Glucose-6-phosphate <=> Fructose-6-phosphate	<=>	c	1	10000	-10000	0	peg.2655	Nwi_2641
rxn00604	D-Glucose-6-phosphate:NADP+ 1-oxoreductase		|1.1.1.49	R00835	-2	1.60921	cpd00006 + cpd00079 <=> cpd00005 + cpd00067 + cpd00911	NADP + Glucose-6-phosphate <=> NADPH + H+ + 6-phospho-D-glucono-1-5-lactone	<=>	c	1	10000	-10000	0	peg.2623	Nwi_2643
PENTOSE + GLUCURONATE INTERCONVERSIONS
rxn01116	D-Ribulose-5-phosphate 3-epimerase	Pentose + Glucuronate Interconversions	|5.1.3.1	R01529	0	2	cpd00171 <=> cpd00198	D-Ribulose5-phosphate <=> D-Xylulose5-phosphate	<=>	c	1	10000	-10000	0	peg.1080	Nwi_2218
rxn00213	UTP:alpha-D-glucose-1-phosphate uridylyltransferase	Pentose + Glucuronate Interconversions	|2.7.7.9	R00289	1.07	0.746895	cpd00062 + cpd00089 <=> cpd00012 + cpd00026	UTP + Glucose-1-phosphate <=> PPi + UDP-glucose	<=>	c	1	10000	-10000	0	peg.2761	Nwi_2958
rxn00211	UDPglucose:NAD+ oxidoreductase	Pentose + Glucuronate Interconversions	|1.1.1.22	R00286	-4.583	2.15919	cpd00001 + (2) cpd00003 + cpd00026 <=> (2) cpd00004 + (3) cpd00067 + cpd00144	H2O + (2) NAD + UDP-glucose <=> (2) NADH + (3) H+ + UDPglucuronate	<=>	c	1	10000	-10000	0	peg.2299, peg.265	Nwi_0543, Nwi_2380
FRUCTOSE + MANNOSE METABOLISM
Not in SEED model|rxn06201	Protein-N(pai)-phosphohistidine:sugar N(pai)-phosphotransferase	Fructose + Mannose Metabolism	2.7.1.69	R02630	-13.89	0.947877	cpd00067 + cpd00138 + cpd12508 => cpd00235 + cpd11712	H+ + D-Mannose + Protein N-pros-phosphohistidine <=> D-mannose-6-phosphate + Protein histidine	=>	c	0	10000	0	0	peg.814	Nwi_0345
Not in SEED model|rxn00559	D-Mannose-6-phosphate ketol-isomerase	Fructose + Mannose Metabolism	5.3.1.8	R01819,R00772	-0.89	0.608878	cpd00235 <=> cpd00072	|D-mannose-6-phosphate| <=> |D-fructose-6-phosphate|	<=>	c	1	10000	-10000	0	peg.1777	Nwi_1075
Not in SEED model|rxn00642	GDPmannose 4,6-hydro-lyase	Fructose + Mannose Metabolism	4.2.1.47	R00888	Not Available	Not Available	cpd00083 => cpd00001 + cpd00900	|GDP-mannose| => |H2O| + |GDP-4-dehydro-D-rhamnose|	=>	c	0	10000	0	0	peg.2266	Nwi_2385
Not in SEED model|rxn03962	GDP-L-fucose:NADP+ 4-oxidoreductase (3,5-epimerizing)	Fructose + Mannose Metabolism	1.1.1.271	R05692	2.3	1.11438	cpd00006 + cpd00272 <=> cpd00005 + cpd00067 + cpd00900	|NADP| + |GDP-L-fucose| <=> |NADPH| + |H+| + |GDP-4-dehydro-D-rhamnose|	<=>	c	1	10000	-10000	0	peg.2265	Nwi_2384
rxn01329	D-Mannose 6-phosphate 1,6-phosphomutase	Fructose + Mannose Metabolism	|5.4.2.8	R01818	0	2	cpd00235 <=> cpd00485	D-Mannose6-phosphate <=> D-Mannose1-phosphate	<=>	c	1	10000	-10000	0	peg.830	Nwi_0361
rxn00640	GDP:D-mannose-1-phosphate guanylyltransferase	Fructose + Mannose Metabolism	|2.7.7.22	R00883	2.496	0.736864	cpd00031 + cpd00485 <=> cpd00009 + cpd00067 + cpd00083	GDP + D-Mannose1-phosphate <=> Phosphate + H+ + GDP-mannose	<=>	c	1	10000	-10000	0	peg.1777	Nwi_1075
rxn00549	D-Fructose-1,6-bisphosphate 1-phosphohydrolase	Fructose + Mannose Metabolism	|3.1.3.11	R00762|R04780	-2.317	0.735634	cpd00001 + cpd00290 => cpd00009 + cpd00067 + cpd00072	H2O + D-Fructose1-6-bisphosphate => Phosphate + H+ + Fructose-6-phosphate	=>	c	0	10000	0	0	peg.1206, peg.2297	Nwi_1646, Nwi_2694
rxn00786	D-Fructose-1,6-bisphosphate D-glyceraldehyde-3-phosphate-lyase	Fructose + Mannose Metabolism	|4.1.2.13	R01068|R01070	4.31	1.23134	cpd00290 <=> cpd00095 + cpd00102	D-Fructose1-6-bisphosphate <=> Glycerone-phosphate + Glyceraldehyde3-phosphate	<=>	c	1	10000	-10000	0	peg.2295, peg.2817	Nwi_2692, Nwi_2737
rxn00747	D-Glyceraldehyde-3-phosphate ketol-isomerase	Fructose + Mannose Metabolism	|5.3.1.1	R01015	-1.46	0.300689	cpd00102 <=> cpd00095	Glyceraldehyde3-phosphate <=> Glycerone-phosphate	<=>	c	1	10000	-10000	0	peg.1889	Nwi_1835
rxn01870	D-Fructose 1-phosphate D-glyceraldehyde-3-phosphate-lyase	Fructose + Mannose Metabolism	|4.1.2.13	R02568	4.31	1.23134	cpd00802 <=> cpd00095 + cpd00448	fructose-1-phosphate <=> Glycerone-phosphate + D-Glyceraldehyde	<=>	c	1	10000	-10000	0	peg.2295	Nwi_2692
AMINO SUGAR + NUCLEOTIDE SUGAR METABOLISM
rxn00555	L-Glutamine:D-fructose-6-phosphate aminotransferase (hexose	Amino Sugar + Nucleotide Sugar Metabolism	|2.6.1.16	R00768	-6.3	0.836906	cpd00053 + cpd00072 <=> cpd00023 + cpd00288	L-Glutamine + Fructose-6-phosphate <=> L-Glutamate + D-Glucosamine phosphate	<=>	c	1	10000	-10000	0	peg.1710	Nwi_1517
rxn01485	D-Glucosamine 1-phosphate 1,6-phosphomutase	Amino Sugar + Nucleotide Sugar Metabolism	|5.4.2.10|5.4.2.2	R02060	0	2	cpd03671 <=> cpd00288	D-Glucosamine1-phosphate <=> D-Glucosamine phosphate	<=>	c	1	10000	-10000	0	peg.2776, peg.830	Nwi_0361, Nwi_2973
rxn03638	Acetyl-CoA:D-glucosamine-1-phosphate N-acetyltransferase	Amino Sugar + Nucleotide Sugar Metabolism	|2.3.1.157|2.3.1.4	R05332	-5.294	1.25997	cpd00022 + cpd03671 => cpd00010 + cpd00067 + cpd02611	Acetyl-CoA + D-Glucosamine1-phosphate => CoA + H+ + N-Acetyl-D-glucosamine1-phosphate	=>	c	0	10000	0	0	peg.1661	Nwi_1784
rxn00293	UTP:N-acetyl-alpha-D-glucosamine-1-phosphate uridylyltransferase	Amino Sugar + Nucleotide Sugar Metabolism	|2.7.7.23	R00416	1.07	0.746895	cpd00062 + cpd02611 <=> cpd00012 + cpd00037	UTP + N-Acetyl-D-glucosamine1-phosphate <=> PPi + UDP-N-acetylglucosamine	<=>	c	1	10000	-10000	0	peg.1661	Nwi_1784
Not in SEED model|rxn00016	Hexosaminidase	Amino Sugar + Nucleotide Sugar Metabolism	3.2.1.52	R00022	-3.113	0.692797	cpd00001 + cpd01157 => (2) cpd00122	|H2O| + |Chitobiose| => (2) |N-Acetyl-D-glucosamine|	=>	c	0	10000	0	0	peg.1717	Nwi_1805
rxn00292	UDP-N-acetyl-D-glucosamine 2-epimerase	Amino Sugar + Nucleotide Sugar Metabolism	|5.1.3.14	R00414	-4.813	0.694983	cpd00001 + cpd00037 <=> cpd00014 + cpd00492	H2O + UDP-N-acetylglucosamine <=> UDP + N-Acetyl-D-mannosamine	<=>	c	1	10000	-10000	0	peg.2279	Nwi_2398
rxn00297	UDP-N-acetyl-D-glucosamine 2-epimerase	Amino Sugar + Nucleotide Sugar Metabolism	|5.1.3.14	R00420	0	2	cpd00037 <=> cpd00861	UDP-N-acetylglucosamine <=> UDP-N-acetyl-D-mannosamine	<=>	c	1	10000	-10000	0	peg.2279	Nwi_2398
rxn00295	UDP-N-acetyl-D-glucosamine 4-epimerase	Amino Sugar + Nucleotide Sugar Metabolism	|5.1.3.7	R00418	0	2	cpd00037 <=> cpd00175	UDP-N-acetylglucosamine <=> UDP-N-acetyl-D-galactosamine	<=>	c	1	10000	-10000	0	peg.1767, peg.1776, peg.2307	Nwi_1065, Nwi_1074, Nwi_2406
rxn00461	Phosphoenolpyruvate:UDP-N-acetyl-D-glucosamine	Amino Sugar + Nucleotide Sugar Metabolism	|2.5.1.7	R00660	0.796	0.676477	cpd00037 + cpd00061 <=> cpd00009 + cpd00067 + cpd02820	UDP-N-acetylglucosamine + PEP <=> Phosphate + H+ + UDP-N-acetylglucosamine enolpyruvate	<=>	c	1	10000	-10000	0	peg.716	Nwi_0246
rxn02285	UDP-N-acetylmuramate:NADP+ oxidoreductase	Amino Sugar + Nucleotide Sugar Metabolism	|1.1.1.158	R03192	15.33	1.1998	cpd00006 + cpd00773 <= cpd00005 + cpd00067 + cpd02820	NADP + UDP-MurNAc <= NADPH + H+ + UDP-N-acetylglucosamine enolpyruvate	<=	c	0	10000	0	0	peg.1756	Nwi_1054
rxn01316	N-Acetylneuraminate pyruvate-lyase (pyruvate-phosphorylating)	Amino Sugar + Nucleotide Sugar Metabolism	|2.5.1.56|4.1.3.19	R01804	12.507	1.17005	cpd00009 + cpd00067 + cpd00232 <= cpd00001 + cpd00061 + cpd00492	Phosphate + H+ + Neu5Ac <= H2O + PEP + N-Acetyl-D-mannosamine	<=	c	0	10000	0	0	peg.2277	Nwi_2396
rxn00827	CTP:N-acylneuraminate cytidylyltransferase	Amino Sugar + Nucleotide Sugar Metabolism	|2.7.7.43	R01117	-3.43	0.736571	cpd00052 + cpd00232 => cpd00012 + cpd00112	CTP + Neu5Ac => PPi + CMP-N-acetylneuraminate	=>	c	0	10000	0	0	peg.2278	Nwi_2397
rxn00558	D-Glucose-6-phosphate ketol-isomerase	Amino Sugar + Nucleotide Sugar Metabolism	|5.3.1.9	R02740|R00771	-0.89	0.608878	cpd00079 <=> cpd00072	Glucose-6-phosphate <=> Fructose-6-phosphate	<=>	c	1	10000	-10000	0	peg.2655	Nwi_2641
Not in SEED model|rxn01008	UDPglucuronate 4-epimerase	Amino Sugar + Nucleotide Sugar Metabolism	5.1.3.6	R01385	Not Available	Not Available	cpd00144 <=> cpd00472	|UDPglucuronate| <=> |UDPgalacturonate|	<=>	c	1	10000	-10000	0	peg.1776	Nwi_1074
rxn00216	ATP:D-glucose 6-phosphotransferase	Amino Sugar + Nucleotide Sugar Metabolism	|2.7.1.1|2.7.1.2	R00299|R01786	-4.5	0.23673	cpd00002 + cpd00027 <=> cpd00008 + cpd00079	ATP + D-Glucose <=> ADP + Glucose-6-phosphate	<=>	c	1	10000	-10000	0	peg.887	Nwi_1025
rxn00704	alpha-D-Glucose 1-phosphate 1,6-phosphomutase	Amino Sugar + Nucleotide Sugar Metabolism	|5.4.2.2|5.4.2.5	R00959|R08639	0	2	cpd00089 <=> cpd00079	Glucose-1-phosphate <=> Glucose-6-phosphate	<=>	c	1	10000	-10000	0	GAP FILLING
rxn00213	UTP:alpha-D-glucose-1-phosphate uridylyltransferase	Amino Sugar + Nucleotide Sugar Metabolism	|2.7.7.9	R00289	1.07	0.746895	cpd00062 + cpd00089 <=> cpd00012 + cpd00026	UTP + Glucose-1-phosphate <=> PPi + UDP-glucose	<=>	c	1	10000	-10000	0	peg.2761	Nwi_2958
rxn00211	UDPglucose:NAD+ oxidoreductase	Amino Sugar + Nucleotide Sugar Metabolism	|1.1.1.22	R00286	-4.583	2.15919	cpd00001 + (2) cpd00003 + cpd00026 <=> (2) cpd00004 + (3) cpd00067 + cpd00144	H2O + (2) NAD + UDP-glucose <=> (2) NADH + (3) H+ + UDPglucuronate	<=>	c	1	10000	-10000	0	peg.2299, peg.265	Nwi_0543, Nwi_2380
rxn00214	UDPglucose 4-epimerase	Amino Sugar + Nucleotide Sugar Metabolism	|5.1.3.2	R00291	0	2	cpd00026 <=> cpd00043	UDP-glucose <=> UDP-galactose	<=>	c	1	10000	-10000	0	peg.1767, peg.1776, peg.2307	Nwi_1065, Nwi_1074, Nwi_2406
Not in SEED model|rxn00559	D-Mannose-6-phosphate ketol-isomerase	Amino Sugar + Nucleotide Sugar Metabolism	5.3.1.8	R01819,R00772	-0.89	0.608878	cpd00235 <=> cpd00072	|D-mannose-6-phosphate| <=> |D-fructose-6-phosphate|	<=>	c	1	10000	-10000	0	peg.1777	Nwi_1075
rxn01329	D-Mannose 6-phosphate 1,6-phosphomutase	Amino Sugar + Nucleotide Sugar Metabolism	|5.4.2.8	R01818	0	2	cpd00235 <=> cpd00485	D-Mannose6-phosphate <=> D-Mannose1-phosphate	<=>	c	1	10000	-10000	0	peg.830	Nwi_0361
rxn00640	GDP:D-mannose-1-phosphate guanylyltransferase	Amino Sugar + Nucleotide Sugar Metabolism	|2.7.7.22	R00883	2.496	0.736864	cpd00031 + cpd00485 <=> cpd00009 + cpd00067 + cpd00083	GDP + D-Mannose1-phosphate <=> Phosphate + H+ + GDP-mannose	<=>	c	1	10000	-10000	0	peg.1777	Nwi_1075
Not in SEED model|rxn00642	GDPmannose 4,6-hydro-lyase	Amino Sugar + Nucleotide Sugar Metabolism	4.2.1.47	R00888	Not Available	Not Available	cpd00083 => cpd00001 + cpd00900	|GDP-mannose| => |H2O| + |GDP-4-dehydro-D-rhamnose|	=>	c	0	10000	0	0	peg.2266	Nwi_2385
Not in SEED model|rxn06201	Protein-N(pai)-phosphohistidine:sugar N(pai)-phosphotransferase	Amino Sugar + Nucleotide Sugar Metabolism	2.7.1.69	R02630	-13.89	0.947877	cpd00067 + cpd00138 + cpd12508 => cpd00235 + cpd11712	H+ + D-Mannose + Protein N-pros-phosphohistidine <=> D-mannose-6-phosphate + Protein histidine	=>	c	0	10000	0	0	peg.814	Nwi_0345
Not in SEED model|rxn03962	GDP-L-fucose:NADP+ 4-oxidoreductase (3,5-epimerizing)	Amino Sugar + Nucleotide Sugar Metabolism	1.1.1.271	R05692	2.3	1.11438	cpd00006 + cpd00272 <=> cpd00005 + cpd00067 + cpd00900	|NADP| + |GDP-L-fucose| <=> |NADPH| + |H+| + |GDP-4-dehydro-D-rhamnose|	<=>	c	1	10000	-10000	0	peg.2265	Nwi_2384
STARCH + SUCROSE METABOLISM
rxn00216	ATP:D-glucose 6-phosphotransferase	Starch + Sucrose Metabolism	|2.7.1.1|2.7.1.2	R00299|R01786	-4.5	0.23673	cpd00002 + cpd00027 <=> cpd00008 + cpd00079	ATP + D-Glucose <=> ADP + Glucose-6-phosphate	<=>	c	1	10000	-10000	0	peg.887	Nwi_1025
rxn00704	alpha-D-Glucose 1-phosphate 1,6-phosphomutase	Starch + Sucrose Metabolism	|5.4.2.2|5.4.2.5	R00959|R08639	0	2	cpd00089 <=> cpd00079	Glucose-1-phosphate <=> Glucose-6-phosphate	<=>	c	1	10000	-10000	0	GAP FILLING
rxn00558	D-Glucose-6-phosphate ketol-isomerase	Starch + Sucrose Metabolism	|5.3.1.9	R02740|R00771	-0.89	0.608878	cpd00079 <=> cpd00072	Glucose-6-phosphate <=> Fructose-6-phosphate	<=>	c	1	10000	-10000	0	peg.2655	Nwi_2641
rxn00213	UTP:alpha-D-glucose-1-phosphate uridylyltransferase	Starch + Sucrose Metabolism	|2.7.7.9	R00289	1.07	0.746895	cpd00062 + cpd00089 <=> cpd00012 + cpd00026	UTP + Glucose-1-phosphate <=> PPi + UDP-glucose	<=>	c	1	10000	-10000	0	peg.2761	Nwi_2958
rxn00211	UDPglucose:NAD+ oxidoreductase	Starch + Sucrose Metabolism	|1.1.1.22	R00286	-4.583	2.15919	cpd00001 + (2) cpd00003 + cpd00026 <=> (2) cpd00004 + (3) cpd00067 + cpd00144	H2O + (2) NAD + UDP-glucose <=> (2) NADH + (3) H+ + UDPglucuronate	<=>	c	1	10000	-10000	0	peg.2299, peg.265	Nwi_0543, Nwi_2380
rxn00605	UDPglucose:D-glucose-6-phosphate 1-alpha-D-glucosyltransferase	Starch + Sucrose Metabolism	|2.4.1.15	R02737|R00836	-1.7	0.632032	cpd00026 + cpd00079 <=> cpd00014 + cpd00523	UDP-glucose + Glucose-6-phosphate <=> UDP + Trehalose 6-phosphate	<=>	c	1	10000	-10000	0	peg.3033	Nwi_3024
rxn02004	Trehalose-6-phosphate phosphohydrolase	Starch + Sucrose Metabolism	|3.1.3.12	R02778	-2.317	0.735634	cpd00001 + cpd00523 => cpd00009 + cpd00067 + cpd00794	H2O + Trehalose 6-phosphate => Phosphate + H+ + TRHL	=>	c	0	10000	0	0	peg.3044	Nwi_3026
rxn01134	Maltose alpha-D-glucosylmutase	Starch + Sucrose Metabolism	|5.4.99.16	R01557	0	2	cpd00179 <=> cpd00794	Maltose <=> TRHL	<=>	c	1	10000	-10000	0	peg.1970	Nwi_1208
Not in SEED model|rxn06096	1,4-alpha-D-Glucan:orthophosphate alpha-D-glucosyltransferase	Starch + Sucrose Metabolism	2.4.1.1	R02111	Not Available	Not Available	cpd00009 + cpd00067 + cpd11657 <=> cpd00089 + cpd11735	|Phosphate| + |H+| + |Starch| <=> |Glucose-1-phosphate| + |Amylose|	<=>	c	1	10000	-10000	0	peg.1966	Nwi_1204
Not in SEED model|rxn06095	1,4-alpha-D-Glucan:1,4-alpha-D-glucan	Starch + Sucrose Metabolism	2.4.1.18	R02110	-158.48	1.51561	cpd11735 => cpd11657	Amylose <=> Starch	=>	c	0	10000	0	0	peg.1969	Nwi_1207
Not in SEED model|rxn06093	1,4-alpha-D-Glucan glucanohydrolase	Starch + Sucrose Metabolism	3.2.1.1	R2108	-953.993	9.07302	cpd00001 => cpd11594	H2O => Dextrin	=>	c	0	10000	0	0	peg.1970	Nwi_1208
Not in SEED model|rxn00022	alpha-D-Glucoside glucohydrolase	Starch + Sucrose Metabolism	3.2.1.20	R00028	-3.113	0.692797	cpd00001 + cpd00179 => (2) cpd00027	|H2O| + |Maltose| => (2) |D-Glucose|	=>	c	0	10000	0	0	peg.1972	Nwi_1210
rxn05740	cpd00155 phosphorylase	Starch + Sucrose Metabolism	|2.4.1.1	None	-0.796	0.676477	cpd00009 + cpd00067 + cpd00155 <=> cpd00089 + cpd15302	Phosphate + H+ + Glycogen <=> Glucose-1-phosphate + glycogen(n-1)	<=>	c	1	10000	-10000	0	peg.1966	Nwi_1204
rxn08126	Amylomaltase (maltotriose)	Starch + Sucrose Metabolism	|2.4.1.25	None	0	2	cpd00179 + cpd01262 <=> cpd00027 + cpd01399	Maltose + Amylotriose <=> D-Glucose + Maltotetraose	<=>	c	1	10000	-10000	0	peg.1972	Nwi_1210
rxn08127	Amylomaltase (maltotetraose)	Starch + Sucrose Metabolism	|2.4.1.25	None	0	2	cpd00179 + cpd01399 <=> cpd00027 + cpd15495	Maltose + Maltotetraose <=> D-Glucose + Maltopentaose	<=>	c	1	10000	-10000	0	peg.1972	Nwi_1210
rxn08128	Amylomaltase (maltopentaose)	Starch + Sucrose Metabolism	|2.4.1.25	None	0	2	cpd00179 + cpd15495 <=> cpd00027 + cpd01329	Maltose + Maltopentaose <=> D-Glucose + Maltohexaose	<=>	c	1	10000	-10000	0	peg.1972	Nwi_1210
rxn08129	Amylomaltase (maltohexaose)	Starch + Sucrose Metabolism	|2.4.1.25	None	0	2	cpd00179 + cpd01329 <=> cpd00027 + cpd15494	Maltose + Maltohexaose <=> D-Glucose + Maltoheptaose	<=>	c	1	10000	-10000	0	peg.1972	Nwi_1210
PYRUVATE METABOLISM
rxn01834	(R)-S-Lactoylglutathione methylglyoxal-lyase (isomerizing)	Pyruvate Metabolism	|4.4.1.5	R02530	10.266	1.12359	cpd02182 <=> cpd00042 + cpd00428	(R)-S-Lactoylglutathione <=> GSH + 2-Oxopropanal	<=>	c	1	10000	-10000	0	peg.1095	Nwi_1611
rxn01274	S-(2-Hydroxyacyl)glutathione hydrolase	Pyruvate Metabolism	|3.1.2.6	R01736	-5.757	1.20727	cpd00001 + cpd02182 => cpd00042 + cpd00067 + cpd00221	H2O + (R)-S-Lactoylglutathione => GSH + H+ + D-Lactate	=>	c	0	10000	0	0	peg.842	Nwi_0373
rxn00225	ATP:acetate phosphotransferase	Pyruvate Metabolism	|2.7.2.1|2.7.2.15	R00315	4.17	0.577829	cpd00002 + cpd00029 + cpd00067 <=> cpd00008 + cpd00196	ATP + Acetate + H+ <=> ADP + Acetylphosphate	<=>	c	1	10000	-10000	0	peg.1226	Nwi_1948
rxn00178	Acetyl-CoA:acetyl-CoA C-acetyltransferase	Pyruvate Metabolism	|2.3.1.9|2.3.1.16	R00238	7.056	1.08737	(2) cpd00022 <=> cpd00010 + cpd00279	(2) Acetyl-CoA <=> CoA + Acetoacetyl-CoA	<=>	c	1	10000	-10000	0	peg.3067, peg.748	Nwi_0279, Nwi_3060
rxn00902	3-Carboxy-3-hydroxy-4-methylpentanoate 3-methyl-2-oxobutanoate-lyase	Pyruvate Metabolism	|2.3.3.13|4.1.3.12	R01213	8.927	1.30861	cpd00010 + cpd00067 + cpd01646 <= cpd00001 + cpd00022 + cpd00123	CoA + H+ + 2-Isopropylmalate <= H2O + Acetyl-CoA + 3-Methyl-2-oxobutanoate	<=	c	0	10000	0	0	peg.1993, peg.2576	Nwi_1231, Nwi_2338
rxn00330	L-Malate glyoxylate-lyase (CoA-acetylating)	Pyruvate Metabolism	|2.3.3.9|4.1.3.2	R00472	8.967	1.25569	cpd00010 + cpd00067 + cpd00130 <= cpd00001 + cpd00022 + cpd00040	CoA + H+ + L-Malate <= H2O + Acetyl-CoA + Glyoxalate	<=	c	0	10000	0	0	peg.2845	Nwi_2765
rxn00248	(S)-malate:NAD+ oxidoreductase	Pyruvate Metabolism	|1.1.1.37	R00342	6.22	1.09509	cpd00003 + cpd00130 <=> cpd00004 + cpd00032 + cpd00067	NAD + L-Malate <=> NADH + Oxaloacetate + H+	<=>	c	1	10000	-10000	0	peg.111	Nwi_0419
rxn00159	(S)-Malate:NADP+ oxidoreductase(oxaloacetate-decarboxylating)	Pyruvate Metabolism	|1.1.1.38|1.1.1.39|1.1.1.40|4.1.1.3	R00214	1.32	1.21702	cpd00003 + cpd00130 => cpd00004 + cpd00011 + cpd00020	NAD + L-Malate => NADH + CO2 + Pyruvate	=>	c	0	10000	0	0	peg.2249	Nwi_1587
rxn00157	Acetyl-CoA:formate C-acetyltransferase	Pyruvate Metabolism	|2.3.1.54|Undetermined	R00212	5.046	1.20772	cpd00022 + cpd00047 <=> cpd00010 + cpd00020	Acetyl-CoA + Formate <=> CoA + Pyruvate	<=>	c	1	0	0	0	GAP FILLING
rxn01871	acetyl-CoA:enzyme N6-(dihydrolipoyl)lysine S-acetyltransferase	Pyruvate Metabolism	|2.3.1.12	R02569	0	2	cpd00022 + cpd00449 <=> cpd00010 + cpd00836	Acetyl-CoA + Dihydrolipoamide <=> CoA + S-Acetyldihydrolipoamide	<=>	c	1	10000	-10000	0	peg.1728	Nwi_1816
rxn01241	Dihydrolipoamide:NAD+ oxidoreductase	Pyruvate Metabolism	|1.8.1.4	R07618|R01698	1.548	2.30103	cpd00003 + cpd00449 <=> cpd00004 + cpd00067 + cpd00213	NAD + Dihydrolipoamide <=> NADH + H+ + Lipoamide	<=>	c	1	10000	-10000	0	peg.117, peg.1725	Nwi_0425, Nwi_1813
rxn00011	pyruvate:thiamin diphosphate acetaldehydetransferase	Pyruvate Metabolism	|1.2.4.1|2.2.1.6|4.1.1.1	R00014	6.87	0.764453	cpd00011 + cpd03049 <= cpd00020 + cpd00056 + cpd00067	CO2 + 2-Hydroxyethyl-ThPP <= Pyruvate + TPP + H+	<=	c	0	10000	0	0	peg.1729, peg.1730, peg.2600, peg.2601	Nwi_1817, Nwi_1818, Nwi_2342, Nwi_2343
rxn02342	2-(alpha-Hydroxyethyl)thiamine diphosphate:lipoamide	Pyruvate Metabolism	|1.2.4.1	R03270	-2.814	1.93474	cpd00213 + cpd03049 <=> cpd00056 + cpd00836	Lipoamide + 2-Hydroxyethyl-ThPP <=> TPP + S-Acetyldihydrolipoamide	<=>	c	1	10000	-10000	0	peg.1729, peg.1730	Nwi_1817, Nwi_1818
rxn00148	ATP:pyruvate O2-phosphotransferase	Pyruvate Metabolism	|2.7.1.40	R00200	4.61	0.654305	cpd00002 + cpd00020 <=> cpd00008 + cpd00061	ATP + Pyruvate <=> ADP + PEP	<=>	c	1	0	-10000	0	peg.554	Nwi_0986
rxn00151	ATP:pyruvate,orthophosphate phosphotransferase	Pyruvate Metabolism	|2.7.9.1	R00206	3.184	0.98629	cpd00002 + cpd00009 + cpd00020 + cpd00067 <=> cpd00012 + cpd00018 + cpd00061	ATP + Phosphate + Pyruvate + H+ <=> PPi + AMP + PEP	<=>	c	1	10000	-10000	0	peg.2789	Nwi_2709
rxn00247	ATP:oxaloacetate carboxy-lyase (transphosphorylating)	Pyruvate Metabolism	|4.1.1.49	R00341	-0.29	0.82841	cpd00002 + cpd00032 + cpd00067 => cpd00008 + cpd00011 + cpd00061	ATP + Oxaloacetate + H+ => ADP + CO2 + PEP	=>	c	0	10000	0	0	peg.819	Nwi_0350
rxn00251	Orthophosphate:oxaloacetate carboxyl-lyase (phosphorylating)	Pyruvate Metabolism	|4.1.1.31	R00345	6.527	1.0823	cpd00009 + cpd00032 + (2) cpd00067 <=> cpd00001 + cpd00011 + cpd00061	Phosphate + Oxaloacetate + (2) H+ <=> H2O + CO2 + PEP	<=>	c	1	0	-10000	0	peg.2449	Nwi_2278
Not in SEED model|rxn00506	Acetaldehyde:NAD+ oxidoreductase	Pyruvate Metabolism	1.2.1.3,1.2.1.5	R00710	-11.993	1.35796	cpd00001 + cpd00003 + cpd00071 => cpd00004 + cpd00029 + (2) cpd00067	|H2O| + |NAD| + |Acetaldehyde| => |NADH| + |Acetate| + (2) |H+|	=>	c	0	10000	0	0	peg.2415	Nwi_2515
Not in SEED model|rxn00226	Acetate:CoA ligase (AMP-forming)	Pyruvate Metabolism	6.2.1.1	R00316	Not Available	Not Available	cpd00008 + cpd00029 + cpd00067 <= cpd00012 + cpd03566	|ATP| + |Acetate| + |H+| <= |PPi| + |Acetyl adenylate|	<=	c	1	0	-10000	0	peg.158	Nwi_0467
Not in SEED model|rxn00176	Acetyl adenylate:CoA ligase (AMP-forming)	Pyruvate Metabolism	6.2.1.1	R00236	Not Available	Not Available	cpd00010 + cpd03566 => cpd00018 + cpd00022	|CoA| + |Acetyl adenylate| => |AMP| + |Acetyl-CoA|	=>	c	0	10000	0	0	peg.158	Nwi_0467
Not in SEED model|rxn00533	Acetyl-CoA:carbon-dioxide ligase (ADP-forming)	Pyruvate Metabolism	6.4.1.2	R00742	-1.074	0.739456	cpd00002 + cpd00022 + cpd00242 <=> cpd00008 + cpd00009 + cpd00067 + cpd00070	|ATP| + |Acetyl-CoA| + |H2CO3| <=> |ADP| + |Phosphate| + |H+| + |Malonyl-CoA|	<=>	c	1	10000	-10000	0	peg.1544, peg.1545, peg.51, peg.563	Nwi_0392 , Nwi_1752 , Nwi_1753, Nwi_0053
Not in SEED model|rxn00161	(S)-Malate:NADP+ oxidoreductase(oxaloacetate-decarboxylating)	Pyruvate Metabolism	1.1.1.38,1.1.1.39,1.1.1.40,4.1.1.3	R00216	1.32	1.21702	cpd00006 + cpd00130 => cpd00005 + cpd00011 + cpd00020	|NADP| + |L-Malate| => |NADPH| + |CO2| + |Pyruvate|	=>	c	0	10000	0	0	peg.2249	Nwi_1587
GLYOXYLATE + DICARBOXYLATE METABOLISM
rxn00248	(S)-malate:NAD+ oxidoreductase	Glyoxalate + Dicarboxylate Metabolism	|1.1.1.37	R00342	6.22	1.09509	cpd00003 + cpd00130 <=> cpd00004 + cpd00032 + cpd00067	NAD + L-Malate <=> NADH + Oxaloacetate + H+	<=>	c	1	10000	-10000	0	peg.111	Nwi_0419
rxn00330	L-Malate glyoxylate-lyase (CoA-acetylating)	Glyoxalate + Dicarboxylate Metabolism	|2.3.3.9|4.1.3.2	R00472	8.967	1.25569	cpd00010 + cpd00067 + cpd00130 <= cpd00001 + cpd00022 + cpd00040	CoA + H+ + L-Malate <= H2O + Acetyl-CoA + Glyoxalate	<=	c	0	10000	0	0	peg.2845	Nwi_2765
rxn01280	(R)-Glycerate:NAD+ oxidoreductase	Glyoxalate + Dicarboxylate Metabolism	|1.1.1.60	R01745	5.22	1.06983	cpd00003 + cpd00223 <=> cpd00004 + cpd00067 + cpd00843	NAD + Glycerate <=> NADH + H+ + Tartronate semialdehyde	<=>	c	0	10000	0	0	peg.1975	Nwi_1213
rxn01281	(R)-Glycerate:NADP+ oxidoreductase	Glyoxalate + Dicarboxylate Metabolism	|1.1.1.60	R01747	5.22	1.06983	cpd00006 + cpd00223 <=> cpd00005 + cpd00067 + cpd00843	NADP + Glycerate <=> NADPH + H+ + Tartronate semialdehyde	<=>	c	0	10000	0	0	peg.1975	Nwi_1213
rxn01102	ATP:(R)-glycerate 3-phosphotransferase	Glyoxalate + Dicarboxylate Metabolism	|2.7.1.31	R01514	-4.5	0.23673	cpd00002 + cpd00223 <=> cpd00008 + cpd00169	ATP + Glycerate <=> ADP + 3-Phosphoglycerate	<=>	c	1	10000	-10000	0	peg.332	Nwi_0566
rxn01013	D-Glycerate:NADP+ 2-oxidoreductase	Glyoxalate + Dicarboxylate Metabolism	|1.1.1.79|1.1.1.81	R01392	6.22	1.09509	cpd00006 + cpd00223 <=> cpd00005 + cpd00067 + cpd00145	NADP + Glycerate <=> NADPH + H+ + Hydroxypyruvate	<=>	c	0	10000	0	0	peg.34	Nwi_0037
rxn01011	D-Glycerate:NADP+ 2-oxidoreductase	Glyoxalate + Dicarboxylate Metabolism	|1.1.1.26|1.1.1.29|1.1.1.81	R01388	6.22	1.09509	cpd00003 + cpd00223 <=> cpd00004 + cpd00067 + cpd00145	NAD + Glycerate <=> NADH + H+ + Hydroxypyruvate	<=>	c	1	0	0	0	peg.34	Nwi_0037
rxn00980	2-Phosphoglycolate phosphohydrolase	Glyoxalate + Dicarboxylate Metabolism	|3.1.3.18	R01334	-2.317	0.735634	cpd00001 + cpd00727 => cpd00009 + cpd00067 + cpd00139	H2O + 2-Phosphoglycolate => Phosphate + H+ + Glycolate	=>	c	0	10000	0	0	peg.1982	Nwi_1220
rxn00512	Glycolate:NAD+ oxidoreductase	Glyoxalate + Dicarboxylate Metabolism	|1.1.1.26|1.1.1.29	R00717	7.68	1.08537	cpd00003 + cpd00139 <=> cpd00004 + cpd00040 + cpd00067	NAD + Glycolate <=> NADH + Glyoxalate + H+	<=>	c	1	0	-10000	0	peg.34	Nwi_0037
rxn00324	Glycolate:NADP+ oxidoreductase	Glyoxalate + Dicarboxylate Metabolism	|1.1.1.79|1.1.1.26	R00465	7.68	1.08537	cpd00006 + cpd00139 <=> cpd00005 + cpd00040 + cpd00067	NADP + Glycolate <=> NADPH + Glyoxalate + H+	<=>	c	1	0	-10000	0	peg.34	Nwi_0037
rxn00336	Isocitrate glyoxylate-lyase	Glyoxalate + Dicarboxylate Metabolism	|4.1.3.1	R00479	5.02	0.421433	cpd00260 <=> cpd00036 + cpd00040	Isocitrate <=> Succinate + Glyoxalate	<=>	c	1	10000	-10000	0	peg.2995	Nwi_2985
rxn01388	isocitrate hydro-lyase	Glyoxalate + Dicarboxylate Metabolism	|4.2.1.3	R01900	0.053	0.8965	cpd00260 <=> cpd00001 + cpd00331	Isocitrate <=> H2O + cis-Aconitate	<=>	c	1	10000	-10000	0	peg.792	Nwi_0323
rxn00333	(S)-2-Hydroxy-acid:oxygen 2-oxidoreductase	Glyoxalate + Dicarboxylate Metabolism	|1.1.3.15	R00475	-24.0297	0.764179	cpd00007 + cpd00139 => cpd00025 + cpd00040	O2 + Glycolate => H2O2 + Glyoxalate	=>	c	0	10000	0	0	peg.2504	Nwi_2581
rxn00974	citrate hydro-lyase	Glyoxalate + Dicarboxylate Metabolism	|4.2.1.3|4.2.1.4	R01325	1.473	0.898103	cpd00137 <=> cpd00001 + cpd00331	Citrate <=> H2O + cis-Aconitate	<=>	c	1	0	-10000	0	peg.792	Nwi_0323
rxn00256	Citrate oxaloacetate-lyase ((pro-3S)-CH2COO- -> acetyl-CoA)	Glyoxalate + Dicarboxylate Metabolism	|2.3.3.1|2.3.3.3|4.1.3.7	R00351	8.927	1.30861	cpd00010 + cpd00067 + cpd00137 <= cpd00001 + cpd00022 + cpd00032	CoA + H+ + Citrate <= H2O + Acetyl-CoA + Oxaloacetate	<=	c	0	10000	0	0	peg.2037	Nwi_1845
rxn01211	5,10-Methenyltetrahydrofolate 5-hydrolase(decyclizing)	Glyoxalate + Dicarboxylate Metabolism	|3.5.4.9|6.3.4.3	R01655	-0.613	2.18684	cpd00001 + cpd00347 <=> cpd00067 + cpd00201	H2O + 5-10-Methenyltetrahydrofolate <=> H+ + 10-Formyl-THF	<=>	c	1	10000	-10000	0	peg.172	Nwi_0480
rxn00907	5,10-methylenetetrahydrofolate:NADP+ oxidoreductase	Glyoxalate + Dicarboxylate Metabolism	|1.5.1.5	R01220	1.92	1.94167	cpd00006 + cpd00125 <=> cpd00005 + cpd00347	NADP + 5,10-Methylene-THF <=> NADPH + 5-10-Methenyltetrahydrofolate	<=>	c	1	10000	-10000	0	peg.172	Nwi_0480
Not in SEED model|rxn02251	D-Ribulose 1,5-bisphosphate carboxy-lyase (dimerizing)	Glyoxalate + Dicarboxylate Metabolism	4.1.1.39	R03140	-124.3597	0.6091	cpd00007 + cpd00871 => (2) cpd00067 + cpd00169 + cpd00727	|O2| + |D-Ribulose 1,5-bisphosphate| => (2) |H+| + |3-Phosphoglycerate| + |2-Phosphoglycolate|	=>	c	0	10000	0	0	peg.1323, peg.1324, peg.2731	Nwi 2929, Nwi_1987, Nwi_1986 , Nwi_2928
rxn00979	glycolaldehyde:NAD+ oxidoreductase	Glyoxalate + Dicarboxylate Metabolism	|1.2.1.21	R01333	-9.803	1.17612	cpd00001 + cpd00003 + cpd00229 <=> cpd00004 + (2) cpd00067 + cpd00139	H2O + NAD + Glycolaldehyde <=> NADH + (2) H+ + Glycolate	<=>	c	1	10000	0	0	GAP FILLING	GAP FILLING
rxn00006	hydrogen-peroxide:hydrogen-peroxide oxidoreductase	Glyoxalate + Dicarboxylate Metabolism	|1.11.1.6	R00009	-45.3543	1.5	(2) cpd00025 => (2) cpd00001 + cpd00007	(2) H2O2 => (2) H2O + O2	=>	c	0	10000	0	0	peg.27	Nwi_0030
rxn00691	10-Formyltetrahydrofolate amidohydrolase	Glyoxalate + Dicarboxylate Metabolism	|3.5.1.10	R00944	-5.943	1.48756	cpd00001 + cpd00201 => cpd00047 + cpd00067 + cpd00087	H2O + 10-Formyl-THF => Formate + H+ + THF	=>	c	0	10000	0	0	peg.2263	Nwi_2382
Not in SEED model|rxn00908	glycine synthase	Glyoxalate + Dicarboxylate Metabolism	2.1.2.10	R01221	Not Available	Not Available	cpd00003 + cpd00033 + cpd00087 => cpd00004 + cpd00011 + cpd00013 + cpd00125	|NAD| + |Glycine| + |Tetrahydrofolate| => |NADH| + |CO2| + |NH3| + |5-10-Methylenetetrahydrofolate|	=>	c	0	10000	0	0	peg.2100	Nwi_1285
PROPANOATE METABOLISM
rxn00669	Propanoate:CoA ligase (ADP-forming)	Propanoate Metabolism	|6.2.1.13	R00920	-1.06	1.21342	cpd00002 + cpd00010 + cpd00141 <=> cpd00008 + cpd00009 + cpd00086	ATP + CoA + Propionate <=> ADP + Phosphate + Propionyl-CoA	<=>	c	1	10000	-10000	0	peg.158	Nwi_0467
rxn00178	Acetyl-CoA:acetyl-CoA C-acetyltransferase	Propanoate Metabolism	|2.3.1.9|2.3.1.16	R00238	7.056	1.08737	(2) cpd00022 <=> cpd00010 + cpd00279	(2) Acetyl-CoA <=> CoA + Acetoacetyl-CoA	<=>	c	1	10000	-10000	0	peg.3067, peg.748	Nwi_0279, Nwi_3060
rxn00501	3-Oxopropanoate:NAD+ oxidoreductase (decarboxylating,	Propanoate Metabolism	|1.2.1.18|1.2.1.27	R00705	-8.946	1.61184	cpd00003 + cpd00010 + cpd00191 <=> cpd00004 + cpd00011 + cpd00022	NAD + CoA + 3-Oxopropanoate <=> NADH + CO2 + Acetyl-CoA	<=>	c	0	10000	0	0	peg.1914	Nwi_2159
rxn04794	Acetyl-CoA:formate C-acetyltransferase	Propanoate Metabolism	|2.3.1.54	R06987	-5.046	1.20772	cpd00010 + cpd00094 <=> cpd00047 + cpd00086	CoA + 2-Oxobutyrate <=> Formate + Propionyl-CoA	<=>	c	1	0	0	0	GAP FILLING	GAP FILLING
rxn00285	Succinate:CoA ligase (ADP-forming)	Propanoate Metabolism	|6.2.1.5|6.2.1.4	R00405	-1.06	1.21342	cpd00002 + cpd00010 + cpd00036 <=> cpd00008 + cpd00009 + cpd00078	ATP + CoA + Succinate <=> ADP + Phosphate + Succinyl-CoA	<=>	c	1	10000	-10000	0	peg.112, peg.113	Nwi_0420, Nwi_0421
rxn00602	(R)-2-Methyl-3-oxopropanoyl-CoA CoA-carbonylmutase	Propanoate Metabolism	|5.4.99.2	R00833	1.81	0.257149	cpd00891 <=> cpd00078	L-methylmalonyl-CoA <=> Succinyl-CoA	<=>	c	1	10000	-10000	0	peg.1134, peg.1136	Nwi_2236, Nwi_2238
rxn00671	2-Methyl-3-oxopropanoate:NAD+ oxidoreductase (CoA-propanoylating)	Propanoate Metabolism	|1.2.1.27	R00935|R00922	-7.136	1.61541	cpd00003 + cpd00010 + cpd00287 <=> cpd00004 + cpd00011 + cpd00086	NAD + CoA + 3-Oxo-2-methylpropanoate <=> NADH + CO2 + Propionyl-CoA	<=>	c	1	10000	-10000	0	peg.1914	Nwi_2159
rxn00675	Propinol adenylate:CoA ligase (AMP-forming)	Propanoate Metabolism	|6.2.1.1|6.2.1.17	R00926	-24.586	1.17022	cpd00010 + cpd03560 => cpd00018 + cpd00086	CoA + Propionyladenylate => AMP + Propionyl-CoA	=>	c	0	10000	0	0	peg.158	Nwi_0467
rxn00986	Propanoate:CoA ligase (AMP-forming)	Propanoate Metabolism	|6.2.1.1|6.2.1.17	R01354	22.1	0.708061	cpd00002 + cpd00067 + cpd00141 <= cpd00012 + cpd03560	ATP + H+ + Propionate <= PPi + Propionyladenylate	<=	c	0	10000	0	0	peg.158	Nwi_0467
rxn00985	ATP:acetate phosphotransferase	Propanoate Metabolism	|2.7.2.1|2.7.2.15	R01353	2.63	0.290389	cpd00002 + cpd00067 + cpd00141 <=> cpd00008 + cpd01844	ATP + H+ + Propionate <=> ADP + Propionyl phosphate	<=>	c	1	10000	-10000	0	peg.1226	Nwi_1948
1.2 Energy Metabolism
OXIDATIVE PHOSPHORYLATION
rxn10122mod	'NADH dehydrogenase (ubiquinone-8 3.5 protons)'	Oxidative Phosphorylation	1.6.5.	None	-17.44	2.83616	cpd00004 + (4) cpd00067 + cpd15560 <=> cpd00003 + (4) cpd00067[e] + cpd15561	NADH + (4.5) H+ + Ubiquinone-8 <=> NAD + (3.5) H+[e] + Ubiquinol-8	<=>	c	1	10000	-10000	0	peg.1046 , peg.1047 , peg.1049 , peg.1050 , peg.1051 , peg.1100 , peg.2166 , peg.2167 , peg.2168 , peg.2169 , peg.2170 , peg.2171 , peg.2172, peg.1045	Nwi_1874, Nwi_1875, Nwi_1876, Nwi_1877, Nwi_1878, Nwi_1879, Nwi_1880, Nwi_1881, Nwi_1882, Nwi_1883, Nwi_1885, Nwi_1886, Nwi_1887, Nwi_1888
rxn00288	'Succinate(acceptor) oxidoreductase'	Oxidative Phosphorylation	1.3.99.	R00408	10.45	1.91941	cpd00015 + cpd00036 <=> cpd00106 + cpd00982	FAD + Succinate <=> Fumarate + FADH2	<=>	c	1	10000	0	0	peg.2878 , peg.2879 , peg.2880, peg.2877	Nwi_2798, Nwi_2799, Nwi_2800, Nwi_2801
rxn10113	'cytochrome oxidase bo3 (ubiquinol-8 2.5 protons)'	Oxidative Phosphorylation	Undetermined	None	-36.9469	2.69486	(0.5) cpd00007 + (2.5) cpd00067 + cpd15561 => cpd00001 + (2.5) cpd00067[e] + cpd15560	(0.5) O2 + (2.5) H+ + Ubiquinol-8 => H2O + (2.5) H+[e] + Ubiquinone-8	=>	c	0	10000	0	0	peg.1005, peg.2579, peg.1004 , peg.2559 , peg.2877	Nwi_0769, Nwi_0770, Nwi_2616, Nwi_2617, Nwi_2798
rxn10806	'cytochrome oxidase bd (menaquinol-8 2 protons)'	Oxidative Phosphorylation	Undetermined	None	-32.8579	2.93963	(0.5) cpd00007 + (2) cpd00067 + cpd15499 => cpd00001 + (2) cpd00067[e] + cpd15500	(0.5) O2 + (2) H+ + Menaquinol 8 => H2O + (2) H+[e] + Menaquinone 8	=>	c	0	0	0	0	peg.1005, peg.2579, peg.1004 , peg.2559 , peg.2877	Nwi_0769, Nwi_0770, Nwi_2616, Nwi_2617, Nwi_2798
rxn10043mod	'cytochrome-c oxidase (H+/e- = 2)'	Nitrogen Metabolism	1.9.3.1,|1.9.3.1,	None	10000000	10000000	(0.5) cpd00007 + (4) cpd00067 + (2) cpd00110 <=> cpd00001 + (2) cpd00067[e] + (2) cpd00109	(0.5) O2 + (6) H+ + (2) Cytochrome c2+ <=> H2O + (4) H+[e] + (2) Cytochrome c3+	<=>	c	0	10000	0	0	peg.1001, peg.2531, peg.2532, peg.693, peg.694, peg.698, peg.996, peg.997	Nwi_0223, Nwi_0224, Nwi_0228, Nwi_0761, Nwi_0762, Nwi_0766, Nwi_2313, Nwi_2314
rxn00058	'Ferrocytochrome-coxygen oxidoreductase'	Oxidative Phosphorylation	1.9.3.	R00081	10000000	10000000	cpd00007 + (4) cpd00067 + (4) cpd00110 <=> (2) cpd00001 + (4) cpd00109	O2 + (4) H+ + (4) Cytochrome c2+ <=> (2) H2O + (4) Cytochrome c3+	<=>	c	0	10000	0	0	peg.1001, peg.2531, peg.2532, peg.693, peg.694, peg.698, peg.996, peg.997	Nwi_0223, Nwi_0224, Nwi_0228, Nwi_0761, Nwi_0762, Nwi_0766, Nwi_2313, Nwi_2314
rxn10042	'ATP synthase (four protons for one ATP)'	Oxidative Phosphorylation	3.6.3.1	None	6.817	0.717554	cpd00008 + cpd00009 + (4) cpd00067[e] <=> cpd00001 + cpd00002 + (3) cpd00067	ADP + Phosphate + (4) H+[e] <=> H2O + ATP + (3) H+	<=>	c	1	10000	-10000	0	peg.123 , peg.125 , peg.126 , peg.705 , peg.707 , peg.708 , peg.709, peg.122 , peg.121	Nwi_0235, Nwi_0237, Nwi_0238, Nwi_0239, Nwi_0429, Nwi_0430, Nwi_0431, Nwi_0433, Nwi_0434
CARBON FIXATION IN PHOTOSYNTHETIC ORGANISMS
Calvin-Benson Cycle
rxn01100	ATP:3-phospho-D-glycerate 1-phosphotransferase	Carbon Fixation in Photosynthetic Organisms	|2.7.2.3	R01512	2.63	0.290389	cpd00002 + cpd00067 + cpd00169 <=> cpd00008 + cpd00203	ATP + H+ + 3-Phosphoglycerate <=> ADP + 1,3-Bisphospho-D-glycerate	<=>	c	1	10000	-10000	0	peg.2816	Nwi_2736
rxn00747	D-Glyceraldehyde-3-phosphate ketol-isomerase	Carbon Fixation in Photosynthetic Organisms	|5.3.1.1	R01015	-1.46	0.300689	cpd00102 <=> cpd00095	Glyceraldehyde3-phosphate <=> Glycerone-phosphate	<=>	c	1	10000	-10000	0	peg.1889	Nwi_1835
rxn00781	D-Glyceraldehyde-3-phosphate:NAD+ oxidoreductase(phosphorylating)	Carbon Fixation in Photosynthetic Organisms	|1.2.1.12|1.2.1.13|1.2.1.59	R01061	-0.356	1.19502	cpd00003 + cpd00009 + cpd00102 <=> cpd00004 + cpd00203	NAD + Phosphate + Glyceraldehyde3-phosphate <=> NADH + 1,3-Bisphospho-D-glycerate	<=>	c	1	10000	-10000	0	peg.2815	Nwi_2735
rxn00782	D-Glyceraldehyde-3-phosphate:NADP+ oxidoreductase(phosphorylating)	Carbon Fixation in Photosynthetic Organisms	|1.2.1.12|1.2.1.13|1.2.1.59	R01063	-0.356	1.19502	cpd00006 + cpd00009 + cpd00102 <= cpd00005 + cpd00203	NADP + Phosphate + Glyceraldehyde3-phosphate <= NADPH + 1,3-Bisphospho-D-glycerate	<=	c	1	10000	0	0	peg.2815	Nwi_2735
rxn00786	D-Fructose-1,6-bisphosphate D-glyceraldehyde-3-phosphate-lyase	Carbon Fixation in Photosynthetic Organisms	|4.1.2.13	R01068|R01070	4.31	1.23134	cpd00290 <=> cpd00095 + cpd00102	D-Fructose1-6-bisphosphate <=> Glycerone-phosphate + Glyceraldehyde3-phosphate	<=>	c	1	10000	-10000	0	peg.2295, peg.2817	Nwi_2692, Nwi_2737
rxn00548	D-Fructose-6-phosphate D-erythrose-4-phosphate-lyase	Carbon Fixation in Photosynthetic Organisms	|4.1.2.9|4.1.2.22	R00761	-10.783	1.47331	cpd00009 + cpd00067 + cpd00072 <=> cpd00001 + cpd00196 + cpd00236	Phosphate + H+ + Fructose-6-phosphate <=> H2O + Acetylphosphate + D-Erythrose4-phosphate	<=>	c	1	10000	-10000	0	peg.1225	Nwi_1947
rxn00785	D-Fructose 6-phosphate:D-glyceraldehyde-3-phosphate glycolaldehyde	Carbon Fixation in Photosynthetic Organisms	|2.2.1.1	R01830|R01067	1.75	1.28569	cpd00072 + cpd00102 <=> cpd00198 + cpd00236	Fructose-6-phosphate + Glyceraldehyde3-phosphate <=> D-Xylulose5-phosphate + D-Erythrose4-phosphate	<=>	c	1	10000	-10000	0	peg.2814	Nwi_2734
rxn01334	Sedoheptulose 1,7-bisphosphate D-glyceraldehyde-3-phosphate-lyase	Carbon Fixation in Photosynthetic Organisms	|4.1.2.13	R01829	2.56	0.379627	cpd00349 <=> cpd00095 + cpd00236	Sedoheptulose 1,7-bisphosphate <=> Glycerone-phosphate + D-Erythrose4-phosphate	<=>	c	1	10000	-10000	0	peg.2295, peg.2817	Nwi_2692, Nwi_2737
rxn01345	Sedoheptulose 1,7-bisphosphate 1-phosphohydrolase	Carbon Fixation in Photosynthetic Organisms	3.1.3.11, 3.1.3.37	R01845	-2.317	0.735643	cpd00001 + cpd00238 <=> cpd00009 + cpd00349 + cpd00067	H2O + Sedoheptulose 1,7-bisphosphate <=> Phosphate + H+ + Sedoheptulose7-phosphate	<=>	c	0	10000	0	0	peg.1206	Nwi_1646
rxn01200	Sedoheptulose-7-phosphate:D-glyceraldehyde-3-phosphate	Carbon Fixation in Photosynthetic Organisms	|2.2.1.1	R01641	-2.08	1.34077	cpd00102 + cpd00238 <=> cpd00101 + cpd00198	Glyceraldehyde3-phosphate + Sedoheptulose7-phosphate <=> ribose-5-phosphate + D-Xylulose5-phosphate	<=>	c	1	10000	-10000	0	peg.2814	Nwi_2734
rxn01187	D-Xylulose 5-phosphate D-glyceraldehyde-3-phosphate-lyase	Carbon Fixation in Photosynthetic Organisms	|4.1.2.9	R01621	-12.533	0.850247	cpd00009 + cpd00067 + cpd00198 => cpd00001 + cpd00102 + cpd00196	Phosphate + H+ + D-Xylulose5-phosphate => H2O + Glyceraldehyde3-phosphate + Acetylphosphate	=>	c	0	10000	0	0	peg.1225	Nwi_1947
rxn00777	D-Ribose-5-phosphate ketol-isomerase	Carbon Fixation in Photosynthetic Organisms	|5.3.1.6	R01056	0.62	1.30148	cpd00101 <=> cpd00171	ribose-5-phosphate <=> D-Ribulose5-phosphate	<=>	c	1	10000	-10000	0	peg.1983	Nwi_1221
rxn01116	D-Ribulose-5-phosphate 3-epimerase	Carbon Fixation in Photosynthetic Organisms	|5.1.3.1	R01529	0	2	cpd00171 <=> cpd00198	D-Ribulose5-phosphate <=> D-Xylulose5-phosphate	<=>	c	1	10000	-10000	0	peg.1080	Nwi_2218
rxn01111	ATP:D-ribulose-5-phosphate 1-phosphotransferase	Carbon Fixation in Photosynthetic Organisms	|2.7.1.19	R01523	-4.5	0.23673	cpd00002 + cpd00171 <=> cpd00008 + cpd00871	ATP + D-Ribulose5-phosphate <=> ADP + D-Ribulose 1,5-bisphosphate	<=>	c	1	10000	-10000	0	peg.2296	Nwi_2693
rxn00018	D-Ribulose 1,5-bisphosphate carboxy-lyase (dimerizing)	Carbon Fixation in Photosynthetic Organisms	|4.1.1.39	R00024	-7.913	0.762682	cpd00001 + cpd00011 + cpd00871 <=> (2) cpd00067 + (2) cpd00169	H2O + CO2 + D-Ribulose 1,5-bisphosphate <=> (2) H+ + (2) 3-Phosphoglycerate	<=>	c	0	10000	0	0	peg.1323, peg.1324, peg.2731, peg.2732	Nwi_1986, Nwi_1987, Nwi_2928, Nwi_2929
rxn00247	ATP:oxaloacetate carboxy-lyase (transphosphorylating)	Carbon Fixation in Photosynthetic Organisms	|4.1.1.49	R00341	-0.29	0.82841	cpd00002 + cpd00032 + cpd00067 => cpd00008 + cpd00011 + cpd00061	ATP + Oxaloacetate + H+ => ADP + CO2 + PEP	=>	c	0	10000	0	0	peg.819	Nwi_0350
rxn00159	(S)-Malate:NADP+ oxidoreductase(oxaloacetate-decarboxylating)	Carbon Fixation in Photosynthetic Organisms	|1.1.1.38|1.1.1.39|1.1.1.40|4.1.1.3	R00214	1.32	1.21702	cpd00003 + cpd00130 => cpd00004 + cpd00011 + cpd00020	NAD + L-Malate => NADH + CO2 + Pyruvate	=>	c	0	10000	0	0	peg.2249	Nwi_1587
rxn00248	(S)-malate:NAD+ oxidoreductase	Carbon Fixation in Photosynthetic Organisms	|1.1.1.37	R00342	6.22	1.09509	cpd00003 + cpd00130 <=> cpd00004 + cpd00032 + cpd00067	NAD + L-Malate <=> NADH + Oxaloacetate + H+	<=>	c	1	10000	-10000	0	peg.111	Nwi_0419
CAM
Not in SEED model|rxn00161	(S)-Malate:NADP+ oxidoreductase(oxaloacetate-decarboxylating)	Carbon Fixation in Photosynthetic Organisms	1.1.1.38,1.1.1.39,1.1.1.40,4.1.1.3	R00216	1.32	1.21702	cpd00006 + cpd00130 => cpd00005 + cpd00011 + cpd00020	|NADP| + |L-Malate| => |NADPH| + |CO2| + |Pyruvate|	=>	c	0	10000	0	0	peg.2249	Nwi_1587
rxn00251	Orthophosphate:oxaloacetate carboxyl-lyase (phosphorylating)	Carbon Fixation in Photosynthetic Organisms	|4.1.1.31	R00345	6.527	1.0823	cpd00009 + cpd00032 + (2) cpd00067 <=> cpd00001 + cpd00011 + cpd00061	Phosphate + Oxaloacetate + (2) H+ <=> H2O + CO2 + PEP	<=>	c	1	0	-10000	0	peg.2449	Nwi_2278
rxn00151	ATP:pyruvate,orthophosphate phosphotransferase	Carbon Fixation in Photosynthetic Organisms	|2.7.9.1	R00206	3.184	0.98629	cpd00002 + cpd00009 + cpd00020 + cpd00067 <=> cpd00012 + cpd00018 + cpd00061	ATP + Phosphate + Pyruvate + H+ <=> PPi + AMP + PEP	<=>	c	1	10000	-10000	0	peg.2789	Nwi_2709
rxn00248	(S)-malate:NAD+ oxidoreductase	Carbon Fixation in Photosynthetic Organisms	|1.1.1.37	R00342	6.22	1.09509	cpd00003 + cpd00130 <=> cpd00004 + cpd00032 + cpd00067	NAD + L-Malate <=> NADH + Oxaloacetate + H+	<=>	c	1	10000	-10000	0	peg.111	Nwi_0419
NITROGEN METABOLISM
rxn00340	L-Aspartate:ammonia ligase (AMP-forming)	Nitrogen Metabolism	|6.3.1.1	R00483	-3.52	0.913741	cpd00002 + cpd00013 + cpd00041 => cpd00012 + cpd00018 + cpd00132	ATP + NH3 + L-Aspartate => PPi + AMP + L-Asparagine	=>	c	0	10000	0	0	GAP FILLING	GAP FILLING
Not in SEED model|rxn14250	ethylnitronate:oxygen 2-oxidoreductase (nitrite-forming)	Nitrogen Metabolism	1.13.12.16	R00025	Not Available	Not Available	cpd00007 + +cpd01270 + cpd18071 <=> cpd00001 + cpd00050 + cpd00071 + cpd00075	|O2| + |FMNH2| + |Ethylnitronate| <=> |H2O| + |FMN| + |Acetaldehyde| + |Nitrite|	<=>	c	1	10000	-10000	0	peg.3010	Nwi_3001
Not in SEED model|rxn02529	Cyanate C-N-lyase	Nitrogen Metabolism	4.2.1.104	R03546	-6.1700	4.9984	cpd00067 + cpd00242 + cpd01015 <=> cpd00011 + cpd01101	|H+| + |H2CO3| + |Cyanate| => |CO2| + |Carbamate|	=>	c	1	10000	-10000	0	peg.2117	Nwi_1302
rxn10122mod	'NADH dehydrogenase (ubiquinone-8 3.5 protons)'	Oxidative Phosphorylation	1.6.5.	None	-17.44	2.83616	cpd00004 + (4) cpd00067 + cpd15560 <=> cpd00003 + (4) cpd00067[e] + cpd15561	NADH + (4.5) H+ + Ubiquinone-8 <=> NAD + (3.5) H+[e] + Ubiquinol-8	<=>	c	1	10000	-10000	0	peg.1046 , peg.1047 , peg.1049 , peg.1050 , peg.1051 , peg.1100 , peg.2166 , peg.2167 , peg.2168 , peg.2169 , peg.2170 , peg.2171 , peg.2172, peg.1045	Nwi_1874, Nwi_1875, Nwi_1876, Nwi_1877, Nwi_1878, Nwi_1879, Nwi_1880, Nwi_1881, Nwi_1882, Nwi_1883, Nwi_1885, Nwi_1886, Nwi_1887, Nwi_1888
rxn10113	'cytochrome oxidase bo3 (ubiquinol-8 2.5 protons)'	Nitrogen Metabolism	Undetermined	None	-36.9469	2.69486	(0.5) cpd00007 + (2.5) cpd00067 + cpd15561 => cpd00001 + (2.5) cpd00067[e] + cpd15560	(0.5) O2 + (2.5) H+ + Ubiquinol-8 => H2O + (2.5) H+[e] + Ubiquinone-8	=>	c	0	10000	0	0	peg.1005, peg.2579, peg.1004 , peg.2559 , peg.2877	Nwi_0769, Nwi_0770, Nwi_2616, Nwi_2617, Nwi_2798
rxn10806	'cytochrome oxidase bd (menaquinol-8 2 protons)'	Nitrogen Metabolism	Undetermined	None	-32.8579	2.93963	(0.5) cpd00007 + (2) cpd00067 + cpd15499 => cpd00001 + (2) cpd00067[e] + cpd15500	(0.5) O2 + (2) H+ + Menaquinol 8 => H2O + (2) H+[e] + Menaquinone 8	=>	c	0	0	0	0	peg.1005, peg.2579, peg.1004 , peg.2559 , peg.2877	Nwi_0769, Nwi_0770, Nwi_2616, Nwi_2617, Nwi_2798
rxn10043mod	'cytochrome-c oxidase (H+/e- = 2)'	Nitrogen Metabolism	1.9.3.1,|1.9.3.1,	None	10000000	10000000	(0.5) cpd00007 + (4) cpd00067 + (2) cpd00110 <=> cpd00001 + (2) cpd00067[e] + (2) cpd00109	(0.5) O2 + (6) H+ + (2) Cytochrome c2+ <=> H2O + (4) H+[e] + (2) Cytochrome c3+	<=>	c	0	10000	0	0	peg.1001, peg.2531, peg.2532, peg.693, peg.694, peg.698, peg.996, peg.997	Nwi_0223, Nwi_0224, Nwi_0228, Nwi_0761, Nwi_0762, Nwi_0766, Nwi_2313, Nwi_2314
rxn00058	'Ferrocytochrome-coxygen oxidoreductase'	Nitrogen Metabolism	1.9.3.	R00081	10000000	10000000	cpd00007 + (4) cpd00067 + (4) cpd00110 <=> (2) cpd00001 + (4) cpd00109	O2 + (4) H+ + (4) Cytochrome c2+ <=> (2) H2O + (4) Cytochrome c3+	<=>	c	0	10000	0	0	peg.1001, peg.2531, peg.2532, peg.693, peg.694, peg.698, peg.996, peg.997	Nwi_0223, Nwi_0224, Nwi_0228, Nwi_0761, Nwi_0762, Nwi_0766, Nwi_2313, Nwi_2314
rxn10042	'ATP synthase (four protons for one ATP)'	Nitrogen Metabolism	3.6.3.1	None	6.817	0.717554	cpd00008 + cpd00009 + (4) cpd00067[e] <=> cpd00001 + cpd00002 + (3) cpd00067	ADP + Phosphate + (3) H+[e] <=> H2O + ATP + (3) H+	<=>	c	1	10000	-10000	0	peg.123 , peg.125 , peg.126 , peg.705 , peg.707 , peg.708 , peg.709, peg.122 , peg.121	Nwi_0235, Nwi_0237, Nwi_0238, Nwi_0239, Nwi_0429, Nwi_0430, Nwi_0431, Nwi_0433, Nwi_0434
Not in SEED model|rxn14173a	Nitrite:(ferrocytochrome) oxidoreductase	Nitrogen Metabolism	1.7.99.4	R01106	Not Available	Not Available	cpd00001 + cpd00075 + (2) cpd00109[e] <=> (2) cpd00067 + (2) cpd00110[e] + cpd00209	|H2O| + |Nitrite| + (2) |Cytochrome c3+| <=> (2) |H+| + (2) |Cytochrome c2+| + |Nitrate|	<=>	c	1	10000	-10000	0	peg.1013 , peg.1565, peg.446 , peg.1009	Nwi_0774, Nwi_0776, Nwi_0777, Nwi_0778, Nwi_0965, Nwi_2068
Not in SEED model|rxn14173b	Formate:(ferrocytochrome) oxidoreductase	Nitrogen Metabolism	1.2.2.1	R03146	Not Available	Not Available	cpd00047 + (2) cpd00109[e] <=> (2) cpd00067 + (2) cpd00110[e] + cpd00011	Formate + (2) Cytochrome c3+ <=> CO2 + H+ + (2) Cytochrome c2+	<=>	c	1	10000	-10000	0	peg.1013 , peg.1565, peg.446 , peg.1009	Nwi_0774, Nwi_0776, Nwi_0777, Nwi_0778, Nwi_0965, Nwi_2068
Not in SEED model|rxn12750a	ubiquinol---cytochrome-c reductase (modified)	Nitrogen Metabolism	1.10.2.2	None	Not Available	Not Available	(2) cpd00109[x] + cpd15561 + (4) cpd00067 <=> (2) cpd00110[x] + cpd15560 + (6) cpd00067[e]	(2) Cytochrome c3+[x] + Ubiquinol-8 + (4) H+ <=> (6) H+[e] + (2) Cytochrome c2+[x] + Ubiquinone-8	<=>	c	1	10000	-10000	0	Not Applicable	Not Applicable
Not in SEED model|rxn12750b	ubiquinol---cytochrome-c reductase (modified)	Nitrogen Metabolism	1.10.2.2	None	Not Available	Not Available	(2) cpd00109[e] + cpd15561 + (4) cpd00067 <=> (2) cpd00110[e] + cpd15560 + (6) cpd00067[e]	(2) Cytochrome c3+[x] + Ubiquinol-8 + (4) H+ <=> (6) H+[e] + (2) Cytochrome c2+[x] + Ubiquinone-8	<=>	c	1	10000	-10000	0	Not Applicable	Not Applicable
Not in SEED model|rxn00567a	Ferrocytochrome-c:oxygen oxidoreductase	Nitrogen Metabolism	1.7.2.1	R00783	Not Available	Not Available	cpd00110[e] + cpd00075[e] + (2) cpd00067[e] <=> cpd00109[e] + cpd00001[e] + cpd00418[e]	(2) H+[e] + Nitrite[e] + Cytochrome c2+[e] <=> H2O[e] + Cytochrome c3+[e] + NO[e]	<=>	c	1	10000	-10000	0	peg.2628	Nwi_2648
Not in SEED model|rxn00567b	Ferrocytochrome-c:oxygen oxidoreductase	Nitrogen Metabolism	1.7.2.1	R00784	Not Available	Not Available	cpd00109[e] + cpd00001 + cpd00418 => cpd00110[e] + cpd00075 + (2) cpd00067	H2O + Cytochrome c3+[e] + NO => (2) H+ + Nitrite + Cytochrome c2+[e]	=>	c	0	10000	0	0	peg.2628	Nwi_2648
Not in SEED model|rxn00567c	Ferrocytochrome-c:oxygen oxidoreductase	Nitrogen Metabolism	1.7.2.1	R00785	Not Available	Not Available	cpd00109[x] + cpd00001 + cpd00418 => cpd00110[x] + cpd00075 + (2) cpd00067	H2O + Cytochrome c3+[x] + NO => (2) H+ + Nitrite + Cytochrome c2+[x]	=>	c	0	10000	0	0	peg.2628	Nwi_2648
Not in SEED model|rxn09008	NO Transport (diffusion)	Nitrogen Metabolism	Undetermined	None	0	2	cpd00418[e] <=> cpd00418	NO[e] <=> NO	<=>	c	1	10000	-10000	0	Not Applicable	Not Applicable
rxn00187	L-Glutamate:ammonia ligase (ADP-forming)	Nitrogen Metabolism	|6.3.1.2	R00253	-2.094	0.888971	cpd00002 + cpd00013 + cpd00023 => cpd00008 + cpd00009 + cpd00053 + cpd00067	ATP + NH3 + L-Glutamate => ADP + Phosphate + L-Glutamine + H+	=>	c	0	10000	0	0	peg.1106	Nwi_1904
rxn00085	L-Glutamate:NADP+ oxidoreductase (transaminating)	Nitrogen Metabolism	|1.4.1.13	R00114	13.41	1.24978	cpd00006 + (2) cpd00023 <=> cpd00005 + cpd00024 + cpd00053 + cpd00067	NADP + (2) L-Glutamate <=> NADPH + 2-Oxoglutarate + L-Glutamine + H+	<=>	c	1	10000	-10000	0	peg.2756, peg.2757	Nwi_2953, Nwi_2954
rxn00182	L-Glutamate:NAD+ oxidoreductase (deaminating)	Nitrogen Metabolism	|1.4.1.2|1.4.1.3|1.4.1.4	R00243	8.687	1.31216	cpd00001 + cpd00003 + cpd00023 <=> cpd00004 + cpd00013 + cpd00024 + cpd00067	H2O + NAD + L-Glutamate <=> NADH + NH3 + 2-Oxoglutarate + H+	<=>	c	0	10000	0	0	peg.2484	Nwi_2286
rxn00184	L-Glutamate:NADP+ oxidoreductase (deaminating)	Nitrogen Metabolism	|1.4.1.3|1.4.1.4	R00248	8.687	1.31216	cpd00001 + cpd00006 + cpd00023 <=> cpd00005 + cpd00013 + cpd00024 + cpd00067	H2O + NADP + L-Glutamate <=> NADPH + NH3 + 2-Oxoglutarate + H+	<=>	c	0	10000	0	0	peg.2484	Nwi_2286
rxn00138	Deamino-NAD+:ammonia ligase (AMP-forming)	Nitrogen Metabolism	|6.3.1.5	R00189	-3.52	0.913741	cpd00002 + cpd00013 + cpd00638 => cpd00003 + cpd00012 + cpd00018	ATP + NH3 + Deamido-NAD => NAD + PPi + AMP	=>	c	0	10000	0	0	peg.1987	Nwi_1225
rxn00102	Carbonic acid hydro-lyase	Nitrogen Metabolism	|4.2.1.1	R00132	0.843	0.866025	cpd00067 + cpd00242 <=> cpd00001 + cpd00011	H+ + H2CO3 <=> H2O + CO2	<=>	c	1	10000	-10000	0	peg.2871	Nwi_2792
rxn08527	fumarate reductase	Nitrogen Metabolism	|1.3.99.1	None	6.529	2.8112	cpd00106 + cpd15499 <=> cpd00036 + cpd15500	Fumarate + Menaquinol 8 <=> Succinate + Menaquinone 8	<=>	c	1	10000	-10000	0	peg.2877, peg.2878, peg.2879, peg.2880	Nwi_2798, Nwi_2799, Nwi_2800, Nwi_2801
rxn08528	fumarate reductase	Nitrogen Metabolism	|1.3.99.1	None	5.309	2.63248	cpd00106 + cpd15353 <=> cpd00036 + cpd15352	Fumarate + 2-Demethylmenaquinol 8 <=> Succinate + 2-Demethylmenaquinone 8	<=>	c	1	10000	-10000	0	peg.2877, peg.2878, peg.2879, peg.2880	Nwi_2798, Nwi_2799, Nwi_2800, Nwi_2801
rxn10120	Nitrate reductase (Ubiquinol-8)	Nitrogen Metabolism	|1.7.99.4	None	-17.277	2.77484	(2) cpd00067 + cpd00209 + cpd15561 <=> cpd00001 + (2) cpd00067[e] + cpd00075 + cpd15560	(2) H+ + Nitrate + Ubiquinol-8 <=> H2O + (2) H+[e] + Nitrite + Ubiquinone-8	<=>	c	0	0	0	0	peg.1009, peg.1013, peg.1014, peg.1015	Nwi_0774, Nwi_0776, Nwi_0777, Nwi_0778
rxn10121	Nitrate reductase (Menaquinol-8)	Nitrogen Metabolism	Undetermined	None	-13.188	3.01313	(2) cpd00067 + cpd00209 + cpd15499 <=> cpd00001 + (2) cpd00067[e] + cpd00075 + cpd15500	(2) H+ + Nitrate + Menaquinol 8 <=> H2O + (2) H+[e] + Nitrite + Menaquinone 8	<=>	c	1	0	0	0	peg.1009, peg.1013, peg.1014, peg.1015, peg.348, peg.89	Nwi_0570, Nwi_0719, Nwi_0774, Nwi_0776, Nwi_0777, Nwi_0778
rxn10125mod	NAD(P) transhydrogenase	Nitrogen Metabolism	|1.6.1.1	None	-9.53	2	cpd00004 + cpd00006 + cpd00067[e] <=> cpd00003 + cpd00005 + cpd00067	NADH + NADP + H+[e] <=> NAD + NADPH + H+	<=>	c	1	10	-10	0	peg.1042, peg.892, peg.936	Nwi_0995, Nwi_0996, Nwi_0997
rxn00083	NADPH:NAD+ oxidoreductase (B-specific)	Nitrogen Metabolism	|1.6.1.1|1.6.1.2|Undetermined	R00112	0	2	cpd00003 + cpd00005 <=> cpd00004 + cpd00006	NAD + NADPH <=> NADH + NADP	<=>	c	1	0	0	0	peg.1042, peg.892, peg.936	Nwi_0995, Nwi_0996, Nwi_0997
rxn10126	succinate dehydrogenase	Nitrogen Metabolism	|Undetermined	None	-12.89	3.22006	cpd00982 + cpd15560 => cpd00015 + cpd15561	FADH2 + Ubiquinone-8 => FAD + Ubiquinol-8	=>	c	0	10000	0	0	peg.2877, peg.2878, peg.2879, peg.2880	Nwi_2798, Nwi_2799, Nwi_2800, Nwi_2801
rxn08556	glycerol-3-phosphate dehydrogenase (ubiquinone-8)	Nitrogen Metabolism	|1.1.99.5	None	-13.68	2.63779	cpd00080 + cpd15560 => cpd00095 + cpd15561	Glycerol-3-phosphate + Ubiquinone-8 => Glycerone-phosphate + Ubiquinol-8	=>	c	0	10000	0	0	peg.3000	Nwi_2990
rxn08557	glycerol-3-phosphate dehydrogenase (menaquinone-8)	Nitrogen Metabolism	|1.1.99.5	None	-17.769	2.88741	cpd00080 + cpd15500 => cpd00095 + cpd15499	Glycerol-3-phosphate + Menaquinone 8 => Glycerone-phosphate + Menaquinol 8	=>	c	0	10000	0	0	peg.3000	Nwi_2990
rxn08558	glycerol-3-phosphate dehydrogenase (demethylmenaquinone-8)	Nitrogen Metabolism	|1.1.99.5	None	-16.549	2.71371	cpd00080 + cpd15352 => cpd00095 + cpd15353	Glycerol-3-phosphate + 2-Demethylmenaquinone 8 => Glycerone-phosphate + 2-Demethylmenaquinol 8	=>	c	0	10000	0	0	peg.3000	Nwi_2990
rxn08655	Glycolate oxidase	Nitrogen Metabolism	Undetermined	None	-9.76	2.64012	cpd00139 + cpd15560 <=> cpd00040 + cpd15561	Glycolate + Ubiquinone-8 <=> Glyoxalate + Ubiquinol-8	<=>	c	0	0	0	0	peg.2502, peg.2503, peg.2504	Nwi_2579, Nwi_2580, Nwi_2581
rxn08656	Glycolate oxidase	Nitrogen Metabolism	Undetermined	None	-13.849	2.88954	cpd00139 + cpd15500 => cpd00040 + cpd15499	Glycolate + Menaquinone 8 => Glyoxalate + Menaquinol 8	=>	c	0	0	0	0	peg.2502, peg.2503, peg.2504	Nwi_2579, Nwi_2580, Nwi_2581
rxn08657	Glycolate oxidase	Nitrogen Metabolism	Undetermined	None	-12.629	2.71597	cpd00139 + cpd15352 => cpd00040 + cpd15353	Glycolate + 2-Demethylmenaquinone 8 => Glyoxalate + 2-Demethylmenaquinol 8	=>	c	0	0	0	0	peg.2502, peg.2503, peg.2504	Nwi_2579, Nwi_2580, Nwi_2581
rxn00568	ammonium-hydroxide:NADP+ oxidoreductase	Nitrogen Metabolism	|1.7.1.4	None	91.604	3.36845	(2) cpd00001 + (3) cpd00003 + cpd00013 <= (3) cpd00004 + (5) cpd00067 + cpd00075	(2) H2O + (3) NAD + NH3 <= (3) NADH + (5) H+ + Nitrite	<=	c	0	10000	0	0	peg.348, peg.89	Nwi_0570, Nwi_0719
rxn00569	ammonium-hydroxide:NAD(P)+ oxidoreductase	Nitrogen Metabolism	|1.7.1.4	None	91.604	3.36845	(2) cpd00001 + (3) cpd00006 + cpd00013 <= (3) cpd00005 + (5) cpd00067 + cpd00075	(2) H2O + (3) NADP + NH3 <= (3) NADPH + (5) H+ + Nitrite	<=	c	0	10000	0	0	peg.348, peg.89	Nwi_0570, Nwi_0719
rxn05063	carbamate hydro-lyase		|4.2.1.104	R07315	-15.713	5.05869	cpd00001 + cpd01015 => cpd01101	H2O + Cyanate => Carbamate	=>	c	0	10000	0	0	peg.2117	Nwi_1302
rxn05064	carbamate hydro-lyase		|4.2.1.104	R07316	3.53	0.866025	(2) cpd00067 + cpd01101 <=> cpd00011 + cpd00013	(2) H+ + Carbamate <=> CO2 + NH3	<=>	c	1	10000	-10000	0	SPONTANEOUS
SULFUR METABOLISM: REDUCTION & FIXATION
Not in SEED model|rxn00383	Sulfite:oxygen oxidoreductase	Sulfur Metabolism:Reduction & Fixation	1.8.3.1	R00533	Not Available	Not Available	cpd00001 + cpd00007 + cpd00081 => cpd00025 + cpd00048 + cpd00067	|H2O| + |O2| + |Sulfite| => |H2O2| + |Sulfate| + |H+|	=>	c	0	10000	0	0	peg.3031	Nwi_3022
Not in SEED model|rxn00360	3'-Phospho-5'-adenylyl sulfate 3'(2')-phosphohydrolase	Sulfur Metabolism:Reduction & Fixation	3.1.3.7	R00508	Not Available	Not Available	cpd00001 + cpd00044 => cpd00009 + cpd00067 + cpd00193	|H2O| + |3-phosphoadenylylsulfate| => |Phosphate| + |H+| + |APS|	=>	c	0	10000	0	0	peg.209	Nwi_0518
rxn00379	ATP:sulfate adenylyltransferase	Sulfur Metabolism:Reduction & Fixation	|2.7.7.4	R00529	12.57	1.01359	cpd00002 + cpd00048 + cpd00067 <=> cpd00012 + cpd00193	ATP + Sulfate + H+ <=> PPi + APS	<=>	c	1	10000	-10000	0	peg.2843, peg.2844	Nwi_2763, Nwi_2764
rxn00361	ATP:adenylylsulfate 3'-phosphotransferase	Sulfur Metabolism:Reduction & Fixation	|2.7.1.25	R00509	-4.5	0.23673	cpd00002 + cpd00193 <=> cpd00008 + cpd00044	ATP + APS <=> ADP + 3-phosphoadenylylsulfate	<=>	c	1	10000	-10000	0	peg.2844	Nwi_2764
rxn05239	adenosine 3',5'-bisphosphate,sulfite:oxidized-thioredoxin oxidoreductase	Sulfur Metabolism:Reduction & Fixation	|1.8.4.8	R02021	-16.602	2.36857	cpd00044 + cpd11421 => cpd00045 + cpd00081 + cpd11420	3-phosphoadenylylsulfate + trdrd => Adenosine 3-5-bisphosphate + Sulfite + trdox	=>	c	0	10000	0	0	peg.2841	Nwi_2761
rxn01303	Acetyl-CoA:L-homoserine O-acetyltransferase	Sulfur Metabolism:Reduction & Fixation	|2.3.1.31	R01776	-3.614	1.17862	cpd00022 + cpd00227 => cpd00010 + cpd00790	Acetyl-CoA + L-Homoserine => CoA + O-Acetyl-L-homoserine	=>	c	0	10000	0	0	peg.229	Nwi_0585
rxn00623	hydrogen-sulfide:NADP+ oxidoreductase	Sulfur Metabolism:Reduction & Fixation	|1.8.1.2|1.8.2.2	R00858	28.261	3.54915	(3) cpd00001 + (3) cpd00006 + cpd00239 <= (3) cpd00005 + (4) cpd00067 + cpd00081	(3) H2O + (3) NADP + H2S <= (3) NADPH + (4) H+ + Sulfite	<=	c	0	10000	0	0	peg.233, peg.241	Nwi_0590, Nwi_0591
rxn00649	O3-Acetyl-L-serine acetate-lyase (adding hydrogen sulfide)	Sulfur Metabolism:Reduction & Fixation	|2.5.1.47|2.5.1.65|4.2.99.8	R00897	-12.954	1.04616	cpd00239 + cpd00722 => cpd00029 + cpd00067 + cpd00084	H2S + O-Acetyl-L-serine => Acetate + H+ + L-Cysteine	=>	c	0	10000	0	0	peg.1671	Nwi_1794
rxn00423	serine O-acetyltransferase	Sulfur Metabolism:Reduction & Fixation	|2.3.1.30	R00586	-3.614	1.17862	cpd00022 + cpd00054 => cpd00010 + cpd00722	Acetyl-CoA + L-Serine => CoA + O-Acetyl-L-serine	=>	c	0	10000	0	0	peg.2065	Nwi_2176
1.3. Lipid Metabolism
FATTY ACID BIOSYNTHESIS
rxn06672	biotin-carboxyl-carrier-protein:carbon-dioxide ligase (ADP-forming)	Fatty Acid Biosynthesis	|6.3.4.14	R04385	9.576	1.09129	cpd00002 + cpd00242 + cpd12848 <=> cpd00008 + cpd00009 + cpd00067 + cpd12543	ATP + H2CO3 + Holo-[carboxylase] <=> ADP + Phosphate + H+ + Carboxybiotin-carboxyl-carrier protein	<=>	c	1	10000	-10000	0	peg.1544, peg.1545, peg.2165	Nwi_1752, Nwi_1753, Nwi_1873
rxn06673	Acetyl-CoA:carbon-dioxide ligase (ADP-forming)	Fatty Acid Biosynthesis	|6.4.1.2	R04386	-10.65	0.826621	cpd00022 + cpd12543 <=> cpd00070 + cpd12848	Acetyl-CoA + Carboxybiotin-carboxyl-carrier protein <=> Malonyl-CoA + Holo-[carboxylase]	<=>	c	1	10000	-10000	0	peg.51, peg.563	Nwi_0053, Nwi_0392
rxn05349	acetyl-CoA:[acyl-carrier-protein] S-acetyltransferase	Fatty Acid Biosynthesis	|2.3.1.38|2.3.1.41|2.3.1.85|2.3.1.86|2.3.1.179|2.3.1.180	R01624	0	2	cpd00022 + cpd11493 <=> cpd00010 + cpd11494	Acetyl-CoA + ACP <=> CoA + Acetyl-ACP	<=>	c	1	10000	-10000	0	peg.1307, peg.1406	Nwi_1407, Nwi_1686
rxn05465	malonyl-ACP:[acyl-carrier-protein] transferase	Fatty Acid Biosynthesis	|2.3.1.0|2.3.1.39|2.3.1.85|2.3.1.86	R01626	0	2	cpd00070 + cpd11493 <=> cpd00010 + cpd11492	Malonyl-CoA + ACP <=> CoA + Malonyl-acyl-carrierprotein-	<=>	c	1	10000	-10000	0	peg.1311	Nwi_1690
rxn05347	Acyl-[acyl-carrier-protein]:malonyl-[acyl-carrier-protein]	Fatty Acid Biosynthesis	|2.3.1.41|2.3.1.85|2.3.1.86|2.3.1.179|2.3.1.180	R04355	2.156	1.19377	cpd00067 + cpd11492 + cpd11494 => cpd00011 + cpd11488 + cpd11493	H+ + Malonyl-acyl-carrierprotein- + Acetyl-ACP => CO2 + Acetoacetyl-ACP + ACP	=>	c	0	10000	0	0	peg.1307, peg.1406, peg.30	Nwi_0033, Nwi_1407, Nwi_1686
rxn05339	(3R)-3-Hydroxybutanoyl-[acyl-carrier protein]:NADP+ oxidoreductase	Fatty Acid Biosynthesis	|1.1.1.100|2.3.1.85|2.3.1.86	R04533	3.76	1.07969	cpd00006 + cpd11478 <=> cpd00005 + cpd00067 + cpd11488	NADP + (R)-3-Hydroxybutanoyl-[acyl-carrier protein] <=> NADPH + H+ + Acetoacetyl-ACP	<=>	c	1	10000	-10000	0	peg.1309	Nwi_1688
rxn05329	(3R)-3-Hydroxybutanoyl-[acyl-carrier-protein] hydro-lyase	Fatty Acid Biosynthesis	|4.2.1.58	R04428	2.163	0.767366	cpd11478 <=> cpd00001 + cpd11465	(R)-3-Hydroxybutanoyl-[acyl-carrier protein] <=> H2O + But-2-enoyl-[acyl-carrier protein]	<=>	c	1	10000	-10000	0	peg.2007, peg.2041, peg.31	Nwi_0034, Nwi_1245, Nwi_1849
rxn05322	Butyryl-[acyl-carrier protein]:malonyl-CoA	Fatty Acid Biosynthesis	|1.3.1.9|2.3.1.86	R04429	16.55	1.19027	cpd00003 + cpd11464 <= cpd00004 + cpd00067 + cpd11465	NAD + Butyryl-ACP <= NADH + H+ + But-2-enoyl-[acyl-carrier protein]	<=	c	0	10000	0	0	peg.29	Nwi_0032
rxn05346	butyryl-[acyl-carrier protein]:malonyl-[acyl-carrier-protein]	Fatty Acid Biosynthesis	|2.3.1.41|2.3.1.85|2.3.1.86|2.3.1.179|2.3.1.180	R04952	2.156	1.19377	cpd00067 + cpd11464 + cpd11492 => cpd00011 + cpd11486 + cpd11493	H+ + Butyryl-ACP + Malonyl-acyl-carrierprotein- => CO2 + 3-Oxohexanoyl-[acp] + ACP	=>	c	0	10000	0	0	peg.1307, peg.1406, peg.30	Nwi_0033, Nwi_1407, Nwi_1686
rxn05337	(3R)-3-Hydroxyhexanoyl-[acyl-carrier-protein]:NADP+ oxidoreductase	Fatty Acid Biosynthesis	|1.1.1.100|2.3.1.85|2.3.1.86	R04953	3.76	1.07969	cpd00006 + cpd11479 <=> cpd00005 + cpd00067 + cpd11486	NADP + D-3-Hydroxyhexanoyl-[acp] <=> NADPH + H+ + 3-Oxohexanoyl-[acp]	<=>	c	1	10000	-10000	0	peg.1309	Nwi_1688
rxn05330	(3R)-3-Hydroxybutanoyl-[acyl-carrier-protein] hydro-lyase	Fatty Acid Biosynthesis	|2.3.1.85|2.3.1.86|4.2.1.58	R04954	2.163	0.767366	cpd11479 <=> cpd00001 + cpd11473	D-3-Hydroxyhexanoyl-[acp] <=> H2O + (2E)-Hexenoyl-[acp]	<=>	c	1	10000	-10000	0	peg.2007, peg.2041, peg.31	Nwi_0034, Nwi_1245, Nwi_1849
rxn05326	Hexanoyl-[acyl-carrier protein]:malonyl-CoA	Fatty Acid Biosynthesis	|1.3.1.9|2.3.1.86	R04955	16.55	1.19027	cpd00003 + cpd11472 <= cpd00004 + cpd00067 + cpd11473	NAD + Hexanoyl-ACP <= NADH + H+ + (2E)-Hexenoyl-[acp]	<=	c	0	10000	0	0	peg.29	Nwi_0032
rxn05350	hexanoyl-[acyl-carrier protein]:malonyl-[acyl-carrier-protein]	Fatty Acid Biosynthesis	|2.3.1.41|2.3.1.85|2.3.1.86|2.3.1.179|2.3.1.180	R04957	2.156	1.19377	cpd00067 + cpd11472 + cpd11492 => cpd00011 + cpd11490 + cpd11493	H+ + Hexanoyl-ACP + Malonyl-acyl-carrierprotein- => CO2 + 3-oxooctanoyl-acp + ACP	=>	c	0	10000	0	0	peg.1307, peg.1406, peg.30	Nwi_0033, Nwi_1407, Nwi_1686
rxn05341	(3R)-3-Hydroxyoctanoyl-[acyl-carrier-protein]:NADP+ oxidoreductase	Fatty Acid Biosynthesis	|1.1.1.100|2.3.1.85|2.3.1.86	R04536	3.76	1.07969	cpd00006 + cpd11483 <=> cpd00005 + cpd00067 + cpd11490	NADP + (R)-3-Hydroxyoctanoyl-[acyl-carrier protein] <=> NADPH + H+ + 3-oxooctanoyl-acp	<=>	c	1	10000	-10000	0	peg.1309	Nwi_1688
rxn05334	(3R)-3-Hydroxybutanoyl-[acyl-carrier-protein] hydro-lyase	Fatty Acid Biosynthesis	|2.3.1.85|2.3.1.86|4.2.1.58|4.2.1.59|4.2.1.61	R04537	2.163	0.767366	cpd11483 <=> cpd00001 + cpd11471	(R)-3-Hydroxyoctanoyl-[acyl-carrier protein] <=> H2O + (2E)-Octenoyl-[acp]	<=>	c	1	10000	-10000	0	peg.2007, peg.2041, peg.31	Nwi_0034, Nwi_1245, Nwi_1849
rxn05325	Octanoyl-[acyl-carrier protein]:malonyl-CoA	Fatty Acid Biosynthesis	|1.3.1.9|2.3.1.86	R04958	16.55	1.19027	cpd00003 + cpd11470 <= cpd00004 + cpd00067 + cpd11471	NAD + Octanoyl-ACP <= NADH + H+ + (2E)-Octenoyl-[acp]	<=	c	0	10000	0	0	peg.29	Nwi_0032
rxn05343	Octanoyl-[acyl-carrier protein]:malonyl-[acyl-carrier-protein]	Fatty Acid Biosynthesis	|2.3.1.41|2.3.1.85|2.3.1.86|2.3.1.179|2.3.1.180	R04960	2.156	1.19377	cpd00067 + cpd11470 + cpd11492 => cpd00011 + cpd11487 + cpd11493	H+ + Octanoyl-ACP + Malonyl-acyl-carrierprotein- => CO2 + 3-oxodecanoyl-acp + ACP	=>	c	0	10000	0	0	peg.1307, peg.1406, peg.30	Nwi_0033, Nwi_1407, Nwi_1686
rxn05338	(3R)-3-Hydroxydecanoyl-[acyl-carrier-protein]:NADP+ oxidoreductase	Fatty Acid Biosynthesis	|1.1.1.100|2.3.1.85|2.3.1.86	R04534	3.76	1.07969	cpd00006 + cpd11482 <=> cpd00005 + cpd00067 + cpd11487	NADP + (R)-3-Hydroxydecanoyl-[acyl-carrier protein] <=> NADPH + H+ + 3-oxodecanoyl-acp	<=>	c	1	10000	-10000	0	peg.1309	Nwi_1688
rxn05333	(3R)-3-Hydroxybutanoyl-[acyl-carrier-protein] hydro-lyase	Fatty Acid Biosynthesis	|2.3.1.85|2.3.1.86|4.2.1.58|4.2.1.60|4.2.1.61	R04535	2.163	0.767366	cpd11482 <=> cpd00001 + cpd11475	(R)-3-Hydroxydecanoyl-[acyl-carrier protein] <=> H2O + (2E)-Decenoyl-[acp]	<=>	c	1	10000	-10000	0	peg.2007, peg.2041, peg.31	Nwi_0034, Nwi_1245, Nwi_1849
rxn05327	Decanoyl-[acyl-carrier protein]:malonyl-CoA	Fatty Acid Biosynthesis	|1.3.1.9|2.3.1.86	R04961	16.55	1.19027	cpd00003 + cpd11474 <= cpd00004 + cpd00067 + cpd11475	NAD + Decanoyl-ACP <= NADH + H+ + (2E)-Decenoyl-[acp]	<=	c	0	10000	0	0	peg.29	Nwi_0032
rxn05348	Decanoyl-[acyl-carrier protein]:malonyl-[acyl-carrier-protein]	Fatty Acid Biosynthesis	|2.3.1.41|2.3.1.85|2.3.1.86|2.3.1.179|2.3.1.180	R04963	2.156	1.19377	cpd00067 + cpd11474 + cpd11492 => cpd00011 + cpd11489 + cpd11493	H+ + Decanoyl-ACP + Malonyl-acyl-carrierprotein- => CO2 + 3-oxododecanoyl-acp + ACP	=>	c	0	10000	0	0	peg.1307, peg.1406, peg.30	Nwi_0033, Nwi_1407, Nwi_1686
rxn05340	(3R)-3-Hydroxydodecanoyl-[acyl-carrier-protein]:NADP+ oxidoreductase	Fatty Acid Biosynthesis	|1.1.1.100|2.3.1.85|2.3.1.86	R04964	3.76	1.07969	cpd00006 + cpd11480 <=> cpd00005 + cpd00067 + cpd11489	NADP + D-3-Hydroxydodecanoyl-[acp] <=> NADPH + H+ + 3-oxododecanoyl-acp	<=>	c	1	10000	-10000	0	peg.1309	Nwi_1688
rxn05331	(3R)-3-Hydroxybutanoyl-[acyl-carrier-protein] hydro-lyase	Fatty Acid Biosynthesis	|2.3.1.85|2.3.1.86|4.2.1.58|4.2.1.60|4.2.1.61	R04965	2.163	0.767366	cpd11480 <=> cpd00001 + cpd11469	D-3-Hydroxydodecanoyl-[acp] <=> H2O + (2E)-Dodecenoyl-[acp]	<=>	c	1	10000	-10000	0	peg.2007, peg.2041, peg.31	Nwi_0034, Nwi_1245, Nwi_1849
rxn05324	Dodecanoyl-[acyl-carrier protein]:malonyl-CoA	Fatty Acid Biosynthesis	|1.3.1.9|2.3.1.86	R04724	16.55	1.19027	cpd00003 + cpd11468 <= cpd00004 + cpd00067 + cpd11469	NAD + Dodecanoyl-ACP <= NADH + H+ + (2E)-Dodecenoyl-[acp]	<=	c	0	10000	0	0	peg.29	Nwi_0032
rxn05345	dodecanoyl-[acyl-carrier-protein]:malonyl-[acyl-carrier-protein]	Fatty Acid Biosynthesis	|2.3.1.41|2.3.1.85|2.3.1.86|2.3.1.179|2.3.1.180	R04726	2.156	1.19377	cpd00067 + cpd11468 + cpd11492 => cpd00011 + cpd11491 + cpd11493	H+ + Dodecanoyl-ACP + Malonyl-acyl-carrierprotein- => CO2 + 3-oxotetradecanoyl-acp + ACP	=>	c	0	10000	0	0	peg.1307, peg.1406, peg.30	Nwi_0033, Nwi_1407, Nwi_1686
rxn05342	(3R)-3-Hydroxytetradecanoyl-[acyl-carrier-protein]:NADP+	Fatty Acid Biosynthesis	|1.1.1.100|2.3.1.85|2.3.1.86	R04566	3.76	1.07969	cpd00006 + cpd11484 <=> cpd00005 + cpd00067 + cpd11491	NADP + HMA <=> NADPH + H+ + 3-oxotetradecanoyl-acp	<=>	c	1	10000	-10000	0	peg.1309	Nwi_1688
rxn05335	(3R)-3-Hydroxypalmitoyl-[acyl-carrier-protein] hydro-lyase	Fatty Acid Biosynthesis	|2.3.1.85|2.3.1.86|4.2.1.61	R04568	2.163	0.767366	cpd11484 <=> cpd00001 + cpd11467	HMA <=> H2O + (2E)-Tetradecenoyl-[acp]	<=>	c	1	10000	-10000	0	peg.2007, peg.2041, peg.31	Nwi_0034, Nwi_1245, Nwi_1849
rxn05323	Tetradecanoyl-[acyl-carrier protein]:malonyl-CoA	Fatty Acid Biosynthesis	|1.3.1.9|2.3.1.86	R04966	16.55	1.19027	cpd00003 + cpd11466 <= cpd00004 + cpd00067 + cpd11467	NAD + Myristoyl-ACP <= NADH + H+ + (2E)-Tetradecenoyl-[acp]	<=	c	0	10000	0	0	peg.29	Nwi_0032
rxn05344	Tetradecanoyl-[acyl-carrier protein]:malonyl-[acyl-carrier-protein]	Fatty Acid Biosynthesis	|2.3.1.41|2.3.1.85|2.3.1.86|2.3.1.179|2.3.1.180	R04968	2.156	1.19377	cpd00067 + cpd11466 + cpd11492 => cpd00011 + cpd11485 + cpd11493	H+ + Myristoyl-ACP + Malonyl-acyl-carrierprotein- => CO2 + 3-oxohexadecanoyl-acp + ACP	=>	c	0	10000	0	0	peg.1307, peg.1406, peg.30	Nwi_0033, Nwi_1407, Nwi_1686
rxn05336	(3R)-3-Hydroxypalmitoyl-[acyl-carrier-protein]:NADP+ oxidoreductase	Fatty Acid Biosynthesis	|1.1.1.100|2.3.1.85|2.3.1.86	R04543	3.76	1.07969	cpd00006 + cpd11481 <=> cpd00005 + cpd00067 + cpd11485	NADP + R-3-hydroxypalmitoyl-acyl-carrierprotein- <=> NADPH + H+ + 3-oxohexadecanoyl-acp	<=>	c	1	10000	-10000	0	peg.1309	Nwi_1688
rxn05332	(3R)-3-Hydroxypalmitoyl-[acyl-carrier-protein] hydro-lyase	Fatty Acid Biosynthesis	|2.3.1.85|2.3.1.86|4.2.1.61	R04544	2.163	0.767366	cpd11481 <=> cpd00001 + cpd11477	R-3-hydroxypalmitoyl-acyl-carrierprotein- <=> H2O + (2E)-Hexadecenoyl-[acp]	<=>	c	1	10000	-10000	0	peg.2007, peg.2041, peg.31	Nwi_0034, Nwi_1245, Nwi_1849
rxn05328	Hexadecanoyl-[acyl-carrier protein]:malonyl-CoA	Fatty Acid Biosynthesis	|1.3.1.9|2.3.1.86	R04969	16.55	1.19027	cpd00003 + cpd11476 <= cpd00004 + cpd00067 + cpd11477	NAD + hexadecanoyl-acp <= NADH + H+ + (2E)-Hexadecenoyl-[acp]	<=	c	0	10000	0	0	peg.29	Nwi_0032
Not in SEED model|Rxn07576	3oxoacyl-acp synthase (c18:0)	Fatty Acid Biosynthesis	2.3.1.-,2.3.1.41,2.3.1.179	R07762	2.1560	1.1938	cpd00067 + cpd11476 + cpd11492 => cpd00011 + cpd11493 + cpd14938	|hexadecanoyl-acp| + |Malonyl-acyl-carrierprotein-| <= |CO2| + |ACP| + |3-Oxostearoyl-[acp]|	<=	c	0	10000	0	0	peg.1307, peg.2005, peg.2006, peg.30	Nwi_0033, Nwi_1243, Nwi_1244, Nwi_1686
Not in SEED model|Rxn07577	3oxoacyl-acp reductase (c18:0)	Fatty Acid Biosynthesis	1.1.1.100	R07763	-3.7600	1.0797	cpd00005 + cpd00067 + cpd14938 <=> cpd00006 + cpd14939	|NADPH| + |H+| + |3-Oxostearoyl-[acp]| <=> |NADP| + |3-Hydroxystearoyl-[acp]|	<=>	c	1	10000	-10000	0	peg.1309	Nwi_1688
Not in SEED model|Rxn07578	3hydroxyacyl-acp dehydratase (c18:0)	Fatty Acid Biosynthesis	4.2.1.-	R07764	2.1630	0.7674	cpd14939 <=> cpd00001 + cpd14940	|3-Hydroxystearoyl-[acp]| <=> |H2O| + |(2E)-Octadecenoyl-[acp]|	<=>	c	1	10000	-10000	0	peg.2007, peg.2041	Nwi_1849, Nwi_1245
Not in SEED model|Rxn07579	rxn07579	Fatty Acid Biosynthesis	1.3.1.-	R07765	-16.5500	1.1903	cpd00004 + cpd00067 + cpd14940 => cpd00003 + cpd12458	|NADH| + |H+| + |(2E)-Octadecenoyl-[acp]| => |NAD| + |Stearoyl-[acyl-carrier protein]|	=>	c	0	10000	0	0	peg.29	Nwi_0032
Not in SEED model or KEGG annotation|rxn06033	Oleoyl-[acyl-carrier-protein] hydrolase	Fatty Acid Biosynthesis	2.3.1.85,3.1.2.14	R01706	-5.7570	1.2073	cpd00001 + cpd11476 => cpd00067 + cpd00214 + cpd11493	|H2O| + |hexadecanoyl-acp| => |H+| + |Palmitate| + |ACP|	=>	c	0	10000	0	0	GAP FILLING	GAP FILLING
FATTY ACID METABOLISM
Not in SEED model|rxn00947	Palmitate:CoA ligase (AMP-forming)	Fatty Acid Metabolism	6.2.1.3	R01280	-2.486	1.23168	cpd00002 + cpd00010 + cpd00067 + cpd00214 => cpd00012 + cpd00018 + cpd00134	|ATP| + |CoA| + |H+| + |Palmitate| => |PPi| + |AMP| + |Palmitoyl-CoA|	=>	c	0	10000	0	0	peg.2287	Nwi_2684
rxn05458	hexadecanoyl-ACP:[acyl-carrier-protein] transferase	Fatty Acid Metabolism	|2.3.1.2		0	2	cpd00010 + cpd11476 <=> cpd00134 + cpd11493	CoA + hexadecanoyl-acp <=> Palmitoyl-CoA + ACP	<=>	c	1	10000	-10000	0	peg.1311, peg.3004	Nwi_1690, Nwi_2995
Not in SEED model|rxn09450	'fatty-acid--CoA ligase (hexadecenoate), peroxisomal'	Fatty Acid Metabolism	6.2.1.		-2.486	1.23168	cpd00002 + cpd00010 + cpd00067 + cpd15237 => cpd00012 + cpd00018 + cpd15238	ATP + CoA + H+ + hexadecenoate => PPi + AMP + Hexadecenoyl-CoA	=>	c	0	10000	0	0	GAP FILLING	GAP FILLING
Not in SEED model|Rxn00946	Palmitoyl-CoA:oxygen 2-oxidoreductase	Fatty Acid Metabolism	1.3.3.6,1.3.99.3,1.3.99.13,1.3.99.-	R01279			cpd00015 + cpd00134 <= cpd00982 + cpd03126	|FAD| + |Palmitoyl-CoA| <= |FADH2| + |(2E)-Hexadecenoyl-CoA|	<=	c	1	0	-10000	0
rxn03240	(S)-3-Hydroxyhexadecanoyl-CoA hydro-lyase	Fatty Acid Metabolism	|4.2.1.17|4.2.1.74	R04738	2.163	0.767366	cpd03113 <=> cpd00001 + cpd03126	(S)-3-Hydroxyhexadecanoyl-CoA <=> H2O + (2E)-Hexadecenoyl-CoA	<=>	c	1	10000	-10000	0	peg.3002, peg.314	Nwi_0636, Nwi_2993
rxn03239	(S)-3-Hydroxyhexadecanoyl-CoA:NAD+ oxidoreductase	Fatty Acid Metabolism	|1.1.1.35|1.1.1.211	R04737	3.76	1.07969	cpd00003 + cpd03113 <=> cpd00004 + cpd00067 + cpd03114	NAD + (S)-3-Hydroxyhexadecanoyl-CoA <=> NADH + H+ + 3-Oxopalmitoyl-CoA	<=>	c	1	10000	-10000	0	peg.3002, peg.990	Nwi_0755, Nwi_2993
rxn02804	myristoyl-CoA:acetylCoA C-myristoyltransferase	Fatty Acid Metabolism	|2.3.1.16|2.3.1.155	R03991	7.056	1.08737	cpd00022 + cpd01695 <=> cpd00010 + cpd03114	Acetyl-CoA + Myristoyl-CoA <=> CoA + 3-Oxopalmitoyl-CoA	<=>	c	1	10000	-10000	0	peg.3067, peg.748	Nwi_0279, Nwi_3060
Not in SEED model|Rxn02803	Tetradecanoyl-CoA:(acceptor) 2,3-oxidoreductase	Fatty Acid Metabolism	1.3.3.6,1.3.99.3,1.3.99.13,1.3.99.-	R03990	21.5300	1.8429	cpd00015 + cpd00067 + cpd01695 <= cpd00982 + cpd03127	|FAD| + |Myristoyl-CoA| <= |FADH2| + |(2E)-Tetradecenoyl-CoA|	<=	c	1	0	-10000	0	peg.3004	Nwi_2995
rxn03241	(S)-3-Hydroxytetradecanoyl-CoA hydro-lyase	Fatty Acid Metabolism	|4.2.1.17|4.2.1.74	R04740	2.163	0.767366	cpd03115 <=> cpd00001 + cpd03127	(S)-3-Hydroxytetradecanoyl-CoA <=> H2O + (2E)-Tetradecenoyl-CoA	<=>	c	1	10000	-10000	0	peg.3002, peg.314	Nwi_0636, Nwi_2993
rxn06777	(S)-3-Hydroxytetradecanoyl-CoA:NAD+ oxidoreductase	Fatty Acid Metabolism	|1.1.1.35|1.1.1.211	R04739	3.76	1.07969	cpd00003 + cpd03115 <=> cpd00004 + cpd00067 + cpd12689	NAD + (S)-3-Hydroxytetradecanoyl-CoA <=> NADH + H+ + 3-Oxotetradecanoyl-CoA	<=>	c	1	10000	-10000	0	peg.3002, peg.990	Nwi_0755, Nwi_2993
rxn06510	Lauroyl-CoA:acetyl-CoA C-acyltransferase	Fatty Acid Metabolism	|2.3.1.16	R03858	7.056	1.08737	cpd00022 + cpd01260 <=> cpd00010 + cpd12689	Acetyl-CoA + ddcoa <=> CoA + 3-Oxotetradecanoyl-CoA	<=>	c	1	10000	-10000	0	peg.3067, peg.748	Nwi_0279, Nwi_3060
Not in SEED model|Rxn02720	Lauroyl-CoA:(acceptor) 2,3-oxidoreductase	Fatty Acid Metabolism	1.3.3.6,1.3.99.3,1.3.99.13,1.3.99.-	R03857	21.5300	1.8429	cpd00015 + cpd00067 + cpd01260 <= cpd00982 + cpd02060	|FAD| + |Lauroyl-CoA| <= |FADH2| + |(2E)-Dodecenoyl-CoA|	<=	c	1	10000	-10000	0	peg.3004	Nwi_2995
rxn02911	(S)-3-Hydroxydodecanoyl-CoA hydro-lyase	Fatty Acid Metabolism	|4.2.1.17|4.2.1.74	R04170	2.163	0.767366	cpd03116 <=> cpd00001 + cpd02060	(S)-3-Hydroxydodecanoyl-CoA <=> H2O + (2E)-Dodecenoyl-CoA	<=>	c	1	10000	-10000	0	peg.3002, peg.314	Nwi_0636, Nwi_2993
rxn03242	(S)-3-Hydroxydodecanoyl-CoA:NAD+ oxidoreductase	Fatty Acid Metabolism	|1.1.1.35|1.1.1.211	R04741	3.76	1.07969	cpd00003 + cpd03116 <=> cpd00004 + cpd00067 + cpd03117	NAD + (S)-3-Hydroxydodecanoyl-CoA <=> NADH + H+ + 3-Oxododecanoyl-CoA	<=>	c	1	10000	-10000	0	peg.3002, peg.990	Nwi_0755, Nwi_2993
rxn03243	Decanoyl-CoA:acetyl-CoA C-acyltransferase	Fatty Acid Metabolism	|2.3.1.16	R04742	7.056	1.08737	cpd00022 + cpd03128 <=> cpd00010 + cpd03117	Acetyl-CoA + Decanoyl-CoA <=> CoA + 3-Oxododecanoyl-CoA	<=>	c	1	10000	-10000	0	peg.3067, peg.748	Nwi_0279, Nwi_3060
Not in SEED model|Rxn03253	Decanoyl-CoA:(acceptor) 2,3-oxidoreductase	Fatty Acid Metabolism	1.3.3.6,1.3.99.3,1.3.99.13,1.3.99.-	R04754	21.5300	1.8429	cpd00015 + cpd00067 + cpd03128 <= cpd00982 + cpd03129	|FAD| + |Decanoyl-CoA| <= |FADH2| + |(2E)-Decenoyl-CoA|	<=	c	1	0	-10000	0	peg.3004	Nwi_2995
rxn03245	(S)-Hydroxydecanoyl-CoA hydro-lyase	Fatty Acid Metabolism	|4.2.1.17|4.2.1.74	R04744	2.163	0.767366	cpd03118 <=> cpd00001 + cpd03129	(S)-Hydroxydecanoyl-CoA <=> H2O + (2E)-Decenoyl-CoA	<=>	c	1	10000	-10000	0	peg.3002, peg.314	Nwi_0636, Nwi_2993
rxn03244	(S)-Hydroxydecanoyl-CoA:NAD+ oxidoreductase	Fatty Acid Metabolism	|1.1.1.35|1.1.1.211	R04743	3.76	1.07969	cpd00003 + cpd03118 <=> cpd00004 + cpd00067 + cpd03119	NAD + (S)-Hydroxydecanoyl-CoA <=> NADH + H+ + 3-Oxodecanoyl-CoA	<=>	c	1	10000	-10000	0	peg.3002, peg.990	Nwi_0755, Nwi_2993
rxn02680	Octanoyl-CoA:acetyl-CoA C-acyltransferase	Fatty Acid Metabolism	|2.3.1.16	R03778	7.056	1.08737	cpd00022 + cpd01335 <=> cpd00010 + cpd03119	Acetyl-CoA + Octanoyl-CoA <=> CoA + 3-Oxodecanoyl-CoA	<=>	c	1	10000	-10000	0	peg.3067, peg.748	Nwi_0279, Nwi_3060
Not in SEED model|Rxn002679	Octanoyl-CoA:oxygen 2-oxidoreductase	Fatty Acid Metabolism	1.3.3.6,1.3.99.3,1.3.99.13,1.3.99.-	R03777	21.5300	1.8429	cpd00015 + cpd00067 + cpd01335 <= cpd00982 + cpd03130	|FAD| + |Octanoyl-CoA| <= |FADH2| + |(2E)-Octenoyl-CoA|	<=	c	0	10000	0	0	peg.3004	Nwi_2995
rxn03247	(S)-Hydroxyoctanoyl-CoA hydro-lyase	Fatty Acid Metabolism	|4.2.1.17|4.2.1.74	R04746	2.163	0.767366	cpd03120 <=> cpd00001 + cpd03130	(S)-Hydroxyoctanoyl-CoA <=> H2O + (2E)-Octenoyl-CoA	<=>	c	1	10000	-10000	0	peg.3002, peg.314	Nwi_0636, Nwi_2993
rxn03246	(S)-Hydroxyoctanoyl-CoA:NAD+ oxidoreductase	Fatty Acid Metabolism	|1.1.1.35|1.1.1.211	R04745	3.76	1.07969	cpd00003 + cpd03120 <=> cpd00004 + cpd00067 + cpd03121	NAD + (S)-Hydroxyoctanoyl-CoA <=> NADH + H+ + 3-Oxooctanoyl-CoA	<=>	c	1	10000	-10000	0	peg.3002, peg.990	Nwi_0755, Nwi_2993
rxn03248	Hexanoyl-CoA:acetyl-CoA C-acyltransferase	Fatty Acid Metabolism	|2.3.1.16	R04747	7.056	1.08737	cpd00022 + cpd03124 <=> cpd00010 + cpd03121	Acetyl-CoA + Hexanoyl-CoA <=> CoA + 3-Oxooctanoyl-CoA	<=>	c	1	10000	-10000	0	peg.3067, peg.748	Nwi_0279, Nwi_3060
Not in SEED model|Rxn003251	Hexanoyl-CoA:(acceptor) 2,3-oxidoreductase	Fatty Acid Metabolism	1.3.3.6,1.3.99.2,1.3.99.3,1.3.99.13,1.3.99.-	R04751	21.5300	1.8429	cpd00015 + cpd00067 + cpd03124 <= cpd00982 + cpd03125	|FAD| + |Hexanoyl-CoA| <= |FADH2| + |(2E)-Hexenoyl-CoA|	<=	c	0	10000	0	0	peg.3004	Nwi_2995
rxn03250	(S)-Hydroxyhexanoyl-CoA hydro-lyase	Fatty Acid Metabolism	|4.2.1.17|4.2.1.74	R04749	2.163	0.767366	cpd03122 <=> cpd00001 + cpd03125	(S)-Hydroxyhexanoyl-CoA <=> H2O + (2E)-Hexenoyl-CoA	<=>	c	1	10000	-10000	0	peg.3002, peg.314	Nwi_0636, Nwi_2993
rxn03249	(S)-Hydroxyhexanoyl-CoA:NAD+ oxidoreductase	Fatty Acid Metabolism	|1.1.1.35|1.1.1.211	R04748	3.76	1.07969	cpd00003 + cpd03122 <=> cpd00004 + cpd00067 + cpd03123	NAD + (S)-Hydroxyhexanoyl-CoA <=> NADH + H+ + 3-Oxohexanoyl-CoA	<=>	c	1	10000	-10000	0	peg.3002, peg.990	Nwi_0755, Nwi_2993
rxn00874	Acetyl-CoA:acetyl-CoA C-acetyltransferase	Fatty Acid Metabolism	|2.3.1.9|2.3.1.16	R01177	7.056	1.08737	cpd00022 + cpd00120 <=> cpd00010 + cpd03123	Acetyl-CoA + Butyryl-CoA <=> CoA + 3-Oxohexanoyl-CoA	<=>	c	1	10000	-10000	0	peg.3067, peg.748	Nwi_0279, Nwi_3060
rxn00872	Butanoyl-CoA:oxygen 2-oxidoreductase	Fatty Acid Metabolism	|1.3.3.6|1.3.99.2|1.3.99.3|1.3.99.-	R01175	12	1.84286	cpd00015 + cpd00120 <=> cpd00650 + cpd00982	FAD + Butyryl-CoA <=> Crotonyl-CoA + FADH2	<=>	c	0	10000	0	0	peg.3027	Nwi_3018
rxn02167	(S)-3-Hydroxybutanoyl-CoA hydro-lyase	Fatty Acid Metabolism	|4.2.1.17	R03026	2.163	0.767366	cpd00842 <=> cpd00001 + cpd00650	(S)-3-Hydroxybutyryl-CoA <=> H2O + Crotonyl-CoA	<=>	c	1	10000	-10000	0	peg.3002, peg.314	Nwi_0636, Nwi_2993
rxn01451	(S)-3-Hydroxybutanoyl-CoA:NAD+ oxidoreductase	Fatty Acid Metabolism	|1.1.1.35|1.1.1.211	R01975	3.76	1.07969	cpd00003 + cpd00842 <=> cpd00004 + cpd00067 + cpd00279	NAD + (S)-3-Hydroxybutyryl-CoA <=> NADH + H+ + Acetoacetyl-CoA	<=>	c	0	10000	0	0	peg.3002, peg.990	Nwi_0755, Nwi_2993
rxn00178	Acetyl-CoA:acetyl-CoA C-acetyltransferase	Fatty Acid Metabolism	|2.3.1.9|2.3.1.16	R00238	7.056	1.08737	(2) cpd00022 <=> cpd00010 + cpd00279	(2) Acetyl-CoA <=> CoA + Acetoacetyl-CoA	<=>	c	1	10000	-10000	0	peg.3067, peg.748	Nwi_0279, Nwi_3060
GLYCEROPHOSPHOLIPID METABOLISM
Not in SEED model|rxn06091	S-Adenosyl-L-methionine:phosphatidylethanolamine N-methyltransferase	Glycerophospholipid Metabolism	2.1.1.17	R02056			cpd00067 + cpd00557 => cpd03426 + cpd10515	|S-Adenosyl-L-methionine| + |Phosphatidylethanolamine| => |S-Adenosyl-homocysteine| + |H+| + |Phosphatidyl-N-methylethanolamine|	=>	c	0	10000	0	0	peg.305, peg.669	Nwi_0199, Nwi_0604, Nwi_696
Not in SEED model|rxn06376	S-Adenosyl-L-methionine:phosphatidyl-N-methylethanolamine	Glycerophospholipid Metabolism	2.1.1.71	R03424	-8.7600	2.5130	cpd00017 + cpd11829 <=> cpd00019 + cpd00067 + cpd12514	|S-Adenosyl-L-methionine| + |Phosphatidyl-N-methylethanolamine| <=> |S-Adenosyl-homocysteine| + |Phosphatidyl-N-dimethylethanolamine|	<=>	c	1	10000	-10000	0	peg.305, peg.669	Nwi_0199, Nwi_0604, Nwi_696
Not in SEED model|rxn05970	S-Adenosyl-L-methionine:phosphatidyl-N-methylethanolamine	Glycerophospholipid Metabolism	2.1.1.71	R01320	23.8700	3.1264	cpd00017 + cpd12514 <= cpd00019 + cpd11624	|S-Adenosyl-L-methionine| + |Phosphatidyl-N-dimethylethanolamine| <= |S-Adenosyl-homocysteine| + |H+| + |Lecithin|	<=	c	1	0	-10000	0	peg.305, peg.669	Nwi_0199, Nwi_0604, Nwi_696
Not in SEED model|rxn06140	1-acylglycerol-3-phosphate O-acyltransferase	Glycerophospholipid Metabolism	2.3.1.51	R02241	13.1440	1.1786	cpd00010 + cpd00067 + cpd11422 <= cpd00517 + cpd11611	|CoA| + |1,2-diacyl-sn-glycerol 3-phosphate| <= |1-Acyl-sn-glycerol 3-phosphate| + |Acyl-CoA|	<=	c	1	0	-10000	0		Nwi_579
Noti n SEED model|rxn05901	acyl-CoA:sn-glycerol-3-phosphate 1-O-acyltransferase	Glycerophospholipid Metabolism	2.3.1.15	R00851	-3.6140	1.1786	cpd00080 + cpd11611 => cpd00010 + cpd00517	|Glycerol-3-phosphate| + |Acyl-CoA| => |CoA| + |1-Acyl-sn-glycerol 3-phosphate|	=>	c	0	10000	0	0	peg.1381, peg.1405	Nwi_1406, Nwi_2009
Not in SEED model|rxn06090	Phosphatidyl-L-serine carboxy-lyase	Glycerophospholipid Metabolism	4.1.1.65	R02055	-3.0900	0.5417	cpd00067 + cpd11455 => cpd00011 + cpd11456	|H+| + |ps_BS| => |CO2| + |Phosphatidylethanolamine|	=>	c	1	10000	-10000	0	peg.391	Nwi1234, Nwi_0699
Not in SEED model|rxn06971	CDP-diacylglycerol:choline O-phosphatidyltransferase	Glycerophospholipid Metabolism	2.7.8.24	R05794			cpd00098 + cpd11427 <=> cpd00046 + cpd11624	|Choline| + |CDP-diacylglycerol| <=> |CMP| + |Lecithin|	<=>	c	1	10000	-10000	0	peg.1699	Nwi_1506
Not in SEED model|rxn06045	CDPdiacylglycerol:sn-glycerol-3-phosphate 3-phosphatidyltransferase	Glycerophospholipid Metabolism	2.7.8.5	R01801	-4.5000	0.2367	cpd00080 + cpd11427 <=> cpd00046 + cpd11454	|Glycerol-3-phosphate| + |CDP-diacylglycerol| <=> |CMP| + |Phosphatidylglycerophosphate|	<=>	c	1	10000	-10000	0	peg.2258, peg.2425	Nwi_1596, Nwi_2525
Not in SEED model|rxn06044	CDPdiacylglycerol:L-serine 3-O-phosphatidyltransferase	Glycerophospholipid Metabolism	2.7.8.8	R01800	-23.5600	0.2367	cpd00054 + cpd11427 => cpd00046 + (2) cpd00067 + cpd11455	|L-Serine| + |CDP-diacylglycerol| <=> |CMP| + |H+| + |ps_BS|	<=>	c	0	10000	0	0	peg.1997	Nwi_1235
Not in SEED model|rxn06043	CTP:phosphatidate cytidyltransferase	Glycerophospholipid Metabolism	2.7.7.41	R01799	-8.4600	0.7469	cpd00052 + cpd11422 => cpd00012 + cpd00067 + cpd11427	|CTP| + |1,2-diacyl-sn-glycerol 3-phosphate| <=> |PPi| + |CDP-diacylglycerol|	<=>	c	0	10000	0	0	peg.2045	Nwi_1854
rxn00616	sn-Glycerol-3-phosphate:(acceptor) 2-oxidoreductase	Glycerophospholipid Metabolism	|1.1.99.5	R00848	-0.79	1.74067	cpd00015 + cpd00080 <=> cpd00095 + cpd00982	FAD + Glycerol-3-phosphate <=> Glycerone-phosphate + FADH2	<=>	c	1	10000	-10000	0	peg.3000	Nwi_2990
rxn00611	sn-Glycerol-3-phosphate:NAD+ 2-oxidoreductase	Glycerophospholipid Metabolism	|1.1.1.8|1.1.1.94|1.1.1.261	R00842|R05679	3.76	1.07969	cpd00003 + cpd00080 <=> cpd00004 + cpd00067 + cpd00095	NAD + Glycerol-3-phosphate <=> NADH + H+ + Glycerone-phosphate	<=>	c	0	10000	0	0	peg.160	Nwi_0469
rxn01073	sn-Glycero-3-phosphoethanolamine glycerophosphohydrolase	Glycerophospholipid Metabolism	|3.1.4.2|3.1.4.46	R01470	-4.813	0.694983	cpd00001 + cpd00908 <=> cpd00080 + cpd00162	H2O + Glycerophosphoethanolamine <=> Glycerol-3-phosphate + Aminoethanol	<=>	c	1	10000	-10000	0	peg.1467	Nwi_1426
rxn00758	sn-Glycero-3-phosphocholine glycerophosphohydrolase	Glycerophospholipid Metabolism	|3.1.4.2|3.1.4.46	R01030	-4.813	0.694983	cpd00001 + cpd00507 <=> cpd00080 + cpd00098	H2O + Glycerophosphocholine <=> Glycerol-3-phosphate + Choline	<=>	c	1	10000	-10000	0	peg.1467	Nwi_1426
rxn00612	sn-Glycerol-3-phosphate:NADP+ 2-oxidoreductase	Glycerophospholipid Metabolism	|1.1.1.94|1.1.1.261	R05680|R00844	3.76	1.07969	cpd00006 + cpd00080 <=> cpd00005 + cpd00067 + cpd00095	NADP + Glycerol-3-phosphate <=> NADPH + H+ + Glycerone-phosphate	<=>	c	0	10000	0	0	peg.160	Nwi_0469
rxn00615	ATP:glycerol 3-phosphotransferase	Glycerophospholipid Metabolism	|2.7.1.30	R00847	-4.5	0.23673	cpd00002 + cpd00100 <=> cpd00008 + cpd00080	ATP + Glycerol <=> ADP + Glycerol-3-phosphate	<=>	c	1	10000	-10000	0	peg.750	Nwi_0281
1.4. Nucleotide Metabolism
PURINE METABOLISM
Not in SEED model|Rxn00778	D-Ribose 1,5-phosphomutase	Purine Metabolism	5.4.2.2,5.4.2.7	R01057	0	2	cpd00475 <=> cpd00101	|Ribose 1-phosphate| <=> |ribose-5-phosphate|	<=>	c	1	10000	-10000	0	peg.830	Nwi_0361
Not in SEED model|rxn02517	ATP:nucleoside-diphosphate phosphatransferase	Purine Metabolism	2.7.4.6	R03530	0.0000	2.0000	cpd00002 + cpd00976 <=> cpd00008 + cpd00977	|ATP| + |dIDP| <=> |ADP| + |dITP|	<=>	c	1	10000	-10000	0	peg.1086	Nwi_1601
Not in SEED model|rxn05114	5-amino-1-(5-phospho-D-ribosyl)imidazole:carbon-dioxide ligase	Purine Metabolism	6.3.4.18	R07404	-21.914	1.55945	cpd00002 + cpd00242 + cpd02140 => cpd00008 + cpd00009 + (2) cpd00067 + cpd11310	|ATP| + |H2CO3| + |AIR| => |ADP| + |Phosphate| + (2) |H+| + |5-phosphoribosyl-5-carboxyaminoimidazole|	=>	c	0	10000	0	0	peg.940	Nwi_1001
Not in SEED model|rxn05115	5-carboxyamino-1-(5-phospho-D-ribosyl)imidazole carboxymutase	Purine Metabolism	5.4.99.18	R07405	17.26	1.4762	cpd00067 + cpd11310 <= cpd02893	|H+| + |5-phosphoribosyl-5-carboxyaminoimidazole| <= |5'-Phosphoribosyl-4-carboxy-5-aminoimidazole|	<=	c	1	0	-10000	0	peg.941	Nwi_1002
Not in SEED model|rxn03039	1-(5'-Phosphoribosyl)-5-amino-4-imidazolecarboxamide:pyrophosphate	Purine Metabolism	2.4.2.7	R04378	12.5400	0.9767	cpd00012 + cpd00067 + cpd02851 <= cpd00103 + cpd02506	|PPi| + |AICAR| <= |PRPP| + |5-Amino-4-imidazolecarboxyamide|	<=	c	1	0	-10000	0	peg.2556	Nwi_2613
Not in SEED model|rxn05844	Polyribonucleotide:orthophosphate nucleotidyltransferase	Purine Metabolism	2.7.7.8	R00439	-254.326	2.78833	cpd00009 => cpd00031	Phosphate => GDP	=>	c	0	10000	0	0	peg.25	Nwi_0028
Not in SEED model|rxn02449	Guanosine 3'-diphosphate 5'-triphosphate 5'-phosphohydrolase	Purine Metabolism	3.6.1.11,3.6.1.40	R03409	-6.817	0.717554	cpd00001 + cpd02740 => cpd00009 + cpd00067 + cpd00905	|H2O| + |Guanosine 5'-triphosphate,3'-diphosphate| => |Phosphate| + |H+| + |Guanosine 3',5';-bis(diphosphate)|	=>	c	0	10000	0	0	peg.1906, peg.2255	Nwi_1593, Nwi_2151
Not in SEED model|rxn05846	Guanosine 5'-triphosphate:RNA nucleotidyltransferase (DNA-directed)	Purine Metabolism	2.7.7.6	R00441	243.37	2.79633	cpd00038 <= cpd00012	GTP <=> PPi	<=	c	0	0	-10000	0	peg.1165, peg.1352, peg.2218, peg.2219	Nwi_1350, Nwi_1351, Nwi_1388, Nwi_1923
Not in SEED model|rxn00307	GTP pyrophosphate-lyase (cyclizing)	Purine Metabolism	4.6.1.1,4.6.1.2	R00434	1.05	2.1824	cpd00038 => cpd00012 + cpd00697	|GTP| => |PPi| + |cGMP|	=>	c	0	10000	0	0	peg.1488, peg.3049	Nwi_1740, Nwi_3040
Not in SEED model|rxn01354	dATP:pyruvate O2-phosphotransferase	Purine Metabolism	2.7.1.40	R01858	4.61	0.654305	cpd00020 + cpd00241 <=> cpd00061 + cpd00295	|Pyruvate| + |dGTP| <=> |Phosphoenolpyruvate| + |dGDP|	<=>	c	1	0	0	0	peg.554	Nwi_0986
Not in SEED model|rxn01445	2'-Deoxyguanosine 5'-monophosphate phosphohydrolase	Purine Metabolism	3.1.3.5,3.1.3.5	R01968	-2.317	0.735634	cpd00001 + cpd00296 => cpd00009 + cpd00067 + cpd00277	|H2O| + |dGMP| => |Phosphate| + |H+| + |Deoxyguanosine|	=>	c	0	10000	0	0	peg.1609	Nwi_1775
Not in SEED model|rxn05817	Deoxyguanosine 5'-triphosphate:DNA deoxynucleotidyltransferase	Purine Metabolism	2.7.7.7	R00376	203.53	2.73975	cpd00251 <= cpd00012	dGTP <=> Ppi	<=	c	0	0	-10000	0	peg.107, peg.1296, peg.1640, peg.2050, peg.2939, peg.494, peg.76, peg.826, peg.838	Nwi_0002, Nwi_0093, Nwi_0105, Nwi_0357, Nwi_0369, Nwi_1463, Nwi_1675, Nwi_1860, Nwi_2860
Not in SEED model|rxn01961	Xanthosine 5'-phosphate phosphohydrolase	Purine Metabolism	3.1.3.5,3.1.3.5	R02719	-2.317	0.735634	cpd00001 + cpd00497 => cpd00009 + cpd00067 + cpd01217	|H2O| + |XMP| => |Phosphate| + |H+| + |Xanthosine|	=>	c	0	10000	0	0	peg.1609	Nwi_1775
Not in SEED model|rxn00831	Inosine 5'-monophosphate phosphohydrolase	Purine Metabolism	3.1.3.5,3.1.3.5	R01126	-2.317	0.735634	cpd00001 + cpd00114 => cpd00009 + cpd00067 + cpd00246	|H2O| + |IMP| => |Phosphate| + |H+| + |Inosine|	=>	c	0	10000	0	0	peg.1609	Nwi_1775
Not in SEED model|rxn05840	ATP:polynucleotide adenylyltransferase	Purine Metabolism	2.7.7.6, 2.7.7.19, 2.7.7.48, 2.7.7.25	R07284, R00435	192.92	3.08394	cpd00002 <= cpd00012	ATP <= Ppi	<=	c	0	0	-10000	0	peg.1165, peg.1352, peg.2218, peg.2219	Nwi_1350, Nwi_1351, Nwi_1388, Nwi_1923
Not in SEED model|rxn05816	Deoxyadenosine 5'-triphosphate:DNA deoxynucleotidyltransferase	Purine Metabolism	2.7.7.7	R00375	153.08	3.03273	cpd00115 <= cpd00012	dATP <= Ppi	<=	c	0	0	-10000	0	peg.107, peg.1296, peg.1640, peg.2050, peg.2939, peg.494, peg.76, peg.826, peg.838	Nwi_0002, Nwi_0093, Nwi_0105, Nwi_0357, Nwi_0369, Nwi_1463, Nwi_1675, Nwi_1860, Nwi_2860
Not in SEED model|rxn01507	2'-Deoxyadenosine 5'-monophosphate phosphohydrolase	Purine Metabolism	3.1.3.5,3.1.3.5	R02088	-2.317	0.735634	cpd00001 + cpd00294 => cpd00009 + cpd00067 + cpd00438	|H2O| + |dAMP| => |Phosphate| + |H+| + |Deoxyadenosine|	=>	c	0	10000	0	0	peg.1609	Nwi_1775
Not in SEED model|rxn00063	ATP pyrophosphohydrolase	Purine Metabolism	3.6.1.8	R00087	-8.243	0.748021	cpd00001 + cpd00002 => cpd00012 + cpd00018	|H2O| + |ATP| => |PPi| + |AMP|	=>	c	0	0	0	0	peg.1527	Nwi_1452
Not in SEED model|rxn00913	Guanosine 5'-monophosphate phosphohydrolase	Purine Metabolism	3.1.3.5,3.1.3.5	R01227	-2.317	0.735634	cpd00001 + cpd00126 => cpd00009 + cpd00067 + cpd00311	|H2O| + |GMP| => |Phosphate| + |H+| + |Guanosine|	=>	c	0	10000	0	0	peg.1609	Nwi_1775
Not in SEED model|rxn00915	GMP:pyrophosphate phosphoribosyltransferase	Purine Metabolism	2.4.2.7,2.4.2.8,2.4.2.22	R01229	3.01	0.976667	cpd00012 + cpd00126 <= cpd00103 + cpd00207	|PPi| + |GMP| <= |PRPP| + |Guanine|	<=	c	1	0	-10000	0	peg.2180, peg.2556	Nwi_2188, Nwi_2613
Not in SEED model|rxn01544	XMP:pyrophosphate phosphoribosyltransferase	Purine Metabolism	2.4.2.22,2.4.2.8	R02142	3.01	0.976667	cpd00012 + cpd00497 <= cpd00103 + cpd00309	|PPi| + |XMP| <= |PRPP| + |XAN|	<=	c	1	0	-10000	0	peg.2180	Nwi_2188
Not in SEED model|rxn00132	Adenosine 5'-monophosphate phosphohydrolase	Purine Metabolism	3.1.3.5,3.1.3.5	R00183	-2.317	0.735634	cpd00001 + cpd00018 => cpd00009 + cpd00067 + cpd00182	|H2O| + |AMP| => |Phosphate| + |H+| + |Adenosine|	=>	c	0	10000	0	0	peg.1609	Nwi_1775
Not in SEED model|rxn00304	GTP:pyruvate O2-phosphotransferase	Purine Metabolism	2.7.1.40	R00430	4.61	0.654305	cpd00020 + cpd00038 <=> cpd00031 + cpd00061	|Pyruvate| + |GTP| <=> |GDP| + |Phosphoenolpyruvate|	<=>	c	1	0	-10000	0	peg.554	Nwi_0986
rxn02518	2'-Deoxyinosine-5'-triphosphate pyrophosphohydrolase	Purine Metabolism	|3.6.1.19	R03531	-8.243	0.748021	cpd00001 + cpd00977 => cpd00012 + cpd03704	H2O + dITP => PPi + dIMP	=>	c	0	10000	0	0	peg.1527	Nwi_1452
rxn00301	Guanosine 5'-triphosphate pyrophosphohydrolase	Purine Metabolism	|3.6.1.8|3.6.1.19	R00426	-8.243	0.748021	cpd00001 + cpd00038 => cpd00012 + cpd00126	H2O + GTP => PPi + GMP	=>	c	0	10000	0	0	peg.1527	Nwi_1452
rxn01351	2'-Deoxyguanosine 5'-triphosphate pyrophosphohydrolase	Purine Metabolism	|3.6.1.19	R01855	-8.243	0.748021	cpd00001 + cpd00241 => cpd00012 + cpd00296	H2O + dGTP => PPi + dGMP	=>	c	0	10000	0	0	peg.1527	Nwi_1452
rxn01352	dGTP triphosphohydrolase	Purine Metabolism	|3.1.5.1	R01856	10000000	10000000	cpd00001 + cpd00241 <=> cpd00067 + cpd00277 + cpd00421	H2O + dGTP <=> H+ + Deoxyguanosine + Triphosphate	<=>	c	1	10000	-10000	0	peg.1720	Nwi_1808
rxn00514	Inosine 5'-triphosphate pyrophosphohydrolase	Purine Metabolism	|3.6.1.8|3.6.1.19	R00720	-8.243	0.748021	cpd00001 + cpd00068 => cpd00012 + cpd00114	H2O + ITP => PPi + IMP	=>	c	0	10000	0	0	peg.1527	Nwi_1452
rxn01962	XTP pyrophosphohydrolase	Purine Metabolism	|3.6.1.19	R02720	-8.243	0.748021	cpd00001 + cpd00530 => cpd00012 + cpd00497	H2O + XTP => PPi + XMP	=>	c	0	10000	0	0	peg.1527	Nwi_1452
rxn00770	ATP:D-ribose-5-phosphate pyrophosphotransferase	Purine Metabolism	|2.7.6.1	R01049	-4.5	0.23673	cpd00002 + cpd00101 <=> cpd00018 + cpd00103	ATP + ribose-5-phosphate <=> AMP + PRPP	<=>	c	1	10000	-10000	0	peg.2401	Nwi_2501
rxn00790	5-Phosphoribosylamine:pyrophosphate phosphoribosyltransferase	Purine Metabolism	|2.4.2.14	R01072	10.933	0.924103	cpd00012 + cpd00023 + cpd01982 <= cpd00001 + cpd00053 + cpd00103	PPi + L-Glutamate + 5-Phosphoribosylamine <= H2O + L-Glutamine + PRPP	<=	c	0	10000	0	0	peg.1430	Nwi_2017
rxn02895	5-Phospho-D-ribosylamine:glycine ligase (ADP-forming)	Purine Metabolism	|6.3.4.13	R04144	-6.354	0.856942	cpd00002 + cpd00033 + cpd01982 => cpd00008 + cpd00009 + cpd00067 + cpd02394	ATP + Glycine + 5-Phosphoribosylamine => ADP + Phosphate + H+ + GAR	=>	c	0	10000	0	0	peg.2454	Nwi_2552
rxn03004	10-Formyltetrahydrofolate:5'-phosphoribosylglycinamide	Purine Metabolism	|2.1.2.2	R04325	-6.68	1.54884	cpd00201 + cpd02394 <=> cpd00067 + cpd00087 + cpd02678	10-Formyl-THF + GAR <=> H+ + THF + N-Formyl-GAR	<=>	c	1	10000	-10000	0	peg.1083	Nwi_1598
rxn03084	5'-Phosphoribosylformylglycinamide:L-glutamine amido-ligase	Purine Metabolism	|6.3.5.3	R04463	-13.457	1.78183	cpd00001 + cpd00002 + cpd00053 + cpd02678 => cpd00008 + cpd00009 + cpd00023 + cpd00067 + cpd02826	H2O + ATP + L-Glutamine + N-Formyl-GAR => ADP + Phosphate + L-Glutamate + H+ + 5'-Phosphoribosylformylglycinamidine	=>	c	0	10000	0	0	peg.2120, peg.2121, peg.2123	Nwi_1305, Nwi_1306, Nwi_1308
rxn02937	2-(Formamido)-N1-(5-phosphoribosyl)acetamidine cyclo-ligase	Purine Metabolism	|6.3.3.1	R04208	20.656	2.35942	cpd00002 + cpd02826 <=> cpd00008 + cpd00009 + cpd00067 + cpd02140	ATP + 5'-Phosphoribosylformylglycinamidine <=> ADP + Phosphate + H+ + AIR	<=>	c	1	10000	-10000	0	peg.2259	Nwi_1597
rxn02938	1-(5-Phospho-D-ribosyl)-5-amino-4-imidazolecarboxylate carboxy-lyase	Purine Metabolism	|4.1.1.21	R04209	-1.32	0.732676	cpd00067 + cpd02893 => cpd00011 + cpd02140	H+ + 5'-Phosphoribosyl-4-carboxy-5-aminoimidazole => CO2 + AIR	=>	c	0	10000	0	0	peg.940, peg.941	Nwi_1001, Nwi_1002
rxn03147	1-(5-Phosphoribosyl)-5-amino-4-carboxyimidazole:L-aspartate ligase	Purine Metabolism	|6.3.2.6	R04591	-16.084	1.46394	cpd00002 + cpd00041 + cpd02893 => cpd00008 + cpd00009 + (2) cpd00067 + cpd02921	ATP + L-Aspartate + 5'-Phosphoribosyl-4-carboxy-5-aminoimidazole => ADP + Phosphate + (2) H+ + SAICAR	=>	c	0	10000	0	0	peg.2119	Nwi_1304
rxn03136	1-(5'-Phosphoribosyl)-5-amino-4-(N-succinocarboxamide)-imidazole	Purine Metabolism	|4.3.2.2	R04559	7.34	0.933038	cpd02921 <=> cpd00106 + cpd02851	SAICAR <=> Fumarate + AICAR	<=>	c	1	10000	-10000	0	peg.2057	Nwi_2167
rxn03137	10-Formyltetrahydrofolate:5'-phosphoribosyl-5-amino-4-	Purine Metabolism	|2.1.2.3	R04560	-5.44	1.57164	cpd00201 + cpd02851 <=> cpd00087 + cpd02884	10-Formyl-THF + AICAR <=> THF + FAICAR	<=>	c	1	10000	-10000	0	peg.628	Nwi_0158
rxn00832	IMP 1,2-hydrolase (decyclizing)	Purine Metabolism	|3.5.4.10	R01127	-2.583	2.29918	cpd00001 + cpd00114 <=> cpd02884	H2O + IMP <=> FAICAR	<=>	c	1	10000	-10000	0	peg.628	Nwi_0158
rxn00838	IMP:L-aspartate ligase (GDP-forming)	Purine Metabolism	|6.3.4.4	R01135	-2.594	1.29949	cpd00038 + cpd00041 + cpd00114 => cpd00009 + cpd00031 + (2) cpd00067 + cpd02375	GTP + L-Aspartate + IMP => Phosphate + GDP + (2) H+ + Adenylosuccinate	=>	c	0	10000	0	0	peg.2768	Nwi_2965
rxn00800	N6-(1,2-Dicarboxyethyl)AMP AMP-lyase	Purine Metabolism	|4.3.2.2	R01083	7.34	0.933038	cpd02375 <=> cpd00018 + cpd00106	Adenylosuccinate <=> AMP + Fumarate	<=>	c	1	10000	-10000	0	peg.2057	Nwi_2167
rxn00379	ATP:sulfate adenylyltransferase	Purine Metabolism	|2.7.7.4	R00529	12.57	1.01359	cpd00002 + cpd00048 + cpd00067 <=> cpd00012 + cpd00193	ATP + Sulfate + H+ <=> PPi + APS	<=>	c	1	10000	-10000	0	peg.2843, peg.2844	Nwi_2763, Nwi_2764
rxn00361	ATP:adenylylsulfate 3'-phosphotransferase	Purine Metabolism	|2.7.1.25	R00509	-4.5	0.23673	cpd00002 + cpd00193 <=> cpd00008 + cpd00044	ATP + APS <=> ADP + 3-phosphoadenylylsulfate	<=>	c	1	10000	-10000	0	peg.2844	Nwi_2764
rxn00065	ATP pyrophosphate-lyase (cyclizing)	Purine Metabolism	|4.6.1.1	R00089	1.05	2.1824	cpd00002 => cpd00012 + cpd00446	ATP => PPi + cAMP	=>	c	0	10000	0	0	peg.3049	Nwi_3040
rxn00062	ATP phosphohydrolase (protein-secreting)	Purine Metabolism	|3.6.1.3|3.6.1.5|3.6.1.8|3.6.1.15|3.6.3.1|3.6.3.2|3.6.3.3|3.6.3.4|3.6.3.5|3.6.3.6|3.6.3.7|3.6.3.8|3.6.3.9|3.6.3.10|3.6.3.11|3.6.3.12|3.6.3.14|3.6.3.15|3.6.3.16|3.6.3.17|3.6.3.18|3.6.3.19|3.6.3.20|3.6.3.21|3.6.3.22|3.6.3.23|3.6.3.24|3.6.3.25|3.6.3.26|3.6.3.27|3.6.3.28|3.6.3.29|3.6.3.30|3.6.3.31|3.6.3.32|3.6.3.33|3.6.3.34|3.6.3.35|3.6.3.36|3.6.3.37|3.6.3.38|3.6.3.39|3.6.3.40|3.6.3.41|3.6.3.42|3.6.3…	R00086	-6.817	0.717554	cpd00001 + cpd00002 => cpd00008 + cpd00009 + cpd00067	H2O + ATP => ADP + Phosphate + H+	=>	c	0	10000	0	0	SPONTANEOUS	SPONTANEOUS
rxn00148	ATP:pyruvate O2-phosphotransferase	Purine Metabolism	|2.7.1.40	R00200	4.61	0.654305	cpd00002 + cpd00020 <=> cpd00008 + cpd00061	ATP + Pyruvate <=> ADP + PEP	<=>	c	1	0	-10000	0	peg.554	Nwi_0986
rxn00839	ATP:nucleoside-diphosphate phosphatransferase	Purine Metabolism	|2.7.4.6	R01137	0	2	cpd00002 + cpd00177 <=> cpd00008 + cpd00115	ATP + dADP <=> ADP + dATP	<=>	c	1	10000	-10000	0	peg.1086	Nwi_1601
rxn01127	ATP:AMP phosphotransferase	Purine Metabolism	|2.7.4.3|2.7.4.11	R01547	0	2	cpd00002 + cpd00294 <=> cpd00008 + cpd00177	ATP + dAMP <=> ADP + dADP	<=>	c	1	10000	-10000	0	peg.1388	Nwi_1385
rxn05231	Ribonucleotide reductase: ADP	Purine Metabolism	|1.17.4.1	R02017	-17.299	2.29428	cpd00008 + cpd11421 => cpd00001 + cpd00177 + cpd11420	ADP + trdrd => H2O + dADP + trdox	=>	c	0	10000	0	0	peg.2690	Nwi_2887
rxn00097	ATP:AMP phosphotransferase	Purine Metabolism	|2.7.4.3	R00127	0	2	cpd00002 + cpd00018 <=> (2) cpd00008	ATP + AMP <=> (2) ADP	<=>	c	1	10000	-10000	0	peg.1388	Nwi_1385
rxn00139	AMP:pyrophosphate phosphoribosyltransferase	Purine Metabolism	|2.4.2.7|2.4.2.8	R00190	3.01	0.976667	cpd00012 + cpd00018 <= cpd00103 + cpd00128	PPi + AMP <= PRPP + Adenine	<=	c	0	10000	0	0	peg.2556	Nwi_2613
rxn00515	ATP:nucleoside-diphosphate phosphatransferase	Purine Metabolism	|2.7.4.6	R00722	0	2	cpd00002 + cpd00090 <=> cpd00008 + cpd00068	ATP + IDP <=> ADP + ITP	<=>	c	1	10000	-10000	0	peg.1086	Nwi_1601
rxn00834	IMP:NAD+ oxidoreductase	Purine Metabolism	|1.1.1.205	R01130	1.577	1.55505	cpd00001 + cpd00003 + cpd00114 <=> cpd00004 + cpd00067 + cpd00497	H2O + NAD + IMP <=> NADH + H+ + XMP	<=>	c	1	10000	-10000	0	peg.1901	Nwi_2146
rxn00917	Xanthosine-5'-phosphate:L-glutamine amido-ligase (AMP-forming)	Purine Metabolism	|6.3.5.2	R01231	-4.083	1.3839	cpd00001 + cpd00002 + cpd00053 + cpd00497 => cpd00012 + cpd00018 + cpd00023 + cpd00067 + cpd00126	H2O + ATP + L-Glutamine + XMP => PPi + AMP + L-Glutamate + H+ + GMP	=>	c	0	10000	0	0	peg.1898	Nwi_2143
rxn00239	ATP:(d)GMP phosphotransferase	Purine Metabolism	|2.7.4.8	R00332	0	2	cpd00002 + cpd00126 <=> cpd00008 + cpd00031	ATP + GMP <=> ADP + GDP	<=>	c	1	10000	-10000	0	peg.1304	Nwi_1683
rxn00242	Guanosine-3',5'-bis(diphosphate) 3'-pyrophosphohydrolase	Purine Metabolism	|3.1.7.2	R00336	-3.743	0.745682	cpd00001 + cpd00905 => cpd00012 + cpd00031	H2O + Guanosine 3',5'-bis(diphosphate) => PPi + GDP	=>	c	0	10000	0	0	peg.1164	Nwi_1922
rxn00237	ATP:nucleoside-diphosphate phosphatransferase	Purine Metabolism	|2.7.4.6	R00330	0	2	cpd00002 + cpd00031 <=> cpd00008 + cpd00038	ATP + GDP <=> ADP + GTP	<=>	c	1	10000	-10000	0	peg.1086	Nwi_1601
rxn00303	ATP:GTP 3'-pyrophosphotransferase	Purine Metabolism	|2.7.6.5	R00429	-4.5	0.23673	cpd00002 + cpd00038 <=> cpd00018 + cpd02740	ATP + GTP <=> AMP + Guanosine 5'-triphosphate,3'-diphosphate	<=>	c	1	10000	-10000	0	peg.1164	Nwi_1922
rxn05233	Ribonucleotide reductase: GDP	Purine Metabolism	|1.17.4.1	R02019	-17.299	2.29428	cpd00031 + cpd11421 => cpd00001 + cpd00295 + cpd11420	GDP + trdrd => H2O + dGDP + trdox	=>	c	0	10000	0	0	peg.2690	Nwi_2887
rxn01353	ATP:nucleoside-diphosphate phosphatransferase	Purine Metabolism	|2.7.4.6	R01857	0	2	cpd00002 + cpd00295 <=> cpd00008 + cpd00241	ATP + dGDP <=> ADP + dGTP	<=>	c	1	10000	-10000	0	peg.1086	Nwi_1601
rxn01509	ATP:(d)GMP phosphotransferase	Purine Metabolism	|2.7.4.8|2.7.4.12	R02090	0	2	cpd00002 + cpd00296 <=> cpd00008 + cpd00295	ATP + dGMP <=> ADP + dGDP	<=>	c	1	10000	-10000	0	peg.1304	Nwi_1683
rxn04457	rxn04457	Purine Metabolism		R06605	-14.55	1.20369	cpd00067 + cpd09027 => cpd00011 + cpd01567	H+ + 5-Hydroxy-2-oxo-4-ureido-2,5-dihydro-1H-imidazole-5-carboxylate => CO2 + (R)-Allantoin	=>	c	0	10000	0	0	SPONTANEOUS	SPONTANEOUS
rxn04132	rxn04132	Purine Metabolism		R06063	-39.343	3.67721	cpd00001 + cpd08625 => cpd00011 + cpd01567	H2O + 5-Hydroxyisourate => CO2 + (R)-Allantoin	=>	c	0	10000	0	0	SPONTANEOUS	SPONTANEOUS
rxn04133	rxn04133	Purine Metabolism		R06064	-39.343	3.67721	cpd00001 + cpd08625 => cpd00011 + cpd01092	H2O + 5-Hydroxyisourate => CO2 + Allantoin	=>	c	0	10000	0	0	SPONTANEOUS	SPONTANEOUS
rxn04456	rxn04456	Purine Metabolism		R06604	-14.55	1.20369	cpd00067 + cpd09027 => cpd00011 + cpd01092	H+ + 5-Hydroxy-2-oxo-4-ureido-2,5-dihydro-1H-imidazole-5-carboxylate => CO2 + Allantoin	=>	c	0	10000	0	0	SPONTANEOUS	SPONTANEOUS
rxn05229	NCAIR synthetase + NCAIR mutase	Purine Metabolism			-4.654	0.895376	cpd00002 + cpd00242 + cpd02140 => cpd00008 + cpd00009 + cpd00067 + cpd02893	ATP + H2CO3 + AIR => ADP + Phosphate + H+ + 5'-Phosphoribosyl-4-carboxy-5-aminoimidazole	=>	c	0	10000	0	0	peg.940, peg.941	Nwi_1001, Nwi_1002
PYRIMIDINE METABOLISM
Not in SEED model|rxn05818	Deoxycytidine triphosphate:DNA deoxynucleotidyltransferase	Pyrimidine Metabolism	2.7.7.7	R00377	240.61	-1.91448	cpd00356 <= cpd00012	dCTP <=> Ppi	<=	c	0				peg.107, peg.1296, peg.1640, peg.2050, peg.2939, peg.494, peg.76, peg.826, peg.838	Nwi_0002, Nwi_0093, Nwi_0105, Nwi_0357, Nwi_0369, Nwi_1463, Nwi_1675, Nwi_1860, Nwi_2860
Not in SEED model|rxn05819	Thymidine triphosphate:DNA deoxynucleotidyltransferase	Pyrimidine Metabolism	2.7.7.7	R00378	293.41	1.85161	cpd00357 <= cpd00012	TTP <=> Ppi	<=	c	0				peg.107, peg.1296, peg.1640, peg.2050, peg.2939, peg.494, peg.76, peg.826, peg.838	Nwi_0002, Nwi_0093, Nwi_0105, Nwi_0357, Nwi_0369, Nwi_1463, Nwi_1675, Nwi_1860, Nwi_2860
Not in SEED model|rxn01145	Thymidylate 5'-phosphohydrolase	Pyrimidine Metabolism	3.1.3.35,3.1.3.5,3.1.3.5)	R01569	-2.317	0.735634	cpd00001 + cpd00298 => cpd00009 + cpd00067 + cpd00184	|H2O| + |dTMP| => |Phosphate| + |H+| + |Thymidine|	=>	c	0				peg.1609	Nwi_1775
Not in SEED model|rxn01672	dCTP aminohydrolase	Pyrimidine Metabolism	3.5.4.13	R02325	-5.143	1.45906	cpd00001 + cpd00067 + cpd00356 => cpd00013 + cpd00358	|H2O| + |H+| + |dCTP| => |NH3| + |dUTP|	=>	c	0	10000	0		peg.610	Nwi_0140
Not in SEED model|rxn01218	2'-Deoxycytidine 5'-monophosphate phosphohydrolase	Pyrimidine Metabolism	3.1.3.5,3.1.3.5)	R01664	-2.317	0.735634	cpd00001 + cpd00206 => cpd00009 + cpd00067 + cpd00654	|H2O| + |dCMP| => |Phosphate| + |H+| + |Deoxycytidine|	=>	c	0	10000	0		peg.1609	Nwi_1775
Not in SEED model|rxn05845	Polyribonucleotide:orthophosphate nucleotidyltransferase	Pyrimidine Metabolism	2.7.7.8	R00440	-291.406	1.98338	cpd00009 <=> cpd00096	Phosphate <=> CDP	=>	c	0				peg.25	Nwi_0028
Not in SEED model|rxn05847	Uridine triphosphate:RNA nucleotidyltransferase (DNA-directed)	Pyrimidine Metabolism	2.7.7.6, 2.7.7.21.	R07283, R00442	280.45	1.99461	cpd00052 <=> cpd00012	CTP <=> Ppi	<=	c	0				peg.1165, peg.1352, peg.2218, peg.2219	Nwi_1350, Nwi_1351, Nwi_1388, Nwi_1923
Not in SEED model|rxn00367	CTP pyrophosphohydrolase	Pyrimidine Metabolism	3.6.1.8	R00515			cpd00001 + cpd00052 => cpd00012 + cpd00046	|H2O| + |CTP| => |PPi| + |CMP|	=>	c	0	10000	0		peg.1527	Nwi_1452
Not in SEED model|rxn00363	Cytidine-5'-monophosphate phosphohydrolase	Pyrimidine Metabolism	3.1.3.5,3.1.3.5)	R00511	-2.317	0.735634	cpd00001 + cpd00046 => cpd00009 + cpd00067 + cpd00367	|H2O| + |CMP| => |Phosphate| + |H+| + |Cytidine|	=>	c	0	10000	0		peg.1609	Nwi_1775
Not in SEED model|rxn00212	UDPglucose pyrophosphohydrolase	Pyrimidine Metabolism	3.6.1.8,3.6.1.9,3.6.1.45	R00287	-9.313	0.746895	cpd00001 + cpd00026 => cpd00089 + cpd00091	|H2O| + |UDP-glucose| => |Glucose-1-phosphate| + |UMP|	=>	c	0	10000	0		peg.1527	Nwi_1452
rxn00463	Uridine triphosphate pyrophosphohydrolase	Pyrimidine Metabolism	|3.6.1.8|3.6.1.19	R00662	-8.243	0.748021	cpd00001 + cpd00062 => cpd00012 + cpd00091	H2O + UTP => PPi + UMP	=>	c	0	10000	0	0	peg.1527	Nwi_1452
rxn00776	Uracil hydro-lyase (adding D-ribose 5-phosphate)	Pyrimidine Metabolism	|4.2.1.70	R01055	-11.947	0.694816	cpd00092 + cpd00101 <=> cpd00001 + cpd00859	Uracil + ribose-5-phosphate <=> H2O + Pseudouridine 5'-phosphate	<=>	c	1	10000	-10000	0	peg.1394, peg.2331, peg.2452, peg.3073, peg.42	Nwi_0026, Nwi_1394, Nwi_2431, Nwi_2550, Nwi_3066
rxn00414	Carbon-dioxide:L-glutamine amido-ligase (ADP-forming,	Pyrimidine Metabolism	|6.3.5.5	R00575	-11.257	0.954661	cpd00001 + (2) cpd00002 + cpd00053 + cpd00242 => (2) cpd00008 + cpd00009 + cpd00023 + cpd00067 + cpd00146	H2O + (2) ATP + L-Glutamine + H2CO3 => (2) ADP + Phosphate + L-Glutamate + H+ + Carbamoylphosphate	=>	c	0	10000	0	0	peg.2346, peg.2373	Nwi_2446, Nwi_2449
rxn01018	Carbamoyl-phosphate:L-aspartate carbamoyltransferase	Pyrimidine Metabolism	|2.1.3.2	R01397	-8.984	0.874223	cpd00041 + cpd00146 => cpd00009 + (2) cpd00067 + cpd00343	L-Aspartate + Carbamoylphosphate => Phosphate + (2) H+ + N-Carbamoyl-L-aspartate	=>	c	0	10000	0	0	peg.1379	Nwi_2007
rxn01465	(S)-Dihydroorotate amidohydrolase	Pyrimidine Metabolism	|3.5.2.3	R01993	-5.283	1.51044	cpd00001 + cpd00282 <=> cpd00067 + cpd00343	H2O + S-Dihydroorotate <=> H+ + N-Carbamoyl-L-aspartate	<=>	c	1	10000	-10000	0	peg.1380, peg.2684	Nwi_2008, Nwi_2703
rxn01360	(S)-Dihydroorotate:oxygen oxidoreductase	Pyrimidine Metabolism	|1.3.3.1|1.3.99.11	R01867	-26.9297	1.02711	cpd00007 + cpd00282 => cpd00025 + cpd00247	O2 + S-Dihydroorotate => H2O2 + Orotate	=>	c	0	10000	0	0	peg.155	Nwi_0464
rxn01362	Orotidine-5'-phosphate:pyrophosphate phosphoribosyltransferase	Pyrimidine Metabolism	|2.4.2.10	R01870	3.01	0.976667	cpd00012 + cpd00810 <= cpd00103 + cpd00247	PPi + Orotidylic acid <= PRPP + Orotate	<=	c	0	10000	0	0	peg.623	Nwi_0153
rxn00710	Orotidine-5'-phosphate carboxy-lyase	Pyrimidine Metabolism	|4.1.1.23	R00965	-1.32	0.732676	cpd00067 + cpd00810 => cpd00011 + cpd00091	H+ + Orotidylic acid => CO2 + UMP	=>	c	0	10000	0	0	peg.2156	Nwi_1862
rxn00119	ATP:nucleoside-phosphate phosphotransferase	Pyrimidine Metabolism	|2.7.4.4|2.7.4.14|2.7.4.22|2.7.4.-	R00158	0	2	cpd00002 + cpd00091 <=> cpd00008 + cpd00014	ATP + UMP <=> ADP + UDP	<=>	c	1	10000	-10000	0	peg.2048	Nwi_1857
rxn00117	ATP:nucleoside-diphosphate phosphatransferase	Pyrimidine Metabolism	|2.7.4.6	R00156	0	2	cpd00002 + cpd00014 <=> cpd00008 + cpd00062	ATP + UDP <=> ADP + UTP	<=>	c	1	10000	-10000	0	peg.1086	Nwi_1601
rxn00410	UTP:ammonia ligase(ADP-forming)	Pyrimidine Metabolism	|6.3.4.2	R00571	-1.674	1.46416	cpd00002 + cpd00013 + cpd00062 <=> cpd00008 + cpd00009 + cpd00052 + (2) cpd00067	ATP + NH3 + UTP <=> ADP + Phosphate + CTP + (2) H+	<=>	c	1	10000	-10000	0	peg.1887	Nwi_1833
rxn00364	ATP:CMP phosphotransferase	Pyrimidine Metabolism	|2.7.4.14	R00512	0	2	cpd00002 + cpd00046 <=> cpd00008 + cpd00096	ATP + CMP <=> ADP + CDP	<=>	c	1	10000	-10000	0	peg.678	Nwi_0208
rxn00409	ATP:nucleoside-diphosphate phosphatransferase	Pyrimidine Metabolism	|2.7.4.6	R00570	0	2	cpd00002 + cpd00096 <=> cpd00008 + cpd00052	ATP + CDP <=> ADP + CTP	<=>	c	1	10000	-10000	0	peg.1086	Nwi_1601
rxn05289	TRDR	Pyrimidine Metabolism	|1.8.1.9|1.6.4.5	R02016	4.712	2.48412	cpd00005 + cpd00067 + cpd11420 <=> cpd00006 + cpd11421	NADPH + H+ + trdox <=> NADP + trdrd	<=>	c	1	10000	-10000	0	peg.2352	Nwi_2453
rxn06076	2'-Deoxycytidine diphosphate:oxidized-thioredoxin 2'-oxidoreductase	Pyrimidine Metabolism	|1.17.4.1	R02024	17.299	2.29428	cpd00001 + cpd00533 + cpd11420 <= cpd00096 + cpd11421	H2O + dCDP + trdox <= CDP + trdrd	<=	c	0	10000	0	0	peg.2690	Nwi_2887
rxn01673	ATP:nucleoside-diphosphate phosphatransferase	Pyrimidine Metabolism	|2.7.4.6	R02326	0	2	cpd00002 + cpd00533 <=> cpd00008 + cpd00356	ATP + dCDP <=> ADP + dCTP	<=>	c	1	10000	-10000	0	peg.1086	Nwi_1601
rxn01219	ATP:CMP phosphotransferase	Pyrimidine Metabolism	|2.7.4.14	R01665	0	2	cpd00002 + cpd00206 <=> cpd00008 + cpd00533	ATP + dCMP <=> ADP + dCDP	<=>	c	1	10000	-10000	0	peg.678	Nwi_0208
rxn01517	ATP:dTMP phosphotransferase	Pyrimidine Metabolism	|2.7.4.4|2.7.4.9	R02098	0	2	cpd00002 + cpd00299 <=> cpd00008 + cpd00978	ATP + dUMP <=> ADP + dUDP	<=>	c	1	10000	-10000	0	peg.2048	Nwi_1857
rxn01678	ATP:nucleoside-diphosphate phosphatransferase	Pyrimidine Metabolism	|2.7.4.6	R02331	0	2	cpd00002 + cpd00978 <=> cpd00008 + cpd00358	ATP + dUDP <=> ADP + dUTP	<=>	c	1	10000	-10000	0	peg.1086	Nwi_1601
rxn01519	dUTP nucleotidohydrolase	Pyrimidine Metabolism	|3.6.1.19|3.6.1.23	R02100	-8.243	0.748021	cpd00001 + cpd00358 => cpd00012 + cpd00299	H2O + dUTP => PPi + dUMP	=>	c	0	10000	0	0	peg.1527, peg.41	Nwi_0044, Nwi_1452
rxn06075	2'-Deoxyuridine 5'-diphosphate:oxidized-thioredoxin	Pyrimidine Metabolism	|1.17.4.1	R02018	17.299	2.29428	cpd00001 + cpd00978 + cpd11420 <= cpd00014 + cpd11421	H2O + dUDP + trdox <= UDP + trdrd	<=	c	0	10000	0	0	peg.2690	Nwi_2887
rxn01512	ATP:nucleoside-diphosphate phosphatransferase	Pyrimidine Metabolism	|2.7.4.6	R02093	0	2	cpd00002 + cpd00297 <=> cpd00008 + cpd00357	ATP + dTDP <=> ADP + TTP	<=>	c	1	10000	-10000	0	peg.1086	Nwi_1601
rxn01513	ATP:dTMP phosphotransferase	Pyrimidine Metabolism	|2.7.4.9|2.7.4.12	R02094	0	2	cpd00002 + cpd00298 <=> cpd00008 + cpd00297	ATP + dTMP <=> ADP + dTDP	<=>	c	1	10000	-10000	0	peg.1572, peg.488	Nwi_0099, Nwi_1464
rxn01520	5,10-Methylenetetrahydrofolate:dUMP C-methyltransferase	Pyrimidine Metabolism	|2.1.1.45	R02101	-15.88	1.91405	cpd00125 + cpd00299 => cpd00298 + cpd00330	5,10-Methylene-THF + dUMP => dTMP + Dihydrofolate	=>	c	0	10000	0	0	peg.2609	Nwi_2351
rxn00412	UTP:ammonia ligase(ADP-forming)	Pyrimidine Metabolism	|6.3.4.2	R00573	-6.397	1.56276	cpd00001 + cpd00002 + cpd00053 + cpd00062 => cpd00008 + cpd00009 + cpd00023 + cpd00052 + (2) cpd00067	H2O + ATP + L-Glutamine + UTP => ADP + Phosphate + L-Glutamate + CTP + (2) H+	=>	c	0	10000	0	0	peg.1887	Nwi_1833
rxn00707	ITP:cytidine 5'-phosphotransferase	Pyrimidine Metabolism	|2.7.1.48	R00962	-4.5	0.23673	cpd00068 + cpd00367 <=> cpd00046 + cpd00090	ITP + Cytidine <=> CMP + IDP	<=>	c	1	10000	-10000	0	peg.678	Nwi_0208
rxn01521	5'-nucleotidase (dUMP)	Pyrimidine Metabolism	|3.1.3.5|3.1.3.5)	R02102	-2.317	0.735634	cpd00001 + cpd00299 => cpd00009 + cpd00067 + cpd00412	H2O + dUMP => Phosphate + H+ + Deoxyuridine	=>	c	0	10000	0	0	peg.1609	Nwi_1775
1.5. Amino Acid Metabolism
ALANINE, ASPARATE + GLUTAMATE METABOLISM
rxn00346	L-Aspartate 1-carboxy-lyase	Alanine, Aspartate + Glutamate Metabolism	|4.1.1.11|4.1.1.15	R00489	-3.09	0.5417	cpd00041 + cpd00067 => cpd00011 + cpd00085	L-Aspartate + H+ => CO2 + beta-Alanine	=>	c	0	10000	0	0	GAP FILLING
Not in SEED model|rxn00272	L-Alanine:glyoxylate aminotransferase	Alanine, Aspartate + Glutamate Metabolism	2.6.1.44	R00369	-1.46	0.300689	cpd00035 + cpd00040 <=> cpd00020 + cpd00033	|L-Alanine| + |Glyoxalate| <=> |Pyruvate| + |Glycine|	<=>	c	1	10000	-10000	0	peg.2313	Nwi_2413
Not in SEED model|rxn00502	3-Oxopropanoate:NADP+ oxidoreductase (decarboxylating,	Alanine, Aspartate + Glutamate Metabolism	1.2.1.18	R00706			cpd00006 + cpd00010 + cpd00191 <=> cpd00005 + cpd00011 + cpd00022	|NADP| + |CoA| + |3-Oxopropanoate| <=> |NADPH| + |CO2| + |Acetyl-CoA|	<=>	c	0	10000	0	0	peg.1914	Nwi_2159
Not in SEED model|rxn00656	L-Alanine:3-oxopropanoate aminotransferase	Alanine, Aspartate + Glutamate Metabolism	2.6.1.18	R00907	1	0.351998	cpd00035 + cpd00191 <=> cpd00020 + cpd00085	L-Alanine + 3-Oxopropanoate <=> Pyruvate + beta-Alanine	<=>	c	1	10000	-10000	0	peg.2437	Nwi_2537
rxn00340	L-Aspartate:ammonia ligase (AMP-forming)	Alanine, Aspartate + Glutamate Metabolism	|6.3.1.1	R00483	-3.52	0.913741	cpd00002 + cpd00013 + cpd00041 => cpd00012 + cpd00018 + cpd00132	ATP + NH3 + L-Aspartate => PPi + AMP + L-Asparagine	=>	c	0	10000	0	0	GAP FILLING
rxn01018	Carbamoyl-phosphate:L-aspartate carbamoyltransferase	Alanine, Aspartate + Glutamate Metabolism	|2.1.3.2	R01397	-8.984	0.874223	cpd00041 + cpd00146 => cpd00009 + (2) cpd00067 + cpd00343	L-Aspartate + Carbamoylphosphate => Phosphate + (2) H+ + N-Carbamoyl-L-aspartate	=>	c	0	10000	0	0	peg.1379	Nwi_2007
rxn00838	IMP:L-aspartate ligase (GDP-forming)	Alanine, Aspartate + Glutamate Metabolism	|6.3.4.4	R01135	-2.594	1.29949	cpd00038 + cpd00041 + cpd00114 => cpd00009 + cpd00031 + (2) cpd00067 + cpd02375	GTP + L-Aspartate + IMP => Phosphate + GDP + (2) H+ + Adenylosuccinate	=>	c	0	10000	0	0	peg.2768	Nwi_2965
rxn01434	L-Citrulline:L-aspartate ligase (AMP-forming)	Alanine, Aspartate + Glutamate Metabolism	|6.3.4.5	R01954	-0.12	1.77868	cpd00002 + cpd00041 + cpd00274 <=> cpd00012 + cpd00018 + cpd02152	ATP + L-Aspartate + Citrulline <=> PPi + AMP + L-Argininosuccinate	<=>	c	1	10000	-10000	0	GAP FILLING
rxn00800	N6-(1,2-Dicarboxyethyl)AMP AMP-lyase	Alanine, Aspartate + Glutamate Metabolism	|4.3.2.2	R01083	7.34	0.933038	cpd02375 <=> cpd00018 + cpd00106	Adenylosuccinate <=> AMP + Fumarate	<=>	c	1	10000	-10000	0	peg.2057	Nwi_2167
rxn00802	N-(L-Argininosuccinate) arginie-lyase	Alanine, Aspartate + Glutamate Metabolism	|4.3.2.1	R01086	7.34	0.933038	cpd02152 <=> cpd00051 + cpd00106	L-Argininosuccinate <=> L-Arginine + Fumarate	<=>	c	1	10000	-10000	0	peg.85	Nwi_0715
rxn00260	L-Aspartate:2-oxoglutarate aminotransferase	Alanine, Aspartate + Glutamate Metabolism	|2.6.1.1	R00355	0	2	cpd00024 + cpd00041 <=> cpd00023 + cpd00032	2-Oxoglutarate + L-Aspartate <=> L-Glutamate + Oxaloacetate	<=>	c	1	10000	-10000	0	peg.1208, peg.2783	Nwi_1648, Nwi_2980
rxn00262	L-Aspartic acid:oxygen oxidoreductase (deaminating)	Alanine, Aspartate + Glutamate Metabolism	|1.4.3.2|1.4.3.16	R00357	-23.0227	1.06194	cpd00001 + cpd00007 + cpd00041 => cpd00013 + cpd00025 + cpd00032	H2O + O2 + L-Aspartate => NH3 + H2O2 + Oxaloacetate	=>	c	0	10000	0	0	peg.2325	Nwi_2425
Not in SEED model|rxn00508	Succinate-semialdehyde:NAD+ oxidoreductase	Alanine, Aspartate + Glutamate Metabolism	1.2.1.16,1.2.1.24	R00713	-9.803	1.17612	cpd00001 + cpd00003 + cpd00199 <=> cpd00004 + cpd00036 + (2) cpd00067	|H2O| + |NAD| + |4-Oxobutanoate| => |NADH| + |Succinate| + (2) |H+|	=>	c	0	10000	0	0	peg.1526	Nwi_1451
Not in SEED model|rxn00509	Succinate-semialdehyde:NADP+ oxidoreductase	Alanine, Aspartate + Glutamate Metabolism	1.2.1.16	R00714	-9.803	1.17612	cpd00001 + cpd00006 + cpd00199 => cpd00005 + cpd00036 + (2) cpd00067	H2O + NADP + 4-Oxobutanoate <=> NADPH + Succinate + (2) H+	=>	c	0	10000	0	0	peg.1526	Nwi_1451
rxn00085	L-Glutamate:NADP+ oxidoreductase (transaminating)	Alanine, Aspartate + Glutamate Metabolism	|1.4.1.13	R00114	13.41	1.24978	cpd00006 + (2) cpd00023 <=> cpd00005 + cpd00024 + cpd00053 + cpd00067	NADP + (2) L-Glutamate <=> NADPH + 2-Oxoglutarate + L-Glutamine + H+	<=>	c	1	10000	-10000	0	peg.2756, peg.2757	Nwi_2953, Nwi_2954
rxn00182	L-Glutamate:NAD+ oxidoreductase (deaminating)	Alanine, Aspartate + Glutamate Metabolism	|1.4.1.2|1.4.1.3|1.4.1.4	R00243	8.687	1.31216	cpd00001 + cpd00003 + cpd00023 <=> cpd00004 + cpd00013 + cpd00024 + cpd00067	H2O + NAD + L-Glutamate <=> NADH + NH3 + 2-Oxoglutarate + H+	<=>	c	0	10000	0	0	peg.2484	Nwi_2286
rxn00184	L-Glutamate:NADP+ oxidoreductase (deaminating)	Alanine, Aspartate + Glutamate Metabolism	|1.4.1.3|1.4.1.4	R00248	8.687	1.31216	cpd00001 + cpd00006 + cpd00023 <=> cpd00005 + cpd00013 + cpd00024 + cpd00067	H2O + NADP + L-Glutamate <=> NADPH + NH3 + 2-Oxoglutarate + H+	<=>	c	0	10000	0	0	peg.2484	Nwi_2286
rxn00260	L-Aspartate:2-oxoglutarate aminotransferase	Alanine, Aspartate + Glutamate Metabolism	|2.6.1.1	R00355	0	2	cpd00024 + cpd00041 <=> cpd00023 + cpd00032	2-Oxoglutarate + L-Aspartate <=> L-Glutamate + Oxaloacetate	<=>	c	1	10000	-10000	0	peg.1208, peg.2783	Nwi_1648, Nwi_2980
rxn00193	L-Glutamate racemase	Alanine, Aspartate + Glutamate Metabolism	|5.1.1.3	R00260	0	2	cpd00023 <=> cpd00186	L-Glutamate <=> D-Glutamate	<=>	c	1	10000	-10000	0	peg.2132	Nwi_1317
rxn00187	L-Glutamate:ammonia ligase (ADP-forming)	Alanine, Aspartate + Glutamate Metabolism	|6.3.1.2	R00253	-2.094	0.888971	cpd00002 + cpd00013 + cpd00023 => cpd00008 + cpd00009 + cpd00053 + cpd00067	ATP + NH3 + L-Glutamate => ADP + Phosphate + L-Glutamine + H+	=>	c	0	10000	0	0	peg.1106	Nwi_1904
rxn00414	Carbon-dioxide:L-glutamine amido-ligase (ADP-forming,	Alanine, Aspartate + Glutamate Metabolism	|6.3.5.5	R00575	-11.257	0.954661	cpd00001 + (2) cpd00002 + cpd00053 + cpd00242 => (2) cpd00008 + cpd00009 + cpd00023 + cpd00067 + cpd00146	H2O + (2) ATP + L-Glutamine + H2CO3 => (2) ADP + Phosphate + L-Glutamate + H+ + Carbamoylphosphate	=>	c	0	10000	0	0	peg.2346, peg.2373	Nwi_2446, Nwi_2449
rxn00917	Xanthosine-5'-phosphate:L-glutamine amido-ligase (AMP-forming)	Alanine, Aspartate + Glutamate Metabolism	|6.3.5.2	R01231	-4.083	1.3839	cpd00001 + cpd00002 + cpd00053 + cpd00497 => cpd00012 + cpd00018 + cpd00023 + cpd00067 + cpd00126	H2O + ATP + L-Glutamine + XMP => PPi + AMP + L-Glutamate + H+ + GMP	=>	c	0	10000	0	0	peg.1898	Nwi_2143
rxn00190	Deamido-NAD+:L-glutamine amido-ligase (AMP-forming)	Alanine, Aspartate + Glutamate Metabolism	|6.3.5.1	R00257	-8.243	0.748021	cpd00001 + cpd00002 + cpd00053 + cpd00638 => cpd00003 + cpd00012 + cpd00018 + cpd00023	H2O + ATP + L-Glutamine + Deamido-NAD => NAD + PPi + AMP + L-Glutamate	=>	c	0	10000	0	0	peg.1987	Nwi_1225
rxn00790	5-Phosphoribosylamine:pyrophosphate phosphoribosyltransferase	Alanine, Aspartate + Glutamate Metabolism	|2.4.2.14	R01072	10.933	0.924103	cpd00012 + cpd00023 + cpd01982 <= cpd00001 + cpd00053 + cpd00103	PPi + L-Glutamate + 5-Phosphoribosylamine <= H2O + L-Glutamine + PRPP	<=	c	0	10000	0	0	peg.1430	Nwi_2017
rxn00555	L-Glutamine:D-fructose-6-phosphate aminotransferase (hexose	Alanine, Aspartate + Glutamate Metabolism	|2.6.1.16	R00768	-6.3	0.836906	cpd00053 + cpd00072 <=> cpd00023 + cpd00288	L-Glutamine + Fructose-6-phosphate <=> L-Glutamate + D-Glucosamine phosphate	<=>	c	1	10000	-10000	0	peg.1710	Nwi_1517
rxn00283	L-Alanine racemase	Alanine, Aspartate + Glutamate Metabolism	|5.1.1.1	R00401	0	2	cpd00035 <=> cpd00117	L-Alanine <=> D-Alanine	<=>	c	1	10000	-10000	0	peg.1385	Nwi_2014
rxn09310	thiazole phosphate synthesis	Alanine, Aspartate + Glutamate Metabolism			-37.973	1.75675	cpd00002 + cpd00069 + cpd00084 + cpd08289 => cpd00001 + cpd00011 + cpd00012 + cpd00018 + cpd00035 + cpd02654 + cpd15378	ATP + L-Tyrosine + L-Cysteine + 1-deoxy-D-xylulose5-phosphate => H2O + CO2 + PPi + AMP + L-Alanine + 4-Methyl-5--2-phosphoethyl-thiazole + 4-Hydroxy-benzylalcohol	=>	c	0	10000	0	0	peg.1259, peg.1263, peg.2365	Nwi_1661, Nwi_1665, Nwi_2466
GLYCINE, SERINE + THREONINE METABOLISM
Not in SEED model|rxn00275	Glycine:2-oxoglutarate aminotransferase	Glycine, Serine + Threonine Metabolism	2.6.1.4	R00372	1.46	0.300689	cpd00024 + cpd00033 <=> cpd00023 + cpd00040	2-Oxoglutarate + Glycine <=> L-Glutamate + Glyoxalate	<=>	c	1	10000	-10000	0	peg.2313	Nwi_2413
Not in SEED model|rxn00424	L-Serine:glyoxylate aminotransferase	Glycine, Serine + Threonine Metabolism	2.6.1.45	R00588			cpd00040 + cpd00054 <=> cpd00033 + cpd00145	|Glyoxalate| + |L-Serine| <=> |Glycine| + |Hydroxypyruvate|	<=>	c	1	10000	-10000	0	peg.2313	Nwi_2413
Not in SEED model|rxn00422	L-Serine:pyruvate aminotransferase	Glycine, Serine + Threonine Metabolism	2.6.1.51	R00585	0	2	cpd00020 + cpd00054 <=> cpd00035 + cpd00145	|Pyruvate| + |L-Serine| <=> |L-Alanine| + |Hydroxypyruvate|	<=>	c	1	10000	-10000	0	peg.2313	Nwi_2413
Not in SEED model|rxn00165	L-serine ammonia-lyase	Glycine, Serine + Threonine Metabolism	4.2.1.13,4.3.1.15,4.3.1.17,4.3.1.19	R00220,R00223	-7.51	0.642791	cpd00054 => cpd00013 + cpd00020	|L-Serine| => |NH3| + |Pyruvate|	=>	c	0	10000	0	0	peg.1192	Nwi_2254
Not in SEED model|rxn01833	Aminoacetone:oxygen oxidoreductase(deaminating)(flavin-containing)	Glycine, Serine + Threonine Metabolism	1.4.3.4,1.4.3.6,1.4.3.21	R02529	-21.5627	1.05191	cpd00001 + cpd00007 + cpd01298 => cpd00013 + cpd00025 + cpd00428	|H2O| + |O2| + |Aminoacetone| => |NH3| + |H2O2| + |2-Oxopropanal|	=>	c	0	10000	0	0	peg.180	Nwi_0489
rxn01011	D-Glycerate:NADP+ 2-oxidoreductase	Glycine, Serine + Threonine Metabolism	|1.1.1.26|1.1.1.29|1.1.1.81	R01388	6.22	1.09509	cpd00003 + cpd00223 <=> cpd00004 + cpd00067 + cpd00145	NAD + Glycerate <=> NADH + H+ + Hydroxypyruvate	<=>	c	1	0	0	0	peg.34	Nwi_0037
rxn01102	ATP:(R)-glycerate 3-phosphotransferase	Glycine, Serine + Threonine Metabolism	|2.7.1.31	R01514	-4.5	0.23673	cpd00002 + cpd00223 <=> cpd00008 + cpd00169	ATP + Glycerate <=> ADP + 3-Phosphoglycerate	<=>	c	1	10000	-10000	0	peg.332	Nwi_0566
rxn01101	3-Phospho-D-glycerate:NAD+ 2-oxidoreductase	Glycine, Serine + Threonine Metabolism	|1.1.1.95	R01513	6.22	1.09509	cpd00003 + cpd00169 <=> cpd00004 + cpd00067 + cpd02069	NAD + 3-Phosphoglycerate <=> NADH + H+ + 3-Phosphonooxypyruvate	<=>	c	1	10000	-10000	0	peg.2771	Nwi_2968
rxn02914	3-Phosphoserine:2-oxoglutarate aminotransferase	Glycine, Serine + Threonine Metabolism	|2.6.1.52	R04173	0	2	cpd00024 + cpd00738 <=> cpd00023 + cpd02069	2-Oxoglutarate + phosphoserine <=> L-Glutamate + 3-Phosphonooxypyruvate	<=>	c	1	10000	-10000	0	peg.2772	Nwi_2969
rxn00420	L-O-Phosphoserine phosphohydrolase	Glycine, Serine + Threonine Metabolism	|3.1.3.3	R00582	-2.317	0.735634	cpd00001 + cpd00738 => cpd00009 + cpd00054 + cpd00067	H2O + phosphoserine => Phosphate + L-Serine + H+	=>	c	0	10000	0	0	peg.2603	Nwi_2345
rxn00692	5,10-Methylenetetrahydrofolate:glycine hydroxymethyltransferase	Glycine, Serine + Threonine Metabolism	|2.1.2.1	R00945	-0.053	1.82578	cpd00001 + cpd00033 + cpd00125 <=> cpd00054 + cpd00087	H2O + Glycine + 5,10-Methylene-THF <=> L-Serine + THF	<=>	c	1	10000	-10000	0	peg.1428	Nwi_1727
rxn00599	Succinyl-CoA:glycine C-succinyl-transferase(decarboxylating)	Glycine, Serine + Threonine Metabolism	|2.3.1.37	R00830	2.156	1.19377	cpd00033 + cpd00067 + cpd00078 => cpd00010 + cpd00011 + cpd00338	Glycine + H+ + Succinyl-CoA => CoA + CO2 + 5-Aminolevulinate	=>	c	0	10000	0	0	peg.712	Nwi_0242
rxn06600	S-aminomethyldihydrolipoylprotein:(6S)-tetrahydrofolate	Glycine, Serine + Threonine Metabolism	|2.1.2.10	R04125	-3.534	2.07553	cpd00087 + cpd11830 => cpd00013 + cpd00125 + cpd12225	THF + S-Aminomethyldihydrolipoylprotein => NH3 + 5,10-Methylene-THF + Dihydrolipolprotein	=>	c	1	10000	-10000	0	peg.2100, peg.2101	Nwi_1285, Nwi_1286
rxn06493	dihydrolipoylprotein:NAD+ oxidoreductase	Glycine, Serine + Threonine Metabolism	|1.8.1.4	R03815	12.828	2.68504	cpd00003 + cpd12225 <=> cpd00004 + cpd00067 + cpd12005	NAD + Dihydrolipolprotein <=> NADH + H+ + Lipoylprotein	<=>	c	1	10000	-10000	0	peg.2099, peg.2100	Nwi_1284, Nwi_1285
rxn00737	L-threonine ammonia-lyase	Glycine, Serine + Threonine Metabolism	|4.3.1.19	R00996	-5.7	0.686677	cpd00161 => cpd00013 + cpd00094	threonine => NH3 + 2-Oxobutyrate	=>	c	0	10000	0	0	peg.1192	Nwi_2254
rxn01069	O-Phospho-L-homoserine phospho-lyase (adding water)	Glycine, Serine + Threonine Metabolism	|4.2.3.1|4.2.99.2	R01466	-4.127	0.779283	cpd00001 + cpd00809 => cpd00009 + cpd00067 + cpd00161	H2O + O-Phospho-L-homoserine => Phosphate + H+ + threonine	=>	c	0	10000	0	0	peg.699	Nwi_0229
rxn01300	ATP:L-homoserine O-phosphotransferase	Glycine, Serine + Threonine Metabolism	|2.7.1.39	R01771	-4.5	0.23673	cpd00002 + cpd00227 <=> cpd00008 + cpd00809	ATP + L-Homoserine <=> ADP + O-Phospho-L-homoserine	<=>	c	1	10000	-10000	0	peg.2291	Nwi_2688
rxn01301	L-Homoserine:NAD+ oxidoreductase	Glycine, Serine + Threonine Metabolism	|1.1.1.3	R01773	5.22	1.06983	cpd00003 + cpd00227 <=> cpd00004 + cpd00067 + cpd00346	NAD + L-Homoserine <=> NADH + H+ + L-Aspartate4-semialdehyde	<=>	c	1	10000	0	0	peg.1207	Nwi_1647
rxn01302	L-Homoserine:NADP+ oxidoreductase	Glycine, Serine + Threonine Metabolism	|1.1.1.3	R01775	5.22	1.06983	cpd00006 + cpd00227 <=> cpd00005 + cpd00067 + cpd00346	NADP + L-Homoserine <=> NADPH + H+ + L-Aspartate4-semialdehyde	<=>	c	1	10000	-10000	0	peg.1207	Nwi_1647
rxn01643	L-Aspartate-4-semialdehyde:NADP+ oxidoreductase (phosphorylating)	Glycine, Serine + Threonine Metabolism	|1.2.1.11	R02291	-0.356	1.19502	cpd00006 + cpd00009 + cpd00346 <= cpd00005 + cpd01977	NADP + Phosphate + L-Aspartate4-semialdehyde <= NADPH + 4-Phospho-L-aspartate	<=	c	0	10000	0	0	peg.2872	Nwi_2793
rxn00337	ATP:L-aspartate 4-phosphotransferase	Glycine, Serine + Threonine Metabolism	|2.7.2.4	R00480	2.63	0.290389	cpd00002 + cpd00041 + cpd00067 <=> cpd00008 + cpd01977	ATP + L-Aspartate + H+ <=> ADP + 4-Phospho-L-aspartate	<=>	c	1	10000	-10000	0	peg.848	Nwi_0379
rxn01106	2-Phospho-D-glycerate 2,3-phosphomutase	Glycine, Serine + Threonine Metabolism	|5.4.2.1|5.4.2.4	R01518	0	2	cpd00482 <=> cpd00169	2-Phospho-D-glycerate <=> 3-Phosphoglycerate	<=>	c	1	10000	-10000	0	peg.672	Nwi_0202
rxn06377	glycine:lipoylprotein oxidoreductase (decarboxylating +	Glycine, Serine + Threonine Metabolism	|1.4.4.2	R03425	-7.204	2.38994	cpd00033 + cpd00067 + cpd12005 => cpd00011 + cpd11830	Glycine + H+ + Lipoylprotein => CO2 + S-Aminomethyldihydrolipoylprotein	=>	c	1	10000	-10000	0	peg.2099	Nwi_1284
CYSTEINE + METHIONINE METABOLISM
Not in SEED model|rxn01735	L-Cystine Lysteine-lyase (deaminating)	Cysteine + Methionine Metabolism	4.4.1.1,4.4.1.8	R02408	10000000	10000000	cpd00001 + cpd00381 <=> cpd00013 + cpd00020 + cpd01347	|H2O| + |L-Cystine| <=> |NH3| + |Pyruvate| + |Thiocysteine|	<=>	c	1	10000	-10000	0	peg.1866	Nwi_1530
Not in SEED model|rxn01757	L-Cysteate:2-oxoglutarate aminotransferase	Cysteine + Methionine Metabolism	2.6.1.1	R02433	0.0000	2.0000	cpd00024 + cpd00395 <=> cpd00023 + cpd03285	|2-Oxoglutarate| + |L-Cysteate| <=> |L-Glutamate| + |3-Sulfopyruvate|	<=>	c	1	10000	-10000	0	peg.2783	Nwi_2980
Not in SEED model|rxn00647	L-Cysteine:2-oxoglutarate aminotransferase	Cysteine + Methionine Metabolism	2.6.1.3,2.6.1.1	R00895,R00896			cpd00024 + cpd00084 <=> cpd00023 + cpd00706	|2-Oxoglutarate| + |L-Cysteine| <=> |L-Glutamate| + |Mercaptopyruvate|	<=>	c	1	10000	-10000	0	peg.2783	Nwi_2980
Not in SEED model|rxn00566	L-Cysteine L-homocysteine-lyase (deaminating)	Cysteine + Methionine Metabolism	4.1.99.1,4.4.1.1,4.4.1.8	R00782	1.761	1.14096	cpd00001 + cpd00084 => cpd00013 + cpd00020 + cpd00239	|H2O| + |L-Cysteine| => |NH3| + |Pyruvate| + |H2S|	=>	c	0	10000	0	0	peg.1866	Nwi_1530
Not in SEED model|rxn02229	3-Mercaptopyruvate:cyanide sulfurtransferase	Cysteine + Methionine Metabolism	2.8.1.2	R03105	-1.0760	0.9613	cpd00081 + cpd00706 <=> cpd00020 + cpd00268	|Sulfite| + |Mercaptopyruvate| => |Pyruvate| + |H+| + |H2S2O3|	=>	c	1	10000	-10000	0	peg.2390	Nwi_2490
Not in SEED model|rxn01906	3-Sulfino-L-alanine:2-oxoglutarate aminotransferase	Cysteine + Methionine Metabolism	2.6.1.1	R02619	0.0000	2.0000	cpd00024 + cpd00467 <=> cpd00023 + cpd03284	|2-Oxoglutarate| + |3-Sulfinoalanine| <=> |L-Glutamate| + |3-Sulfinopyruvate|	<=>	c	1	10000	-10000	0	peg.2783	Nwi_2980
rxn00423	serine O-acetyltransferase	Cysteine + Methionine Metabolism	|2.3.1.30	R00586	-3.614	1.17862	cpd00022 + cpd00054 => cpd00010 + cpd00722	Acetyl-CoA + L-Serine => CoA + O-Acetyl-L-serine	=>	c	0	10000	0	0	peg.2065	Nwi_2176
rxn00649	O3-Acetyl-L-serine acetate-lyase (adding hydrogen sulfide)	Cysteine + Methionine Metabolism	|2.5.1.47|2.5.1.65|4.2.99.8	R00897	-12.954	1.04616	cpd00239 + cpd00722 => cpd00029 + cpd00067 + cpd00084	H2S + O-Acetyl-L-serine => Acetate + H+ + L-Cysteine	=>	c	0	10000	0	0	peg.1671	Nwi_1794
rxn05733	cysteine synthase (Thiosulfate)	Cysteine + Methionine Metabolism	|4.2.99.8|2.5.1.47|2.5.1.49	R04859	-13.986	2.13524	cpd00268 + cpd00722 + cpd11421 <=> cpd00029 + cpd00081 + cpd00084 + cpd11420	H2S2O3 + O-Acetyl-L-serine + trdrd <=> Acetate + Sulfite + L-Cysteine + trdox	<=>	c	1	10000	-10000	0	peg.1671	Nwi_1794
Not in SEED model|rxn00740	O-Succinyl-L-homoserine succinate-lyase (adding cysteine)	Cysteine + Methionine Metabolism	2.5.1.48,4.2.99.9	R00999	-9.653	0.915264	cpd00001 + cpd00822 => cpd00013 + cpd00036 + cpd00067 + cpd00094	|H2O| + |O-Succinyl-L-homoserine| => |NH3| + |Succinate| + |H+| + |2-Oxobutyrate|	=>	c	0	10000	0	0	peg.242	Nwi_0592
Not in SEED model|rxn01816	O-Succinyl-L-homoserine succinate-lyase (adding cysteine)	Cysteine + Methionine Metabolism	2.5.1.48,4.2.99.9	R02508,R03260	-1.714	1.06888	cpd00036 + cpd00424 <=> cpd00084 + cpd00822	|Succinate| + |Cystathionine| <=> |L-Cysteine| + |O-Succinyl-L-homoserine|	<=>	c	1	10000	-10000	0	peg.242	Nwi_0592
Not in SEED model|rxn02302	O-Acetyl-L-homoserine succinate-lyase (adding cysteine)	Cysteine + Methionine Metabolism	2.5.1.49,4.2.99.9	R03217	0.174	1.17986	cpd00084 + cpd00790 <=> cpd00029 + cpd00424	|L-Cysteine| + |O-Acetyl-L-homoserine| <=> |Acetate| + |Cystathionine|	<=>	c	1	10000	-10000	0	peg.242	Nwi_0592
Not in SEED model|rxn00950	Cystathionine L-homocysteine-lyase (deaminating)	Cysteine + Methionine Metabolism	4.4.1.8	R01285,R01286	-1.837	1.26467	cpd00001 + cpd00424 => cpd00013 + cpd00020 + cpd00135	|H2O| + |Cystathionine| => |NH3| + |Pyruvate| + |Homocysteine|	=>	c	0	10000	0	0	peg.1866	Nwi_1530
rxn01303	Acetyl-CoA:L-homoserine O-acetyltransferase	Cysteine + Methionine Metabolism	|2.3.1.31	R01776	-3.614	1.17862	cpd00022 + cpd00227 => cpd00010 + cpd00790	Acetyl-CoA + L-Homoserine => CoA + O-Acetyl-L-homoserine	=>	c	0	10000	0	0	peg.229	Nwi_0585
rxn00952	O-Acetyl-L-homoserine acetate-lyase (adding methanethiol)	Cysteine + Methionine Metabolism	|2.5.1.49|4.2.99.8|4.2.99.10	R01287	-12.954	1.04616	cpd00239 + cpd00790 => cpd00029 + cpd00067 + cpd00135	H2S + O-Acetyl-L-homoserine => Acetate + H+ + Homocysteine	=>	c	0	10000	0	0	peg.1461	Nwi_1420
rxn06078	O-Acetyl-L-homoserine acetate-lyase (adding methanethiol)	Cysteine + Methionine Metabolism	|2.5.1.49	R02026	-13.986	2.13524	cpd00268 + cpd00790 + cpd11421 <=> cpd00029 + cpd00081 + cpd00135 + cpd11420	H2S2O3 + O-Acetyl-L-homoserine + trdrd <=> Acetate + Sulfite + Homocysteine + trdox	<=>	c	1	10000	-10000	0	peg.1461	Nwi_1420
rxn05957	O-Succinyl-L-homoserine succinate-lyase (adding cysteine)	Cysteine + Methionine Metabolism	|2.5.1.48|4.2.99.9|2.5.1.-	R01288	-11.414	0.919185	cpd00239 + cpd00822 <=> cpd00036 + cpd00067 + cpd00135	H2S + O-Succinyl-L-homoserine <=> Succinate + H+ + Homocysteine	<=>	c	1	10000	-10000	0	peg.1461	Nwi_1420
rxn00141	S-Adenosyl-L-homocysteine hydrolase	Cysteine + Methionine Metabolism	|3.3.1.1	R00192	5.673	1.10362	cpd00001 + cpd00019 <=> cpd00135 + cpd00182	H2O + S-Adenosyl-homocysteine <=> Homocysteine + Adenosine	<=>	c	1	10000	-10000	0	peg.2652	Nwi_2377
rxn00143	S-Adenosyl-L-homocysteine homocysteinylribohydrolase	Cysteine + Methionine Metabolism	|3.2.2.9	R00194	-0.733	0.964152	cpd00001 + cpd00019 <=> cpd00128 + cpd02227	H2O + S-Adenosyl-homocysteine <=> Adenine + S-Ribosylhomocysteine	<=>	c	1	10000	-10000	0	peg.3074	Nwi_3067
rxn03052	5-Methyltetrahydropteroyltri-L-glutamate:L-homocysteine	Cysteine + Methionine Metabolism	|2.1.1.14	R04405	-6.406	1.27114	cpd00135 + cpd02738 <=> cpd00060 + cpd02555	Homocysteine + 5-Methyltetrahydropteroyltri-L-glutamate <=> L-Methionine + Tetrahydropteroyltri-L-glutamate	<=>	c	1	10000	-10000	0	peg.2693	Nwi_2890
rxn00693	5-Methyltetrahydrofolate:L-homocysteine S-methyltransferase	Cysteine + Methionine Metabolism	|2.1.1.13|2.1.1.14	R00946	-6.406	1.27114	cpd00135 + cpd00345 <=> cpd00060 + cpd00087	Homocysteine + 5-Methyltetrahydrofolate <=> L-Methionine + THF	<=>	c	1	10000	-10000	0	peg.752	Nwi_0283
rxn06077	L-methionine:oxidized-thioredoxin S-oxidoreductase	Cysteine + Methionine Metabolism	|1.8.4.13|1.8.4.14	R02025	10000000	10000000	cpd00001 + cpd00060 + cpd11420 <=> cpd01914 + cpd11421	H2O + L-Methionine + trdox <=> L-Methionine S-oxide + trdrd	<=>	c	1	10000	-10000	0	peg.539	Nwi_0971
rxn00126	ATP:L-methione S-adenosyltransferase	Cysteine + Methionine Metabolism	|2.5.1.6	R00177	-3.087	2.36324	cpd00001 + cpd00002 + cpd00060 => cpd00009 + cpd00012 + cpd00017	H2O + ATP + L-Methionine => Phosphate + PPi + S-Adenosyl-L-methionine	=>	c	0	10000	0	0	peg.2653	Nwi_2378
rxn01021	Methylthioadenosine methylthioribohydrolase	Cysteine + Methionine Metabolism	|3.2.2.9|3.2.2.16	R01401	-0.733	0.964152	cpd00001 + cpd00147 <=> cpd00128 + cpd01981	H2O + MTA <=> Adenine + methylthioribose	<=>	c	1	10000	-10000	0	peg.3074	Nwi_3067
Not in SEED model or KEGG annotation|Rxn02894	ATP:S5-methyl-5-thio-D-ribose 1-phosphotransferase	Cysteine + Methionine Metabolism	2.7.1.100	R04143	-4.5	0.23673	cpd00002 + cpd01981 <=> cpd00008 + cpd02574	|ATP| + |5-Methylthio-D-ribose| <=> |ADP| + |methylthioribose-1-phosphate|	<=>	c	1	10000	-10000	0	GAP FILLING	GAP FILLING
Not in SEED model or KEGG annotation|Rxn03057	5-Methylthio-5-deoxy-D-ribose-1-phosphate ketol-isomerase	Cysteine + Methionine Metabolism	5.3.1.23	R04420	0.62	1.30148	cpd02574 <=> cpd02791	|methylthioribose-1-phosphate| <=> |methylthioribulose-1-phosphate|	<=>	c	1	10000	-10000	0	GAP FILLING	GAP FILLING
Not in SEED model or KEGG annotation|Rxn05104	S-Methyl-5-thio-D-ribulose-1-phosphate hydro-lyase	Cysteine + Methionine Metabolism	4.2.1.109	R07392	-8.167	0.693353	cpd02791 => cpd00001 + cpd11295	|methylthioribulose-1-phosphate| => |H2O| + |2,3-diketo5-methylthio-1-phosphopentane|	=>	c	0	10000	0	0	GAP FILLING	GAP FILLING
Not in SEED model or KEGG annotation|Rxn05105	2,3-diketo-5-methylthiopentyl-1-phosphate enolase	Cysteine + Methionine Metabolism	3.1.3.77	R07393	8.94	1.10334	cpd11295 <= cpd00067 + cpd11296	|2,3-diketo5-methylthio-1-phosphopentane| <=> |H+| + |2-Hydroxy-3-keto-5-methylthiopentenyl-1-phosphate|	<=>	c	0	10000	0	0	GAP FILLING	GAP FILLING
Not in SEED model or KEGG annotation|Rxn05106	2-hydroxy-3-keto-5-methylthiopentenyl-1-phosphate phophatase	Cysteine + Methionine Metabolism	3.1.3.77	R07394	-2.317	0.735634	cpd00001 + cpd11296 => cpd00009 + cpd00067 + cpd11255	|H2O| + |2-Hydroxy-3-keto-5-methylthiopentenyl-1-phosphate| => |Phosphate| + |H+| + |1,2-dihydroxy-3-keto-5-methylthiopentene|	=>	c	0	10000	0	0	GAP FILLING	GAP FILLING
Not in SEED model or KEGG annotation|Rxn05092	1,2-dihydroxy-5-(methylthio)pent-1-en-3-one:oxygen oxidoreductase	Cysteine + Methionine Metabolism	1.13.11.54	R07364	-130.64	1.30593	cpd00007 + cpd11255 => cpd00047 + cpd00067 + cpd00869	|O2| + |1,2-dihydroxy-3-keto-5-methylthiopentene| => |Formate| + |H+| + |4-methylthio 2-oxobutyrate|	=>	c	0	10000	0	0	GAP FILLING	GAP FILLING
Not in SEED model or KEGG annotation|Rxn05108	2-keto-4-methylthiobutyrate transamination	Cysteine + Methionine Metabolism	2.6.1.5,2.6.1.57	R07396	0	2	cpd00023 + cpd00869 <=> cpd00024 + cpd00060	|L-Glutamate| + |4-methylthio 2-oxobutyrate| <=> |2-Oxoglutarate| + |L-Methionine|	<=>	c	1	10000	-10000	0	GAP FILLING	GAP FILLING
Not in SEED model or KEGG annotation|rxn00127	'S-Adenosyl-L-methionine carboxy-lyase'	Cysteine + Methionine Metabolism	4.1.1.5	R00178	-3.09	0.5417	cpd00017 + cpd00067 => cpd00011 + cpd00837	S-Adenosyl-L-methionine + H+ => CO2 + S-Adenosylmethioninamine	=>	c	0	10000	0	0	GAP FILLING	GAP FILLING
Not in SEED model or KEGG annotation|rxn01406	'S-Adenosylmethioninamineputrescine 3-aminopropyltransferase'	Cysteine + Methionine Metabolism	2.5.1.1	R01920	-10.46	2.36612	cpd00118 + cpd00837 <=> cpd00067 + cpd00147 + cpd00264	Putrescine + S-Adenosylmethioninamine <=> H+ + MTA + Spermidine	<=>	c	1	10000	-10000	0	GAP FILLING	GAP FILLING
Not in SEED model|rxn00950	Cystathionine L-homocysteine-lyase (deaminating)	Cysteine + Methionine Metabolism	4.4.1.8	R01285,R01286	-1.837	1.26467	cpd00001 + cpd00424 => cpd00013 + cpd00020 + cpd00135	|H2O| + |Cystathionine| => |NH3| + |Pyruvate| + |Homocysteine|	=>	c	0	10000	0	0	peg.1866	Nwi_1530
Not in SEED model|rxn01816	O-Succinyl-L-homoserine succinate-lyase (adding cysteine)	Cysteine + Methionine Metabolism	2.5.1.48,4.2.99.9	R02508,R03260	-1.714	1.06888	cpd00036 + cpd00424 <=> cpd00084 + cpd00822	|Succinate| + |Cystathionine| <=> |L-Cysteine| + |O-Succinyl-L-homoserine|	<=>	c	1	10000	-10000	0	peg.242	Nwi_0592
rxn05256	APSPTi	Cysteine + Methionine Metabolism	|1.8.4.10	R07176	-16.602	2.36857	cpd00193 + cpd11421 => cpd00018 + cpd00081 + cpd11420	APS + trdrd => AMP + Sulfite + trdox	=>	c	0	10000	0	0	peg.2841	Nwi_2761
rxn09240	Sulfate adenyltransferase	Cysteine + Methionine Metabolism	|2.7.7.4		5.753	1.2538	cpd00001 + cpd00002 + cpd00038 + cpd00048 <=> cpd00009 + cpd00012 + cpd00031 + cpd00193	H2O + ATP + GTP + Sulfate <=> Phosphate + PPi + GDP + APS	<=>	c	1	10000	-10000	0	peg.2843, peg.2844	Nwi_2763, Nwi_2764
rxn11944	Methyltransferase	Cysteine + Methionine Metabolism	|2.1.1.-		6.74	2.32676	cpd00019 + cpd00067 + cpd02738 <=> cpd00017 + cpd02555	S-Adenosyl-homocysteine + H+ + 5-Methyltetrahydropteroyltri-L-glutamate <=> S-Adenosyl-L-methionine + Tetrahydropteroyltri-L-glutamate	<=>	c	1	10000	-10000	0	peg.2693	Nwi_2890
VALINE, LEUCINE + ISOLEUCINE BIOSYNTHESIS
rxn00737	L-threonine ammonia-lyase	Valine, Leucine + Isoleucine Biosynthesis	|4.3.1.19	R00996	-5.7	0.686677	cpd00161 => cpd00013 + cpd00094	threonine => NH3 + 2-Oxobutyrate	=>	c	0	10000	0	0	peg.1192	Nwi_2254
rxn00011	pyruvate:thiamin diphosphate acetaldehydetransferase	Valine, Leucine + Isoleucine Biosynthesis	|1.2.4.1|2.2.1.6|4.1.1.1	R00014	6.87	0.764453	cpd00011 + cpd03049 <= cpd00020 + cpd00056 + cpd00067	CO2 + 2-Hydroxyethyl-ThPP <= Pyruvate + TPP + H+	<=	c	0	10000	0	0	peg.1729, peg.1730, peg.2600, peg.2601	Nwi_1817, Nwi_1818, Nwi_2342, Nwi_2343
rxn02185	2-Acetolactate pyruvate-lyase (carboxylating)	Valine, Leucine + Isoleucine Biosynthesis	|2.2.1.6	R03050|R04672	3.66	0.602159	cpd00056 + cpd00668 <=> cpd00020 + cpd03049	TPP + ALCTT <=> Pyruvate + 2-Hydroxyethyl-ThPP	<=>	c	1	10000	-10000	0	peg.2600, peg.2601	Nwi_2342, Nwi_2343
rxn03194	(S)-2-Aceto-2-hydroxybutanoate pyruvate-lyase (carboxylating)	Valine, Leucine + Isoleucine Biosynthesis	|2.2.1.6	R04673	-3.66	0.602159	cpd00094 + cpd03049 <=> cpd00056 + cpd00498	2-Oxobutyrate + 2-Hydroxyethyl-ThPP <=> TPP + 2-Aceto-2-hydroxybutanoate	<=>	c	1	10000	-10000	0	peg.2600, peg.2601	Nwi_2342, Nwi_2343
rxn03436	(S)-2-Aceto-2-hydroxybutanoate:NADP+ oxidoreductase (isomerizing)	Valine, Leucine + Isoleucine Biosynthesis	|1.1.1.86|5.4.99.3	R05069	2.46	0.183	cpd00498 <=> cpd10162	2-Aceto-2-hydroxybutanoate <=> (R)-3-Hydroxy-3-methyl-2-oxopentanoate	<=>	c	1	10000	-10000	0	peg.2578	Nwi_2341
rxn03435	(R)-2,3-Dihydroxy-3-methylpentanoate:NADP+ oxidoreductase	Valine, Leucine + Isoleucine Biosynthesis	|1.1.1.86	R05068	6.22	1.09509	cpd00006 + cpd02535 <=> cpd00005 + cpd00067 + cpd10162	NADP + 2,3-Dihydroxy-3-methylvalerate <=> NADPH + H+ + (R)-3-Hydroxy-3-methyl-2-oxopentanoate	<=>	c	1	10000	-10000	0	peg.2578	Nwi_2341
rxn03437	(R)-2,3-Dihydroxy-3-methylpentanoate hydro-lyase	Valine, Leucine + Isoleucine Biosynthesis	|4.2.1.9	R05070	-6.747	0.684249	cpd02535 => cpd00001 + cpd00508	2,3-Dihydroxy-3-methylvalerate => H2O + 3MOP	=>	c	0	10000	0	0	peg.683	Nwi_0213
rxn01575	L-Isoleucine:2-oxoglutarate aminotransferase	Valine, Leucine + Isoleucine Biosynthesis	|2.6.1.42	R02199	0	2	cpd00024 + cpd00322 <=> cpd00023 + cpd00508	2-Oxoglutarate + L-Isoleucine <=> L-Glutamate + 3MOP	<=>	c	1	10000	-10000	0	peg.1523, peg.2420	Nwi_1448, Nwi_2520
rxn02187	2-Acetolactate methylmutase	Valine, Leucine + Isoleucine Biosynthesis	|5.4.99.3|1.1.1.86	R05071|R03052	2.46	0.183	cpd00668 <=> cpd02569	ALCTT <=> 2-Oxo-3-hydroxyisovalerate	<=>	c	1	10000	-10000	0	peg.2578	Nwi_2341
rxn03068	(R)-2,3-Dihydroxy-3-methylbutanoate:NADP+ oxidoreductase	Valine, Leucine + Isoleucine Biosynthesis	|1.1.1.86	R04440	6.22	1.09509	cpd00006 + cpd02498 <=> cpd00005 + cpd00067 + cpd02569	NADP + 2,3-Dihydroxy-isovalerate <=> NADPH + H+ + 2-Oxo-3-hydroxyisovalerate	<=>	c	1	10000	-10000	0	peg.2578	Nwi_2341
rxn00898	2,3-Dihydroxy-3-methylbutanoate hydro-lyase	Valine, Leucine + Isoleucine Biosynthesis	|4.2.1.9	R01209|R04441	-6.747	0.684249	cpd02498 => cpd00001 + cpd00123	2,3-Dihydroxy-isovalerate => H2O + 3-Methyl-2-oxobutanoate	=>	c	0	10000	0	0	peg.683	Nwi_0213
rxn00903	L-Valine:2-oxoglutarate aminotransferase	Valine, Leucine + Isoleucine Biosynthesis	|2.6.1.6|2.6.1.42	R01214	0	2	cpd00024 + cpd00156 <=> cpd00023 + cpd00123	2-Oxoglutarate + L-Valine <=> L-Glutamate + 3-Methyl-2-oxobutanoate	<=>	c	1	10000	-10000	0	peg.1523, peg.2420	Nwi_1448, Nwi_2520
rxn00904	L-Valine:pyruvate aminotransferase	Valine, Leucine + Isoleucine Biosynthesis	|2.6.1.66	R01215	0	2	cpd00020 + cpd00156 <=> cpd00035 + cpd00123	Pyruvate + L-Valine <=> L-Alanine + 3-Methyl-2-oxobutanoate	<=>	c	1	10000	-10000	0	GAP FILLING	GAP FILLING
rxn00902	3-Carboxy-3-hydroxy-4-methylpentanoate 3-methyl-2-oxobutanoate-lyase	Valine, Leucine + Isoleucine Biosynthesis	|2.3.3.13|4.1.3.12	R01213	8.927	1.30861	cpd00010 + cpd00067 + cpd01646 <= cpd00001 + cpd00022 + cpd00123	CoA + H+ + 2-Isopropylmalate <= H2O + Acetyl-CoA + 3-Methyl-2-oxobutanoate	<=	c	0	10000	0	0	peg.1993, peg.2576	Nwi_1231, Nwi_2338
rxn02789	2-Isopropylmalate hydro-lyase	Valine, Leucine + Isoleucine Biosynthesis	|4.2.1.33	R03968	1.473	0.898103	cpd01646 <=> cpd00001 + cpd01710	2-Isopropylmalate <=> H2O + 2-Isopropylmaleate	<=>	c	1	10000	-10000	0	peg.2865, peg.2870	Nwi_2785, Nwi_2791
rxn02811	3-Isopropylmalate hydro-lyase	Valine, Leucine + Isoleucine Biosynthesis	|4.2.1.33	R04001	0.053	0.8965	cpd02693 <=> cpd00001 + cpd01710	3-Isopropylmalate <=> H2O + 2-Isopropylmaleate	<=>	c	1	10000	-10000	0	peg.2865, peg.2870	Nwi_2785, Nwi_2791
rxn03062	3-Isopropylmalate:NAD+ oxidoreductase	Valine, Leucine + Isoleucine Biosynthesis	|1.1.1.85	R04426	6.22	1.09509	cpd00003 + cpd02693 <=> cpd00004 + cpd00067 + cpd02605	NAD + 3-Isopropylmalate <=> NADH + H+ + 2-isopropyl-3-oxosuccinate	<=>	c	1	10000	-10000	0	peg.2874	Nwi_2795
rxn01208	2-Oxo-4-methyl-3-carboxypentanoate decarboxylation	Valine, Leucine + Isoleucine Biosynthesis	Undetermined	R01652	3.09	0.5417	cpd00011 + cpd00200 <= cpd00067 + cpd02605	CO2 + 4MOP <= H+ + 2-isopropyl-3-oxosuccinate	<=	c	0	10000	0	0	SPONTANEOUS	SPONTANEOUS
rxn00806	L-Leucine:2-oxoglutarate aminotransferase	Valine, Leucine + Isoleucine Biosynthesis	|2.6.1.6|2.6.1.42|2.6.1.67	R01090	0	2	cpd00024 + cpd00107 <=> cpd00023 + cpd00200	2-Oxoglutarate + L-Leucine <=> L-Glutamate + 4MOP	<=>	c	1	10000	-10000	0	peg.1523, peg.2420	Nwi_1448, Nwi_2520
Not present in SEED model|Rxn00735	rxn00735	Valine, Leucine + Isoleucine Biosynthesis	Undetermined	R00994	Unavailable	Unavailable	cpd00004 + cpd00011 + cpd00094 <= cpd00003 + cpd03593	|NADH| + |CO2| + |2-Oxobutyrate| <= |NAD| + |D-erythro-3-Methylmalate|	<=	c	1	0	-10000	0	peg.2874	Nwi_2795
Not present in SEED model|Rxn02751	rxn02751	Valine, Leucine + Isoleucine Biosynthesis	Undetermined	R03898	-0.0530	0.8965	cpd00001 + cpd01502 <=> cpd03593	|H2O| + |Citraconate| <=> |D-erythro-3-Methylmalate|	<=>	c	1	10000	-10000	0	peg.2865, peg.2870	Nwi_2785, Nwi_2791
Not present in SEED model|Rxn02749	(R)-2-Methylmalate hydro-lyase	Valine, Leucine + Isoleucine Biosynthesis	4.2.1.35	R03896	1.4730	0.8981	cpd01700 <=> cpd00001 + cpd01502	|D-Citramalate| <=> |H2O| + |Citraconate|	<=>	c	1	10000	-10000	0	peg.2865, peg.2870	Nwi_2785, Nwi_2791
VALINE, LEUCINE + ISOLEUCINE DEGRADATION
Not in SEED model|rxn02888	3-Hydroxyisopentyl-CoA hydro-lyase	Valine, Leucine + Isoleucine Degradation	4.2.1.17	R04137	3.0230	0.7961	cpd03570 <=> cpd00001 + cpd01966	|3-Hydroxyisovaleryl-CoA| <=> |H2O| + |Dimethylacryloyl-CoA|	<=>	c	1	10000	-10000	0	peg.1190, peg.1912, peg.3002	Nwi_2157, Nwi_2252, Nwi_2993
Not in SEED model|rxn01355	Propanoyl-CoA:carbon-dioxide ligase (ADP-forming)	Valine, Leucine + Isoleucine Degradation	6.4.1.3	R01859	-2.884	0.74721	cpd00002 + cpd00086 + cpd00242 => cpd00008 + cpd00009 + cpd00067 + cpd00519	|ATP| + |Propionyl-CoA| + |H2CO3| => |ADP| + |Phosphate| + |H+| + |D-methylmalonyl-CoA|	=>	c	0	10000	0	0	peg.1401, peg.1484	Nwi_1401, Nwi_1736
Not in SEED model|rxn01996	(R)-2-Methyl-3-oxopropanoyl-CoA 2-epimerase	Valine, Leucine + Isoleucine Degradation	5.1.99.1	R02765	0	2	cpd00891 <=> cpd00519	|L-methylmalonyl-CoA| <=> |D-methylmalonyl-CoA|	<=>	c	1	10000	-10000	0	peg.2163	Nwi_1871
Not in SEED model|rxn02729	(S)-Methylmalonate semialdehyde:NAD+ oxidoreductase	Valine, Leucine + Isoleucine Degradation	1.2.1.3	R03869	-9.8030	1.1761	cpd00001 + cpd00003 + cpd00287 => cpd00004 + (2) cpd00067 + cpd01468	|H2O| + |NAD| + |3-Oxo-2-methylpropanoate| => |NADH| + (2) |H+| + |Methylmalonate|	=>	c	0	10000	0	0	peg.2415	Nwi_2515
Not in SEED model|rxn02925	L-Alanine:3-oxopropanoate aminotransferase	Valine, Leucine + Isoleucine Degradation	2.6.1.18	R04187	1	0.351998	cpd00035 + cpd00287 <=> cpd00020 + cpd02096	|L-Alanine| + |3-Oxo-2-methylpropanoate| <=> |Pyruvate| + |L-3-Amino-isobutyrate|	<=>	c	1	10000	-10000	0	peg.2437	Nwi_2537
Not in SEED model|rxn00003	2-Acetolactate pyruvate-lyase (carboxylating)	Valine, Leucine + Isoleucine Degradation	2.2.1.6,4.1.3.18	R00006,R00226			cpd00011 + cpd00668 <= (2) cpd00020 + cpd00067	|CO2| + |ALCTT| <= (2) |Pyruvate| + |H+|	<=	c	1	0	-10000	0	peg.2600, peg.2601, peg.3025	Nwi_2343 , Nwi_3016, Nwi_2342
rxn00868	Butanoyl-CoA:(acceptor) 2,3-oxidoreductase	Valine, Leucine + Isoleucine Degradation	|1.3.1.44|1.3.99.2	R01171	16.55	1.19027	cpd00003 + cpd00120 <= cpd00004 + cpd00067 + cpd00650	NAD + Butyryl-CoA <= NADH + H+ + Crotonyl-CoA	<=	c	0	10000	0	0	peg.150, peg.3004	Nwi_0459, Nwi_2995
rxn00806	L-Leucine:2-oxoglutarate aminotransferase	Valine, Leucine + Isoleucine Degradation	|2.6.1.6|2.6.1.42|2.6.1.67	R01090	0	2	cpd00024 + cpd00107 <=> cpd00023 + cpd00200	2-Oxoglutarate + L-Leucine <=> L-Glutamate + 4MOP	<=>	c	1	10000	-10000	0	peg.1523, peg.2420	Nwi_1448, Nwi_2520
rxn00903	L-Valine:2-oxoglutarate aminotransferase	Valine, Leucine + Isoleucine Degradation	|2.6.1.6|2.6.1.42	R01214	0	2	cpd00024 + cpd00156 <=> cpd00023 + cpd00123	2-Oxoglutarate + L-Valine <=> L-Glutamate + 3-Methyl-2-oxobutanoate	<=>	c	1	10000	-10000	0	peg.1523, peg.2420	Nwi_1448, Nwi_2520
rxn01575	L-Isoleucine:2-oxoglutarate aminotransferase	Valine, Leucine + Isoleucine Degradation	|2.6.1.42	R02199	0	2	cpd00024 + cpd00322 <=> cpd00023 + cpd00508	2-Oxoglutarate + L-Isoleucine <=> L-Glutamate + 3MOP	<=>	c	1	10000	-10000	0	peg.1523, peg.2420	Nwi_1448, Nwi_2520
rxn01241	Dihydrolipoamide:NAD+ oxidoreductase	Valine, Leucine + Isoleucine Degradation	|1.8.1.4	R07618|R01698	1.548	2.30103	cpd00003 + cpd00449 <=> cpd00004 + cpd00067 + cpd00213	NAD + Dihydrolipoamide <=> NADH + H+ + Lipoamide	<=>	c	1	10000	-10000	0	peg.117, peg.1725	Nwi_0425, Nwi_1813
rxn02866	3-Methylbutanoyl-CoA:(acceptor) 2,3-oxidoreductase	Valine, Leucine + Isoleucine Degradation	|1.3.99.3|1.3.99.10	R04095	11.44	1.83738	cpd00015 + cpd01882 <=> cpd00982 + cpd01966	FAD + Isovaleryl-CoA <=> FADH2 + Dimethylacryloyl-CoA	<=>	c	1	10000	-10000	0	peg.3027	Nwi_3018
rxn02889	3-Methylcrotonoyl-CoA:carbon-dioxide ligase (ADP-forming)	Valine, Leucine + Isoleucine Degradation	|6.4.1.4	R04138	-1.074	0.739456	cpd00002 + cpd00242 + cpd01966 <=> cpd00008 + cpd00009 + cpd00067 + cpd02068	ATP + H2CO3 + Dimethylacryloyl-CoA <=> ADP + Phosphate + H+ + 3-Methylglutaconyl-CoA	<=>	c	1	10000	-10000	0	peg.1089, peg.1090	Nwi_1604, Nwi_1605
rxn00991	(S)-3-Hydroxy-3-methylglutaryl-CoA acetoacetate-lyase	Valine, Leucine + Isoleucine Degradation	|4.1.3.4	R01360	0.71	0.395815	cpd00292 <=> cpd00022 + cpd00142	HMG-CoA <=> Acetyl-CoA + Acetoacetate	<=>	c	1	10000	-10000	0	peg.2487	Nwi_2289
rxn00290	Succinyl-CoA:3-oxo-acid CoA-transferase	Valine, Leucine + Isoleucine Degradation	|2.8.3.5	R00410	0	2	cpd00078 + cpd00142 <=> cpd00036 + cpd00279	Succinyl-CoA + Acetoacetate <=> Succinate + Acetoacetyl-CoA	<=>	c	1	10000	-10000	0	peg.868, peg.869	Nwi_1010, Nwi_1011
rxn00178	Acetyl-CoA:acetyl-CoA C-acetyltransferase	Valine, Leucine + Isoleucine Degradation	|2.3.1.9|2.3.1.16	R00238	7.056	1.08737	(2) cpd00022 <=> cpd00010 + cpd00279	(2) Acetyl-CoA <=> CoA + Acetoacetyl-CoA	<=>	c	1	10000	-10000	0	peg.3067, peg.748	Nwi_0279, Nwi_3060
rxn02949	(S)-3-Hydroxyisobutyryl-CoA hydro-lyase	Valine, Leucine + Isoleucine Degradation	|4.2.1.17	R04224	0.867	0.779214	cpd00001 + cpd02187 <=> cpd03572	H2O + Methacrylyl-CoA <=> (S)-3-Hydroxyisobutyryl-CoA	<=>	c	1	10000	-10000	0	peg.3002, peg.314	Nwi_0636, Nwi_2993
rxn03433	(S)-3-Hydroxyisobutyryl-CoA hydrolase	Valine, Leucine + Isoleucine Degradation	|3.1.2.4	R05064	-5.757	1.20727	cpd00001 + cpd03572 => cpd00010 + cpd00067 + cpd00876	H2O + (S)-3-Hydroxyisobutyryl-CoA => CoA + H+ + 3-Hydroxyisobutyrate	=>	c	0	10000	0	0	peg.1912	Nwi_2157
rxn01480	3-Hydroxy-2-methylpropanoate:NAD+ oxidoreductase	Valine, Leucine + Isoleucine Degradation	|1.1.1.31|1.1.1.35	R02047|R05066	5.22	1.06983	cpd00003 + cpd00876 <=> cpd00004 + cpd00067 + cpd00287	NAD + 3-Hydroxyisobutyrate <=> NADH + H+ + 3-Oxo-2-methylpropanoate	<=>	c	1	10000	-10000	0	peg.1911, peg.3002, peg.990	Nwi_0755, Nwi_2156, Nwi_2993
rxn00671	2-Methyl-3-oxopropanoate:NAD+ oxidoreductase (CoA-propanoylating)	Valine, Leucine + Isoleucine Degradation	|1.2.1.27	R00935|R00922	-7.136	1.61541	cpd00003 + cpd00010 + cpd00287 <=> cpd00004 + cpd00011 + cpd00086	NAD + CoA + 3-Oxo-2-methylpropanoate <=> NADH + CO2 + Propionyl-CoA	<=>	c	1	10000	-10000	0	peg.1914	Nwi_2159
rxn02934	(2S,3S)-3-Hydroxy-2-methylbutanoyl-CoA hydro-liase	Valine, Leucine + Isoleucine Degradation	|4.2.1.17	R04204	1.603	0.7943	cpd02691 <=> cpd00001 + cpd02125	2-methyl-3-hydroxy-butyryl-CoA <=> H2O + Tiglyl-CoA	<=>	c	1	10000	-10000	0	peg.3002, peg.314	Nwi_0636, Nwi_2993
rxn02933	(2S,3S)-3-hydroxy-2-methylbutanoyl-CoA:NAD+ oxidoreductase	Valine, Leucine + Isoleucine Degradation	|1.1.1.35|1.1.1.178	R04203	3.76	1.07969	cpd00003 + cpd02691 <=> cpd00004 + cpd00067 + cpd02124	NAD + 2-methyl-3-hydroxy-butyryl-CoA <=> NADH + H+ + 2-Methylacetoacetyl-CoA	<=>	c	1	10000	-10000	0	peg.3002, peg.990	Nwi_0755, Nwi_2993
rxn00676	Propanoyl-CoA:acetyl-CoA C-acyltransferase	Valine, Leucine + Isoleucine Degradation	|2.3.1.16	R00927	5.246	1.09265	cpd00022 + cpd00086 <=> cpd00010 + cpd02124	Acetyl-CoA + Propionyl-CoA <=> CoA + 2-Methylacetoacetyl-CoA	<=>	c	1	10000	-10000	0	peg.3067, peg.748	Nwi_0279, Nwi_3060
rxn01504	(S)-3-Hydroxy-3-methylglutaryl-CoA hydro-lyase	Valine, Leucine + Isoleucine Degradation	|4.2.1.18	R02085	3.023	0.796109	cpd00292 <=> cpd00001 + cpd02068	HMG-CoA <=> H2O + 3-Methylglutaconyl-CoA	<=>	c	1	10000	-10000	0	GAP FILLING	GAP FILLING
rxn01924	2-Methylpropanoyl-CoA:(acceptor) 2,3-oxidoreductase	Valine, Leucine + Isoleucine Degradation	|1.3.99.3|1.3.99.12	None	10.78	1.84903	cpd00015 + cpd00481 <=> cpd00982 + cpd02187	FAD + Isobutyryl-CoA <=> FADH2 + Methacrylyl-CoA	<=>	c	1	10000	-10000	0	peg.1913	Nwi_2158
rxn02268	(S)-2-methylbutanoyl-CoA:oxygen 2,3-oxidoreductase	Valine, Leucine + Isoleucine Degradation	|1.3.99.2	None	-76.7937	1.56846	cpd00007 + (2) cpd00760 => (2) cpd00001 + (2) cpd02125	O2 + (2) 2-Methylbutyryl-CoA => (2) H2O + (2) Tiglyl-CoA	=>	c	0	10000	0	0	peg.150, peg.3004	Nwi_0459, Nwi_2995
rxn02270	(S)-2-methylbutanoyl-CoA:acceptor 2,3-oxidoreductase	Valine, Leucine + Isoleucine Degradation	|1.3.99.3|1.3.99.12|1.3.99.2	None	11.44	1.83738	cpd00015 + cpd00760 <=> cpd00982 + cpd02125	FAD + 2-Methylbutyryl-CoA <=> FADH2 + Tiglyl-CoA	<=>	c	1	10000	-10000	0	peg.1913	Nwi_2158
LYSINE BIOSYNTHESIS
rxn01972	N6-Acetyl-LL-2,6-diaminoheptanedioate amidohydrolase	Lysine Biosynthesis	|3.5.1.47	R02733	-2.003	0.984391	cpd00001 + cpd02685 <=> cpd00029 + cpd00504	H2O + N-acetyl-LL-2,6-diaminopimelate <=> Acetate + LL-2,6-Diaminopimelate	<=>	c	1	10000	-10000	0	peg.1238	Nwi_2262
Not in SEED model|rxn2928	2,3,4,5-Tetrahydrodipicolinate:NAD+ oxidoreductase	Lysine Biosynthesis	1.3.1.26	R04198	1.0100	1.2681	cpd00003 + cpd02465 <=> cpd00004 + cpd00067 + cpd02120	|NAD| + |tetrahydrodipicolinate| <=> |NADH| + |H+| + |Dihydrodipicolinate|	<=>	c	1	10000	-10000	0		Nwi_201
rxn00337	'ATPL-aspartate 4-phosphotransferase'	Lysine Biosynthesis	2.7.2.	R00480	2.63	0.290389	cpd00002 + cpd00041 + cpd00067 <=> cpd00008 + cpd01977	ATP + L-Aspartate + H+ <=> ADP + 4-Phospho-L-aspartate	<=>	c	1	10000	-10000	0	peg.2035	Nwi_1556
rxn01643	'L-Aspartate-4-semialdehydeNADP+ oxidoreductase (phosphorylating)'	Lysine Biosynthesis	1.2.1.1	R02291	-0.356	1.19502	cpd00006 + cpd00009 + cpd00346 <= cpd00005 + cpd01977	NADP + Phosphate + L-Aspartate4-semialdehyde <= NADPH + 4-Phospho-L-aspartate	<=	c	0	10000	0	0	peg.667	Nwi_0197
rxn01301	'L-HomoserineNAD+ oxidoreductase'	Lysine Biosynthesis	1.1.1.	R01773	5.22	1.06983	cpd00003 + cpd00227 <=> cpd00004 + cpd00067 + cpd00346	NAD + L-Homoserine <=> NADH + H+ + L-Aspartate4-semialdehyde	<=>	c	1	10000	0	0	peg.2263	Nwi_2382
rxn01644	L-Aspartate-4-semialdehyde hydro-lyase (adding pyruvate +'	Lysine Biosynthesis	4.2.1.5	R02292	-30.864	1.71356	cpd00020 + cpd00346 => (2) cpd00001 + cpd00067 + cpd02120	Pyruvate + L-Aspartate4-semialdehyde => (2) H2O + H+ + Dihydrodipicolinate	=>	c	0	10000	0	0	peg.2297	Nwi_2694
rxn02929	'2,3,4,5-TetrahydrodipicolinateNADP+ oxidoreductase'	Lysine Biosynthesis	1.3.1.2	R04199	1.01	1.26812	cpd00006 + cpd02465 <=> cpd00005 + cpd00067 + cpd02120	NADP + tetrahydrodipicolinate <=> NADPH + H+ + Dihydrodipicolinate	<=>	c	1	10000	-10000	0	peg.597	Nwi_0127
rxn03031	'Succinyl-CoA2,3,4,5-tetrahydropyridine-2,6-dicarboxylate'	Lysine Biosynthesis	2.3.1.11	R04365	11.443	1.83043	cpd00001 + cpd00078 + cpd02465 <=> cpd00010 + cpd02724	H2O + Succinyl-CoA + tetrahydrodipicolinate <=> CoA + N-Succinyl-L-2-amino-6-oxopimelate	<=>	c	1	10000	-10000	0	peg.2352	Nwi_2453
rxn03087	'N-Succinyl-L-2,6-diaminoheptanedioate2-ocoglytarate'	Lysine Biosynthesis	2.6.1.1	R04475	0	2	cpd00024 + cpd02698 <=> cpd00023 + cpd02724	2-Oxoglutarate + N-Succinyl-L-2,6-diaminopimelate <=> L-Glutamate + N-Succinyl-L-2-amino-6-oxopimelate	<=>	c	1	10000	-10000	0	peg.2353	Nwi_2454
rxn01973	'N-Succinyl-LL-2,6-diaminoheptanedioate amidohydrolase'	Lysine Biosynthesis	3.5.1.1	R02734	-0.463	0.848213	cpd00001 + cpd02698 <=> cpd00036 + cpd00504	H2O + N-Succinyl-L-2,6-diaminopimelate <=> Succinate + LL-2,6-Diaminopimelate	<=>	c	1	10000	-10000	0	peg.108	Nwi_0094
rxn01974	'LL-2,6-Diaminoheptanedioate 2-epimerase'	Lysine Biosynthesis	5.1.1.	R02735	0	2	cpd00504 <=> cpd00516	LL-2,6-Diaminopimelate <=> meso-2,6-Diaminopimelate	<=>	c	1	10000	-10000	0	peg.1550	Nwi_1758
rxn00313	'meso-2,6-Diaminoheptanedioate carboxy-lyase'	Lysine Biosynthesis	4.1.1.2	R00451	-3.09	0.5417	cpd00067 + cpd00516 => cpd00011 + cpd00039	H+ + meso-2,6-Diaminopimelate => CO2 + L-Lysine	=>	c	0	10000	0	0	peg.1084, peg.1874	Nwi_1599, Nwi_1804
rxn02011	'UDP-N-acetylmuramoyl-L-alanyl-D-glutamatemeso-2,6-'	Lysine Biosynthesis	6.3.2.1	R02788	-6.354	0.856942	cpd00002 + cpd00516 + cpd00525 => cpd00008 + cpd00009 + cpd00067 + cpd02964	ATP + meso-2,6-Diaminopimelate + UDP-N-acetylmuramoyl-L-alanyl-D-glutamate => ADP + Phosphate + H+ + UDP-N-acetylmuramoyl-L-alanyl-D-gamma-glutamyl-meso-2-6-diaminopimelate	=>	c	0	10000	0	0	peg.958	Nwi_0856
rxn03164	'UDP-N-acetylmuramoyl-L-alanyl-D-glutamyl-meso-2,6-'	Lysine Biosynthesis	6.3.2.10|6.3.2.1	R04617	-6.354	0.856942	cpd00002 + cpd00731 + cpd02964 => cpd00008 + cpd00009 + cpd00067 + cpd02968	ATP + Ala-Ala + UDP-N-acetylmuramoyl-L-alanyl-D-gamma-glutamyl-meso-2-6-diaminopimelate => ADP + Phosphate + H+ + UDP-N-acetylmuramoyl-L-alanyl-D-glutamyl-6-carboxy-L-lysyl-D-alanyl- D-alanine	=>	c	0	10000	0	0	peg.959	Nwi_0857
rxn03012	'rxn03012'	Lysine Biosynthesis		R04336	-16.737	1.35639	cpd02414 => cpd00001 + cpd00067 + cpd02465	L-2-Amino-6-oxopimelate => H2O + H+ + tetrahydrodipicolinate	=>	c	0	10000	0	0	SPONTANEOUS	SPONTANEOUS
rxn01644	L-Aspartate-4-semialdehyde hydro-lyase (adding pyruvate +	Lysine Biosynthesis	|4.2.1.52	R02292	-30.864	1.71356	cpd00020 + cpd00346 => (2) cpd00001 + cpd00067 + cpd02120	Pyruvate + L-Aspartate4-semialdehyde => (2) H2O + H+ + Dihydrodipicolinate	=>	c	0	10000	0	0	peg.1171, peg.481	Nwi_0883, Nwi_1929
rxn03031	Succinyl-CoA:2,3,4,5-tetrahydropyridine-2,6-dicarboxylate	Lysine Biosynthesis	|2.3.1.117	R04365	11.443	1.83043	cpd00001 + cpd00078 + cpd02465 <=> cpd00010 + cpd02724	H2O + Succinyl-CoA + tetrahydrodipicolinate <=> CoA + N-Succinyl-L-2-amino-6-oxopimelate	<=>	c	1	10000	-10000	0	peg.3076	Nwi_3069
LYSINE DEGRADATION
rxn00321	L-Lysine 2,3-aminomutase	Lysine Degradation	|5.4.3.2	R00461	0	2	cpd00039 <=> cpd00840	L-Lysine <=> L-beta-Lysine	<=>	c	1	10000	-10000	0	peg.1201	Nwi_1641
Not in SEED model|rxn11968	D-Lysine:2-oxocarboxylate aminotransferase	Lysine Degradation	2.6.1.21	R02851	-1.24	0.384678	cpd00549 + cpd11625 <=> cpd00067 + cpd02074 + cpd11673	D-Lysine + 2-Oxo acid <=> H+ + 2-Oxo-6-aminocaproate + D-Amino acid	<=>	c	1	10000	-10000	0	peg.1523	Nwi_1448
Not in SEED model|rxn02350	4-Trimethylammoniobutanal:NAD+ 1-oxidoreductase	Lysine Degradation	1.2.1.3,1.2.1.47	R03283	-9.8030	1.1761	cpd00001 + cpd00003 + cpd00845 => cpd00004 + (2) cpd00067 + cpd00870	|H2O| + |NAD| + |4-Trimethylammoniobutanal| => |NADH| + (2) |H+| + |gamma-butyrobetaine|	=>	c	0	10000	0	0	peg.2415	Nwi_2515
Not in SEED model|rxn11955	2-Oxoadipate:lipoamde 2-oxidoreductase(decarboxylating and	Lysine Degradation	1.2.4.2	R01940	-9.6840	1.9487	cpd00067 + cpd00213 + cpd00269 => cpd00011 + cpd16497	|Lipoamide| + |2-Oxoadipate| <= |CO2| + |S-Glutaryldihydrolipoamide-E|	<=	c	0	10000	0	0	peg.114	Nwi_0422
Not in SEED model|rxn11960	Glutaryl-CoA:dihydrolipoamide S-succinyltransferase	Lysine Degradation	2.3.1.61	R02571	0.0000	2.0000	cpd00413 + cpd00449 <=> cpd00010 + cpd16497	|Glutaryl-CoA| + |Dihydrolipoamide| <= |CoA| + |S-Glutaryldihydrolipoamide-E|	<=	c	1	10000	-10000	0	peg.115	Nwi_0423
Not in SEED model|rxn06172	Glutaryl-CoA:(acceptor) 2,3-oxidoreductase (decarboxylating)	Lysine Degradation	1.3.99.7	R02488	Not Available	Not Available	cpd00413 + cpd11609 <=> cpd00011 + cpd00650 + cp1d1690	Glutaryl-CoA + A <=> CO2 + Crotonyl-CoA + AH2	<=>	c	1	10000	-10000	0	peg.282	Nwi_0608
rxn02167	'(S)-3-Hydroxybutanoyl-CoA hydro-lyase'	Lysine Degradation	4.2.1.1	R03026	2.163	0.767366	cpd00842 <=> cpd00001 + cpd00650	(S)-3-Hydroxybutyryl-CoA <=> H2O + Crotonyl-CoA	<=>	c	1	10000	-10000	0	peg.1190, peg.1912, peg.3002	Nwi_2157, Nwi_2252, Nwi_2993
rxn01451	'(S)-3-Hydroxybutanoyl-CoANAD+ oxidoreductase'	Lysine Degradation	1.1.1.35|1.1.1.21	R01975	3.76	1.07969	cpd00003 + cpd00842 <=> cpd00004 + cpd00067 + cpd00279	NAD + (S)-3-Hydroxybutyryl-CoA <=> NADH + H+ + Acetoacetyl-CoA	<=>	c	0	10000	0	0	peg.3002	Nwi_2993
rxn00178	Acetyl-CoA:acetyl-CoA C-acetyltransferase	Lysine Degradation	|2.3.1.9|2.3.1.16	R00238	7.056	1.08737	(2) cpd00022 <=> cpd00010 + cpd00279	(2) Acetyl-CoA <=> CoA + Acetoacetyl-CoA	<=>	c	1	10000	-10000	0	peg.3067, peg.748	Nwi_0279, Nwi_3060
rxn00322	L-Lysine carboxy-lyase	Lysine Degradation	|4.1.1.18	R00462	-3.09	0.5417	cpd00039 + cpd00067 => cpd00011 + cpd01155	L-Lysine + H+ => CO2 + Cadaverine	=>	c	0	10000	0	0	peg.405	Nwi_0924
ARGININE + PROLINE METABOLISM
Not in SEED model|rxn00394	L-Arginine amidinohydrolase	Arginine + Proline Metabolism	3.5.3.1	R00551	-3.903	1.68444	cpd00001 + cpd00051 <=> cpd00064 + cpd00073	|H2O| + |L-Arginine| => |Ornithine| + |Urea|	=>	c	0	10000	0	0	peg.821	Nwi_0352
rxn00560	Urea:carbon-dioxide ligase (ADP-forming)	Arginine + Proline Metabolism	|6.3.4.6	R00774	-2.104	1.29182	cpd00002 + cpd00073 + cpd00242 => cpd00008 + cpd00009 + cpd00067 + cpd00742	ATP + Urea + H2CO3 => ADP + Phosphate + H+ + Allophanate	=>	c	0	10000	0	0	peg.1654	Nwi_1502
Not in SEED model|rxn01461	L-Arginine:glycine amidinotransferase	Arginine + Proline Metabolism	2.1.4.1	R01989	Not Available	Not Available	cpd00051 + cpd00281 <=> cpd00064 + cpd00762	|L-Arginine| + |GABA| <=> |Ornithine| + |4-Guanidinobutanoate|	<=>	c	1	10000	-10000	0	peg.2539	Nwi_2321
Not in SEED model|rxn01851	4-aminobutanal:NAD+ 1-oxidoreductase	Arginine + Proline Metabolism	1.2.1.19,1.2.1.3	R02549	-9.803	1.17612	cpd00001 + cpd00003 + cpd00434 <=> cpd00004 + (2) cpd00067 + cpd00281	|H2O| + |NAD| + |4-Aminobutanal| => |NADH| + (2) |H+| + |GABA|	=>	c	1	10000	-10000	0	peg.2415	Nwi_2515
Not in SEED model or KEGG annotation|rxn01406	S-Adenosylmethioninamine:putrescine 3-aminopropyltransferase	Arginine + Proline Metabolism	2.5.1.16	R01920	-10.46	2.36612	cpd00118 + cpd00837 <=> cpd00067 + cpd00147 + cpd00264	|Putrescine| + |S-Adenosylmethioninamine| => |H+| + |5-Methylthioadenosine| + |Spermidine|	=>	c	1	10000	-10000	0	GAP FILLING	GAP FILLING
Not in SEED model or KEGG annotation|rxn00127	S-Adenosyl-L-methionine carboxy-lyase	Arginine + Proline Metabolism	4.1.1.50	R00178	-3.09	0.5417	cpd00017 + cpd00067 => cpd00011 + cpd00837	|S-Adenosyl-L-methionine| + |H+| => |CO2| + |S-Adenosylmethioninamine|	=>	c	0	10000	0	0	GAP FILLING	GAP FILLING
Not in SEED model|rxn01459	4-Aminobutyraldehyde:NAD+ oxidoreductase	Arginine + Proline Metabolism	1.2.1.3	R01986	-9.803	1.17612	cpd00001 + cpd00006 + cpd00434 <=> cpd00005 + (2) cpd00067 + cpd00281	|H2O| + |NADP| + |4-Aminobutanal| => |NADPH| + (2) |H+| + |GABA|	=>	c	1	10000	-10000	0	peg.2415	Nwi_2515
Not in SEED model|rxn05947	L-proline:(acceptor) oxidoreductase	Arginine + Proline Metabolism	1.5.99.8	R01253	Not Available	Not Available	cpd00029 + cpd11609 <=> cpd02431 + cpd11610	L-Proline + A <=> 1-Pyrroline-5-carboxylate + AH2	<=>	c	1	10000	-10000	0	peg.3063	Nwi_3055
Not in SEED model|rxn03072	L-1-Pyrroline-3-hydroxy-5-carboxylate:NADP+ oxidoreductase	Arginine + Proline Metabolism	1.5.1.12	R04445	14.3440	1.7400	(2) cpd00001 + cpd00006 + cpd02625 <= cpd00005 + cpd00067 + cpd01974	(2) |H2O| + |NADP| + |3-Hydroxy-L-1-pyrroline-5-carboxylate| <=> |NADPH| + |H+| + |4-Hydroxy-L-glutamate|	<=>	c	1	10000	-10000	0	peg.3063	Nwi_3055
Not in SEED model|rxn03424	L-erythro-4-Hydroxyglutamate:NAD+ oxidoreductase	Arginine + Proline Metabolism	1.5.1.12,1.5.99.8	R05051	9.8030	1.1761	cpd00004 + (2) cpd00067 + cpd01974 <= cpd00001 + cpd00003 + cpd03530	|NADH| + (2) |H+| + |4-Hydroxy-L-glutamate| <= |H2O| + |NAD| + |L-4-Hydroxyglutamatesemialdehyde|	<=	c	1	0	-10000	0	peg.3063	Nwi_3055
Not in SEED model|rxn01374	Creatinine amidohydrolase	Arginine + Proline Metabolism	3.5.2.10	R01884			cpd00001+cpd00585 <=> cpd00250	|H2O| + |Creatinine| <=> |Creatine|	<=>	c	1	10000	-10000	0	peg.799	Nwi_0330
rxn00931	L-Proline:NADP+ 5-oxidoreductase	Arginine + Proline Metabolism	|1.5.1.2	R01251	-0.99	1.24796	cpd00006 + cpd00129 <=> cpd00005 + cpd00067 + cpd02431	NADP + L-Proline <=> NADPH + H+ + 1-Pyrroline-5-carboxylate	<=>	c	1	10000	-10000	0	peg.2414	Nwi_2514
rxn00929	L-Proline:NAD+ 5-oxidoreductase	Arginine + Proline Metabolism	|1.5.1.2	R01248	-0.99	1.24796	cpd00003 + cpd00129 <=> cpd00004 + cpd00067 + cpd02431	NAD + L-Proline <=> NADH + H+ + 1-Pyrroline-5-carboxylate	<=>	c	1	10000	0	0	peg.2414	Nwi_2514
rxn02339	4-Hydroxy-L-glutamate:2-oxoglutarate aminotransferase	Arginine + Proline Metabolism	|2.6.1.23|2.6.1.1	R03266|R05052	0	2	cpd00024 + cpd01974 <=> cpd00023 + cpd00830	2-Oxoglutarate + 4-Hydroxy-L-glutamate <=> L-Glutamate + 4-Hydroxy-2-oxoglutarate	<=>	c	1	10000	-10000	0	peg.1208, peg.2783	Nwi_1648, Nwi_2980
rxn02359	trans-4-Hydroxy-L-proline:NAD+ oxidoreductase	Arginine + Proline Metabolism	|1.5.1.12|1.5.99.8|1.5.-.-	R03295	-5.54	1.12893	cpd00015 + cpd00851 <=> cpd00982 + cpd02625	FAD + trans-4-Hydroxy-L-proline <=> FADH2 + 3-Hydroxy-L-1-pyrroline-5-carboxylate	<=>	c	1	10000	-10000	0	peg.3063	Nwi_3055
rxn02944	N2-succinyl-L-ornithine:2-oxoglutarate 5-aminotransferase	Arginine + Proline Metabolism	|2.6.1.81	R04217	-1	0.351998	cpd00024 + cpd02160 <=> cpd00023 + cpd03526	2-Oxoglutarate + N2-Succinyl-L-ornithine <=> L-Glutamate + N-Succinyl-L-glutamate 5-semialdehyde	<=>	c	1	10000	-10000	0	peg.2416, peg.2437	Nwi_2516, Nwi_2537
rxn00470	L-Ornithine carboxy-lyase	Arginine + Proline Metabolism	|4.1.1.17	R00670	-3.09	0.5417	cpd00064 + cpd00067 => cpd00011 + cpd00118	Ornithine + H+ => CO2 + Putrescine	=>	c	0	10000	0	0	peg.405	Nwi_0924
rxn00467	L-Ornithine:2-oxo-acid aminotransferase	Arginine + Proline Metabolism	|2.6.1.13	R00667	-1	0.351998	cpd00024 + cpd00064 <=> cpd00023 + cpd00858	2-Oxoglutarate + Ornithine <=> L-Glutamate + L-Glutamate5-semialdehyde	<=>	c	1	10000	-10000	0	peg.2416, peg.2437	Nwi_2516, Nwi_2537
rxn00802	N-(L-Argininosuccinate) arginie-lyase	Arginine + Proline Metabolism	|4.3.2.1	R01086	7.34	0.933038	cpd02152 <=> cpd00051 + cpd00106	L-Argininosuccinate <=> L-Arginine + Fumarate	<=>	c	1	10000	-10000	0	peg.85	Nwi_0715
rxn01434	L-Citrulline:L-aspartate ligase (AMP-forming)	Arginine + Proline Metabolism	|6.3.4.5	R01954	-0.12	1.77868	cpd00002 + cpd00041 + cpd00274 <=> cpd00012 + cpd00018 + cpd02152	ATP + L-Aspartate + Citrulline <=> PPi + AMP + L-Argininosuccinate	<=>	c	1	10000	-10000	0	GAP FILLING
rxn01019	Carbamoyl-phosphate:L-ornithine carbamoyltransferase	Arginine + Proline Metabolism	|2.1.3.3	R01398	-8.984	0.874223	cpd00064 + cpd00146 => cpd00009 + (2) cpd00067 + cpd00274	Ornithine + Carbamoylphosphate => Phosphate + (2) H+ + Citrulline	=>	c	0	10000	0	0	peg.205	Nwi_0514
rxn01636	N2-Acetyl-L-ornithine:L-glutamate N-acetyltransferase	Arginine + Proline Metabolism	|2.3.1.35	R02282	0	2	cpd00023 + cpd00342 <=> cpd00064 + cpd00477	L-Glutamate + N-Acetylornithine <=> Ornithine + N-Acetyl-L-glutamate	<=>	c	1	10000	-10000	0	peg.559	Nwi_0388
rxn01637	N2-Acetyl-L-ornithine:2-oxoglutarate aminotransferase	Arginine + Proline Metabolism	|2.6.1.11	R02283	-1	0.351998	cpd00024 + cpd00342 <=> cpd00023 + cpd00918	2-Oxoglutarate + N-Acetylornithine <=> L-Glutamate + 2-Acetamido-5-oxopentanoate	<=>	c	1	10000	-10000	0	peg.204, peg.2416, peg.2437	Nwi_0513, Nwi_2516, Nwi_2537
rxn02465	N-Acetyl-L-glutamate-5-semialdehyde:NADP+ 5-oxidoreductase	Arginine + Proline Metabolism	|1.2.1.38	R03443	-0.356	1.19502	cpd00006 + cpd00009 + cpd00918 <= cpd00005 + cpd02552	NADP + Phosphate + 2-Acetamido-5-oxopentanoate <= NADPH + n-acetylglutamyl-phosphate	<=	c	0	10000	0	0	peg.1211	Nwi_1651
rxn01917	ATP:N-acetyl-L-glutamate 5-phosphotransferase	Arginine + Proline Metabolism	|2.7.2.8	R02649	2.63	0.290389	cpd00002 + cpd00067 + cpd00477 <=> cpd00008 + cpd02552	ATP + H+ + N-Acetyl-L-glutamate <=> ADP + n-acetylglutamyl-phosphate	<=>	c	1	10000	-10000	0	peg.3078	Nwi_3071
rxn00192	Acetyl-CoA:L-glutamate N-acetyltransferase	Arginine + Proline Metabolism	|2.3.1.1	R00259	-5.294	1.25997	cpd00022 + cpd00023 => cpd00010 + cpd00067 + cpd00477	Acetyl-CoA + L-Glutamate => CoA + H+ + N-Acetyl-L-glutamate	=>	c	0	10000	0	0	peg.559	Nwi_0388
rxn00182	L-Glutamate:NAD+ oxidoreductase (deaminating)	Arginine + Proline Metabolism	|1.4.1.2|1.4.1.3|1.4.1.4	R00243	8.687	1.31216	cpd00001 + cpd00003 + cpd00023 <=> cpd00004 + cpd00013 + cpd00024 + cpd00067	H2O + NAD + L-Glutamate <=> NADH + NH3 + 2-Oxoglutarate + H+	<=>	c	0	10000	0	0	peg.2484	Nwi_2286
rxn00184	L-Glutamate:NADP+ oxidoreductase (deaminating)	Arginine + Proline Metabolism	|1.4.1.3|1.4.1.4	R00248	8.687	1.31216	cpd00001 + cpd00006 + cpd00023 <=> cpd00005 + cpd00013 + cpd00024 + cpd00067	H2O + NADP + L-Glutamate <=> NADPH + NH3 + 2-Oxoglutarate + H+	<=>	c	0	10000	0	0	peg.2484	Nwi_2286
rxn00187	L-Glutamate:ammonia ligase (ADP-forming)	Arginine + Proline Metabolism	|6.3.1.2	R00253	-2.094	0.888971	cpd00002 + cpd00013 + cpd00023 => cpd00008 + cpd00009 + cpd00053 + cpd00067	ATP + NH3 + L-Glutamate => ADP + Phosphate + L-Glutamine + H+	=>	c	0	10000	0	0	peg.1106	Nwi_1904
rxn02373	L-Glutamate-5-semialdehyde:NADP+ 5-oxidoreductase (phosphorylationg)	Arginine + Proline Metabolism	|1.2.1.41	R03313	-0.356	1.19502	cpd00006 + cpd00009 + cpd00858 <= cpd00005 + cpd02097	NADP + Phosphate + L-Glutamate5-semialdehyde <= NADPH + L-Glutamyl 5-phosphate	<=	c	0	10000	0	0	peg.136	Nwi_0444
rxn00179	ATP:L-glutamate 5-phosphotransferase	Arginine + Proline Metabolism	|2.7.2.11	R00239	2.63	0.290389	cpd00002 + cpd00023 + cpd00067 <=> cpd00008 + cpd02097	ATP + L-Glutamate + H+ <=> ADP + L-Glutamyl 5-phosphate	<=>	c	1	10000	-10000	0	peg.135	Nwi_0443
rxn00503	L-1-Pyrroline-5-carboxylate:NAD+ oxidoreductase	Arginine + Proline Metabolism	|1.5.1.12	R00707	4.254	1.68239	(2) cpd00001 + cpd00003 + cpd02431 <=> cpd00004 + cpd00023 + cpd00067	(2) H2O + NAD + 1-Pyrroline-5-carboxylate <=> NADH + L-Glutamate + H+	<=>	c	1	10000	-10000	0	peg.3063	Nwi_3055
rxn00183	L-Glutamate 5-semialdehyde:NAD+ oxidoreductase	Arginine + Proline Metabolism	|1.5.1.12	R00245	-9.803	1.17612	cpd00001 + cpd00003 + cpd00858 <=> cpd00004 + cpd00023 + (2) cpd00067	H2O + NAD + L-Glutamate5-semialdehyde <=> NADH + L-Glutamate + (2) H+	<=>	c	1	10000	-10000	0	peg.3063	Nwi_3055
rxn00405	L-Arginine carboxy-lyase	Arginine + Proline Metabolism	|4.1.1.19	R00566	-3.09	0.5417	cpd00051 + cpd00067 => cpd00011 + cpd00152	L-Arginine + H+ => CO2 + Agmatine	=>	c	0	10000	0	0	peg.405	Nwi_0924
rxn02374	L-glutamate 5-semialdehyde dehydratase (spontaneous)	Arginine + Proline Metabolism		R03314	-14.057	1.03599	cpd00858 => cpd00001 + cpd00067 + cpd02431	L-Glutamate5-semialdehyde => H2O + H+ + 1-Pyrroline-5-carboxylate	=>	c	0	10000	0	0	SPONTANEOUS	SPONTANEOUS
HISTIDINE METABOLISM
Not in SEED model|rxn00866	L-Histidine carboxy-lyase	Histidine Metabolism	4.1.1.22,4.1.1.28	R01167			cpd00067 + cpd00119 => cpd00011 + cpd00312	|H+| + |L-Histidine| => |CO2| + |Histamine|	=>	c	0	10000	0	0	peg.1804	Nwi_1102
Not in SEED model|rxn02853	Imidazole acetaldehyde:NAD+ oxidoreductase	Histidine Metabolism	1.2.1.3	R04065	-9.803	1.17612	cpd00001 + cpd00003 + cpd03052 <=> cpd00004 + (2) cpd00067 + cpd01831	|H2O| + |NAD| + |Imidazole acetaldehyde| => |NADH| + (2) |H+| + |4-Imidazoleacetate|	=>	c	0	10000	0	0	peg.2415	Nwi_2515
Not in SEED model|rxn03195	N-Methylhistamine:oxygen oxidoreductase (deaminating)	Histidine Metabolism	1.4.3.4	R04674			cpd00001 + cpd00007 + cpd03051 => cpd00013 + cpd00025 + cpd03458	|H2O| + |O2| + |3-Methylhistamine| => |NH3| + |H2O2| + |Methylimidazoleacetaldehyde|	=>	c	0	10000	0	0	peg.180	Nwi_0489
rxn02320	5-Amino-2-oxopentanoate:2-oxoglutarate aminotransferase	Histidine Metabolism	|2.6.1.9	R03243	-2.46	0.183	cpd00024 + cpd00807 <=> cpd00023 + cpd00930	2-Oxoglutarate + L-histidinol-phosphate <=> L-Glutamate + imidazole acetol-phosphate	<=>	c	1	10000	-10000	0	peg.227	Nwi_0583
rxn02160	L-Histidinol-phosphate phosphohydrolase	Histidine Metabolism	|3.1.3.15	R03013	-2.317	0.735634	cpd00001 + cpd00807 => cpd00009 + cpd00067 + cpd00641	H2O + L-histidinol-phosphate => Phosphate + H+ + L-Histidinol	=>	c	0	10000	0	0	GAP FILLING	GAP FILLING
rxn00789	1-(5-Phospho-D-ribosyl)-ATP:pyrophosphate phosphoribosyl-transferase	Histidine Metabolism	|2.4.2.17	R01071	7.68	2.95933	cpd00012 + cpd01775 <= cpd00002 + cpd00103	PPi + Phosphoribosyl-ATP <= ATP + PRPP	<=	c	0	10000	0	0	peg.2467, peg.2468	Nwi_2565, Nwi_2566
rxn02834	Phosphoribosyl-ATP pyrophosphohydrolase	Histidine Metabolism	|3.6.1.31	R04035	-8.243	0.748021	cpd00001 + cpd01775 => cpd00012 + cpd01777	H2O + Phosphoribosyl-ATP => PPi + Phosphoribosyl-AMP	=>	c	0	10000	0	0	peg.2199, peg.591	Nwi_0121, Nwi_1330
rxn02835	1-(5-phospho-D-ribosyl)-AMP 1,6-hydrolase	Histidine Metabolism	|3.5.4.19	R04037	4.037	4.77258	cpd00001 + cpd01777 <=> cpd02979	H2O + Phosphoribosyl-AMP <=> phosphoribosylformiminoaicar-phosphate	<=>	c	1	10000	-10000	0	peg.2199, peg.591	Nwi_0121, Nwi_1330
rxn03175	N-(5'-Phospho-D-ribosylformimino)-5-amino-1-	Histidine Metabolism	|5.3.1.16|swiss|Q02131|HIS4_LACLA	R04640	0.62	1.30148	cpd02979 <=> cpd02991	phosphoribosylformiminoaicar-phosphate <=> phosphoribulosylformimino-AICAR-phosphate	<=>	c	1	10000	-10000	0	peg.593	Nwi_0123
rxn03135	Imidazole-glycerol-3-phosphate synthase	Histidine Metabolism	Undetermined	R04558	25.53	3.43216	cpd00023 + cpd00067 + cpd02843 + cpd02851 <= cpd00053 + cpd02991	L-Glutamate + H+ + D-erythro-imidazol-glycerol-phosphate + AICAR <= L-Glutamine + phosphoribulosylformimino-AICAR-phosphate	<=	c	0	10000	0	0	peg.2271, peg.2272, peg.592, peg.594	Nwi_0122, Nwi_0124, Nwi_2390, Nwi_2391
rxn02473	D-erythro-1-(Imidazol-4-yl)glycerol 3-phosphate hydro-lyase	Histidine Metabolism	|4.2.1.19	R03457	-10.627	0.668767	cpd02843 => cpd00001 + cpd00930	D-erythro-imidazol-glycerol-phosphate => H2O + imidazole acetol-phosphate	=>	c	0	10000	0	0	peg.596	Nwi_0126
rxn02159	L-Histidinol:NAD+ oxidoreductase	Histidine Metabolism	|1.1.1.23	R03012	5.22	1.06983	cpd00003 + cpd00641 <=> cpd00004 + cpd00067 + cpd01324	NAD + L-Histidinol <=> NADH + H+ + L-Histidinal	<=>	c	1	10000	-10000	0	peg.717	Nwi_0247
rxn00863	L-Histidinal:NAD+ oxidoreductase	Histidine Metabolism	|1.1.1.23	R01163	-9.803	1.17612	cpd00001 + cpd00003 + cpd01324 <=> cpd00004 + (2) cpd00067 + cpd00119	H2O + NAD + L-Histidinal <=> NADH + (2) H+ + L-Histidine	<=>	c	1	10000	-10000	0	peg.717	Nwi_0247
PHENYLALANINE, TYROSINE + TRYPTOPHAN BIOSYNTHESIS
Not in SEED model|rxn00525	L-arogenate:NAD+ oxidoreductase	Phenylalanine, Tyrosine + Tryptophan Biosynthesis	1.3.1.43,1.3.1.79	R00732			cpd00003 + cpd00616 => cpd00004 + cpd00011 + cpd00069	|NAD| + |Pretyrosine| => |NADH| + |CO2| + |L-Tyrosine|	=>	c	0	10000	0	0	peg.226	Nwi_0582
Not in SEED model|rxn00526	L-arogenate:NAD+ oxidoreductase	Phenylalanine, Tyrosine + Tryptophan Biosynthesis	1.3.1.43,1.3.1.78,1.3.1.79	R00733			cpd00006 + cpd00616 => cpd00005 + cpd00011 + cpd00069	|NADP| + |Pretyrosine| => |NADPH| + |CO2| + |L-Tyrosine|	=>	c	0	10000	0	0	peg.226	Nwi_0582
Not in SEED model|rxn00490	L-Arogenate hydro-lyase (decarboxylating)	Phenylalanine, Tyrosine + Tryptophan Biosynthesis	4.2.1.51,4.2.1.91	R00691			cpd00067 + cpd00616 => cpd00001 + cpd00011 + cpd00066	|H+| + |Pretyrosine| => |H2O| + |CO2| + |L-Phenylalanine|	=>	c	0	10000	0	0	peg.754	Nwi_0285
rxn00493	L-Phenylalanine:2-oxoglutarate aminotransferase	Phenylalanine, Tyrosine + Tryptophan Biosynthesis	|2.6.1.1|2.6.1.5|2.6.1.9|2.6.1.57|2.6.1.58|2.6.1.1 or 2.6.1.9	R00694	0	2	cpd00024 + cpd00066 <=> cpd00023 + cpd00143	2-Oxoglutarate + L-Phenylalanine <=> L-Glutamate + Phenylpyruvate	<=>	c	1	10000	-10000	0	peg.227	Nwi_0583
rxn01270	L-Aspartate:2-oxoglutarate aminotransferase	Phenylalanine, Tyrosine + Tryptophan Biosynthesis	|2.6.1.57|2.6.1.78	R01731	0	2	cpd00032 + cpd00616 <=> cpd00041 + cpd00219	Oxaloacetate + Pretyrosine <=> L-Aspartate + Prephenate	<=>	c	1	10000	-10000	0	peg.227	Nwi_0583
rxn00527	L-Tyrosine:2-oxoglutarate aminotransferase	Phenylalanine, Tyrosine + Tryptophan Biosynthesis	|2.6.1.1|2.6.1.5|2.6.1.9|2.6.1.57|2.6.1.1 or 2.6.1.9	R00734	0	2	cpd00024 + cpd00069 <=> cpd00023 + cpd00868	2-Oxoglutarate + L-Tyrosine <=> L-Glutamate + p-hydroxyphenylpyruvate	<=>	c	1	10000	-10000	0	peg.227	Nwi_0583
rxn01256	Chorismate pyruvatemutase	Phenylalanine, Tyrosine + Tryptophan Biosynthesis	|5.4.99.5	R01715	-16.68	1.15696	cpd00216 => cpd00219	Chorismate => Prephenate	=>	c	0	10000	0	0	peg.228	Nwi_0584
rxn01332	Phosphoenolpyruvate:D-erythrose-4-phosphate	Phenylalanine, Tyrosine + Tryptophan Biosynthesis	|2.5.1.54|4.1.2.15	R01826	-12.177	0.987542	cpd00001 + cpd00061 + cpd00236 => cpd00009 + cpd00067 + cpd02857	H2O + PEP + D-Erythrose4-phosphate => Phosphate + H+ + DAHP	=>	c	0	10000	0	0	peg.1986, peg.228	Nwi_0584, Nwi_1224
rxn02212	2-Dehydro-3-deoxy-D-arabino-heptonate 7-phosphate phosphate-lyase	Phenylalanine, Tyrosine + Tryptophan Biosynthesis	|4.2.3.4|4.6.1.3	R03083	-16.934	1.12916	cpd02857 => cpd00009 + cpd00067 + cpd00699	DAHP => Phosphate + H+ + 5-Dehydroquinate	=>	c	0	10000	0	0	peg.567	Nwi_0396
rxn02213	3-Dehydroquinate hydro-lyase	Phenylalanine, Tyrosine + Tryptophan Biosynthesis	|4.2.1.10	R03084	-8.477	0.974976	cpd00699 => cpd00001 + cpd01716	5-Dehydroquinate => H2O + 3-Dehydroshikimate	=>	c	0	10000	0	0	peg.1543	Nwi_1751
rxn01740	Shikimate:NADP+ 5-oxidoreductase	Phenylalanine, Tyrosine + Tryptophan Biosynthesis	|1.1.1.25|1.1.1.282	R02413	0.75	1.13993	cpd00006 + cpd00383 <=> cpd00005 + cpd00067 + cpd01716	NADP + Shikimate <=> NADPH + H+ + 3-Dehydroshikimate	<=>	c	1	10000	-10000	0	peg.2780	Nwi_2977
rxn01739	ATP:shikimate 3-phosphotransferase	Phenylalanine, Tyrosine + Tryptophan Biosynthesis	|2.7.1.71	R02412	-4.5	0.23673	cpd00002 + cpd00383 <=> cpd00008 + cpd02030	ATP + Shikimate <=> ADP + 3-phosphoshikimate	<=>	c	1	10000	-10000	0	peg.566	Nwi_0395
rxn02476	Phosphoenolpyruvate:3-phosphoshikimate	Phenylalanine, Tyrosine + Tryptophan Biosynthesis	|2.5.1.19	R03460	0.796	0.676477	cpd00061 + cpd02030 <=> cpd00009 + cpd00067 + cpd00932	PEP + 3-phosphoshikimate <=> Phosphate + H+ + 5-O--1-Carboxyvinyl-3-phosphoshikimate	<=>	c	1	10000	-10000	0	peg.679	Nwi_0209
rxn01255	5-O-(1-Carboxyvinyl)-3-phosphoshikimate phosphate-lyase	Phenylalanine, Tyrosine + Tryptophan Biosynthesis	|4.2.3.5	R01714	-13.424	0.949686	cpd00932 => cpd00009 + cpd00067 + cpd00216	5-O--1-Carboxyvinyl-3-phosphoshikimate => Phosphate + H+ + Chorismate	=>	c	0	10000	0	0	peg.300	Nwi_0629
rxn00726	Chorismate pyruvate-lyase (amino-accepting)	Phenylalanine, Tyrosine + Tryptophan Biosynthesis	|4.1.3.27	R00985	-39.437	1.7777	cpd00013 + cpd00216 => cpd00001 + cpd00020 + cpd00067 + cpd00093	NH3 + Chorismate => H2O + Pyruvate + H+ + Anthranilate	=>	c	0	10000	0	0	peg.2557	Nwi_2614
rxn00727	Chorismate pyruvate-lyase (amino-accepting)	Phenylalanine, Tyrosine + Tryptophan Biosynthesis	|4.1.3.27	R00986	-44.16	1.6284	cpd00053 + cpd00216 => cpd00020 + cpd00023 + cpd00067 + cpd00093	L-Glutamine + Chorismate => Pyruvate + L-Glutamate + H+ + Anthranilate	=>	c	0	10000	0	0	peg.2557	Nwi_2614
rxn00791	N-(5-Phospho-D-ribosyl)anthranilate:pyrophosphate	Phenylalanine, Tyrosine + Tryptophan Biosynthesis	|2.4.2.18	R01073	10.47	0.815445	cpd00012 + cpd02642 <= cpd00093 + cpd00103	PPi + N-5-phosphoribosyl-anthranilate <= Anthranilate + PRPP	<=	c	0	10000	0	0	peg.1891	Nwi_1837
rxn02508	N-(5-Phospho-beta-D-ribosyl)anthranilate ketol-isomerase	Phenylalanine, Tyrosine + Tryptophan Biosynthesis	|5.3.1.24	R03509	0.62	1.30148	cpd02642 <=> cpd00956	N-5-phosphoribosyl-anthranilate <=> 1-(2-carboxyphenylamino)-1-deoxyribulose 5-phosphate	<=>	c	1	10000	-10000	0	peg.54	Nwi_0056
rxn02507	1-(2-Carboxyphenylamino)-1-deoxy-D-ribulose-5-phosphate	Phenylalanine, Tyrosine + Tryptophan Biosynthesis	|4.1.1.48	R03508	-14.457	1.83187	cpd00067 + cpd00956 => cpd00001 + cpd00011 + cpd02210	H+ + 1-(2-carboxyphenylamino)-1-deoxyribulose 5-phosphate => H2O + CO2 + Indoleglycerol phosphate	=>	c	0	10000	0	0	peg.1892	Nwi_1838
rxn01964	L-Serine hydro-lyase (adding indoleglycerol-phosphate)	Phenylalanine, Tyrosine + Tryptophan Biosynthesis	|4.2.1.20	R02722	-9.167	0.603166	cpd00054 + cpd02210 <=> cpd00001 + cpd00065 + cpd00102	L-Serine + Indoleglycerol phosphate <=> H2O + L-Tryptophan + Glyceraldehyde3-phosphate	<=>	c	1	10000	-10000	0	peg.52, peg.53	Nwi_0054, Nwi_0055
rxn01682	(1S,2R)-1-C-(indol-3-yl)glycerol 3-phosphate	Phenylalanine, Tyrosine + Tryptophan Biosynthesis	|4.1.2.8|4.2.1.20	R02340	2.78	0.532047	cpd02210 <=> cpd00102 + cpd00359	Indoleglycerol phosphate <=> Glyceraldehyde3-phosphate + indol	<=>	c	1	10000	-10000	0	peg.52, peg.53	Nwi_0054, Nwi_0055
rxn00474	L-Serine hydro-lyase (adding indoleglycerol-phosphate)	Phenylalanine, Tyrosine + Tryptophan Biosynthesis	|4.2.1.20	R00674	-11.947	0.694816	cpd00054 + cpd00359 <=> cpd00001 + cpd00065	L-Serine + indol <=> H2O + L-Tryptophan	<=>	c	1	10000	-10000	0	peg.52, peg.53	Nwi_0054, Nwi_0055
rxn01000	Prephenate hydro-lyase (decarboxylating)	Phenylalanine, Tyrosine + Tryptophan Biosynthesis	|4.2.1.51|4.2.1.91	R01373	-29.067	1.65133	cpd00067 + cpd00219 => cpd00001 + cpd00011 + cpd00143	H+ + Prephenate => H2O + CO2 + Phenylpyruvate	=>	c	0	10000	0	0	peg.754	Nwi_0285
rxn01268	Prephenate:NAD+ oxidoreductase(decarboxylating)	Phenylalanine, Tyrosine + Tryptophan Biosynthesis	|1.3.1.12|1.3.1.43|1.3.1.52	R01728	-16.12	2.0867	cpd00003 + cpd00219 => cpd00004 + cpd00011 + cpd00868	NAD + Prephenate => NADH + CO2 + p-hydroxyphenylpyruvate	=>	c	0	10000	0	0	peg.226	Nwi_0582
rxn00598	Succinyl-CoA:acetyl-CoA C-acyltransferase	Phenylalanine, Tyrosine + Tryptophan Biosynthesis	|2.3.1.16|2.3.1.174	R00829	7.056	1.08737	cpd00022 + cpd00078 <=> cpd00010 + cpd01507	Acetyl-CoA + Succinyl-CoA <=> CoA + 3-Oxoadipyl-CoA	<=>	c	1	10000	-10000	0	peg.3003	Nwi_2994
rxn01269	Prephenate:NADP+ oxidoreductase(decarboxylating)	Phenylalanine, Tyrosine + Tryptophan Biosynthesis	|1.3.1.13|1.3.1.43	R01730	-16.12	2.0867	cpd00006 + cpd00219 => cpd00005 + cpd00011 + cpd00868	NADP + Prephenate => NADPH + CO2 + p-hydroxyphenylpyruvate	=>	c	0	10000	0	0	peg.226	Nwi_0582
rxn04750	(S)-3-hydroxyacyl-CoA:NAD+ oxidoreductase	Phenylalanine, Tyrosine + Tryptophan Biosynthesis	|1.1.1.35	R06941	3.76	1.07969	cpd00003 + cpd09844 <=> cpd00004 + cpd00067 + cpd01507	NAD + (3S)-3-Hydroxyadipyl-CoA <=> NADH + H+ + 3-Oxoadipyl-CoA	<=>	c	1	10000	-10000	0	peg.3002, peg.990	Nwi_0755, Nwi_2993
1.6 Metabolism of Other Amino Acids
GLUTATHIONE METABOLISM
rxn00470	L-Ornithine carboxy-lyase	Glutathione Metabolism	|4.1.1.17	R00670	-3.09	0.5417	cpd00064 + cpd00067 => cpd00011 + cpd00118	Ornithine + H+ => CO2 + Putrescine	=>	c	0	10000	0	0	peg.405	Nwi_0924
Not in SEED model or KEGG annotation|rxn01406	S-Adenosylmethioninamine:putrescine 3-aminopropyltransferase	Glutathione Metabolism	2.5.1.16	R01920	-10.46	2.36612	cpd00118 + cpd00837 <=> cpd00067 + cpd00147 + cpd00264	|Putrescine| + |S-Adenosylmethioninamine| => |H+| + |5-Methylthioadenosine| + |Spermidine|	=>	c	1	10000	-10000	0	GAP FILLING	GAP FILLING
Not in SEED model|rxn06401	RX:glutathione R-transferase	Glutathione Metabolism	2.5.1.18	R03522	Not Available	Not Available	cpd00042 + cpd11846 <=> cpd11844 + cpd12076c	GSH + RX <=> HX + R-S-Glutathione	<=>	c	1	10000	-10000	0	peg.104, peg.1367, peg.214, peg.2547, peg.2784, peg.28, peg.634	Nwi_0031, Nwi_0090, Nwi_0164, Nwi_0721, Nwi_1706, Nwi_2604, Nwi_2981
Not in SEED model|rxn11997	(5-Glutamyl)-peptide:amino-acid 5-glutamyltransferase	Glutathione Metabolism	2.3.2.2	R03916	7.8270	0.8892	cpd00001 + cpd12076 <=> cpd00023 + cpd16496	|H2O| + |R-S-Glutathione| <=> |L-Glutamate| + |R-S-Cysteinylglycine|	<=>	c	1	10000	-10000	0	peg.631	Nwi_0161
Not in SEED model|rxn12003	rxn12003	Glutathione Metabolism	3.4.11.1,3.4.11.2,3.4.11.23,3.4.13.3	R04951	7.8270	0.8892	cpd00001 + cpd16496 <=> cpd00033 + cpd12344	|H2O| + |R-S-Cysteinylglycine| <=> |Glycine| + |R-S-Alanine|	<=>	c	1	10000	-10000	0	peg.1297, peg.763	Nwi_0294, Nwi_1676
Not in SEED model|rxn05952	(5-Glutamyl)-peptide:amino-acid 5-glutamyltransferase	Glutathione Metabolism	2.3.2.2	R01262	-9.5300	2.0000	cpd00042 + cpd11623 => cpd00067 + cpd01017 + cpd12381	|GSH| + |L-Amino acid| <=> |Cys-Gly| + |(5-L-Glutamyl)-L-amino acid|	<=>	c	0	10000	0	0	peg.631	Nwi_0161
rxn00646	L-Glutamate:L-cysteine gamma-ligase (ADP-forming)	Glutathione Metabolism	|6.3.2.2	R00894	-6.354	0.856942	cpd00002 + cpd00023 + cpd00084 => cpd00008 + cpd00009 + cpd00067 + cpd00506	ATP + L-Glutamate + L-Cysteine => ADP + Phosphate + H+ + gamma-Glutamylcysteine	=>	c	0	10000	0	0	peg.652	Nwi_0182
rxn00650	membrane alanyl aminopeptidase	Glutathione Metabolism	|3.4.11.2|3.4.11.1|3.4.11.23|3.4.13.3	R00899	-0.463	0.848213	cpd00001 + cpd01017 <=> cpd00033 + cpd00084	H2O + Cys-Gly <=> Glycine + L-Cysteine	<=>	c	1	10000	-10000	0	peg.1297, peg.763, peg.805	Nwi_0294, Nwi_0336, Nwi_1676
rxn00350	glutathione hydralase (periplasmic)	Glutathione Metabolism	|2.3.2.2|3.4.11.4	R00494	-0.463	0.848213	cpd00001 + cpd00042 <=> cpd00023 + cpd01017	H2O + GSH <=> L-Glutamate + Cys-Gly	<=>	c	1	10000	-10000	0	peg.631	Nwi_0161
rxn00351	gamma-L-Glutamyl-L-cysteine:glycine ligase (ADP-forming)	Glutathione Metabolism	|6.3.2.3	R00497	-6.354	0.856942	cpd00002 + cpd00033 + cpd00506 => cpd00008 + cpd00009 + cpd00042 + cpd00067	ATP + Glycine + gamma-Glutamylcysteine => ADP + Phosphate + GSH + H+	=>	c	0	10000	0	0	peg.506	Nwi_0117
rxn00086	glutathione:NADP+ oxidoreductase	Glutathione Metabolism	|1.8.1.7|1.6.4.2	R00115	2.918	2.03765	cpd00006 + (2) cpd00042 <=> cpd00005 + cpd00067 + cpd00111	NADP + (2) GSH <=> NADPH + H+ + Oxidized glutathione	<=>	c	1	10000	-10000	0	peg.1985	Nwi_1223
rxn01115	6-Phospho-D-gluconate:NADP+ 2-oxidoreductase (decarboxylating)	Glutathione Metabolism	|1.1.1.44	R01528	0.67	1.22719	cpd00006 + cpd00284 => cpd00005 + cpd00011 + cpd00171	NADP + 6-Phospho-D-gluconate => NADPH + CO2 + D-Ribulose5-phosphate	=>	c	0	10000	0	0	peg.2622	Nwi_2642
rxn00205	Glutathione:hydrogen-peroxide oxidoreductase	Glutathione Metabolism	|1.11.1.9	R00274	-74.146	2.07557	cpd00025 + (2) cpd00042 => (2) cpd00001 + cpd00111	H2O2 + (2) GSH => (2) H2O + Oxidized glutathione	=>	c	0	10000	0	0	peg.2621	Nwi_2639
rxn01975	beta-D-Glucose-6-phosphate:NADP+ 1-oxoreductase	Glutathione Metabolism	|1.1.1.49	R02736	-2	1.60921	cpd00006 + cpd00863 <=> cpd00005 + cpd00067 + cpd00911	NADP + beta-D-Glucose 6-phosphate <=> NADPH + H+ + 6-phospho-D-glucono-1-5-lactone	<=>	c	1	10000	-10000	0	peg.2623	Nwi_2643
1.7 Glycan Biosynthesis + Metabolism
LIPOPOLYSACCHARIDE BIOSYNTHESIS
rxn02404	3-Deoxy-D-manno-octulosonate-8-phosphate 8-phosphohydrolase	Lipopolysaccharide Biosynthesis	|3.1.3.45	R03350	-2.317	0.735634	cpd00001 + cpd02730 => cpd00009 + cpd00067 + cpd00875	H2O + 3-Deoxy-D-manno-octulosonate8-phosphate => Phosphate + H+ + KDO	=>	c	0	10000	0	0	GAP FILLING	GAP FILLING
rxn06848	Endotoxin Synthesis (myristoyl transferase)	Lipopolysaccharide Biosynthesis	|2.3.1.-	R05075	3.614	1.17862	cpd03587 + cpd11493 <= cpd03736 + cpd11466	kdo2-lipid a + ACP <= Lauroyl-KDO2-lipid IV(A) + Myristoyl-ACP	<=	c	0	10000	0	0	GAP FILLING	GAP FILLING
rxn03130	UDP-2,3-bis(3-hydroxytetradecanoyl)glucosamine diphosphatase	Lipopolysaccharide Biosynthesis	|3.6.1.-	R04549	-9.313	0.746895	cpd00001 + cpd02835 => cpd00091 + cpd02930	H2O + UDP-2,3-bis(3-hydroxytetradecanoyl)glucosamine => UMP + Lipid X	=>	c	0	10000	0	0	GAP FILLING	GAP FILLING
rxn03182	3-deoxy-D-manno-octulosonic acid transferase	Lipopolysaccharide Biosynthesis	|2.-.-.-	R04658	-1.7	0.632032	cpd02546 + cpd02993 <=> cpd00046 + cpd03585	CMP-KDO + Lipid IV(A) <=> CMP + KDO-lipid IV(A)	<=>	c	1	10000	-10000	0	peg.2458	Nwi_2556
rxn03439	3-deoxy-D-manno-octulosonic acid transferase	Lipopolysaccharide Biosynthesis	|2.-.-.-	R05074	-1.7	0.632032	cpd02546 + cpd03585 <=> cpd00046 + cpd03586	CMP-KDO + KDO-lipid IV(A) <=> CMP + kdo2-lipid iva	<=>	c	1	10000	-10000	0	peg.2458	Nwi_2556
rxn06729	(R)-3-Hydroxytetradecanoly-[acyl-carrier-protein]:UDP-N-acetyl-	Lipopolysaccharide Biosynthesis	|2.3.1.129	R04567	-3.614	1.17862	cpd00037 + cpd11484 => cpd02886 + cpd11493	UDP-N-acetylglucosamine + HMA => UDP-3-O-(beta-hydroxymyristoyl)-N-acetylglucosamine + ACP	=>	c	0	10000	0	0	peg.2040	Nwi_1848
rxn03146	UDP-3-O-acetylglucosamine deacetylase	Lipopolysaccharide Biosynthesis	|3.5.1.-	R04587	-2.003	0.984391	cpd00001 + cpd02886 <=> cpd00029 + cpd03584	H2O + UDP-3-O-(beta-hydroxymyristoyl)-N-acetylglucosamine <=> Acetate + UDP-3-O-(beta-hydroxymyristoyl)-D-glucosamine	<=>	c	1	10000	-10000	0	peg.1761	Nwi_1059
rxn06723	UDP-3-O-(3-hydroxymyristoyl)glucosamine acyltransferase	Lipopolysaccharide Biosynthesis	|2.3.1.-	R04550	5.294	1.25997	cpd00067 + cpd02835 + cpd11493 <= cpd03584 + cpd11484	H+ + UDP-2,3-bis(3-hydroxytetradecanoyl)glucosamine + ACP <= UDP-3-O-(beta-hydroxymyristoyl)-D-glucosamine + HMA	<=	c	0	10000	0	0	peg.2042	Nwi_1850
rxn03159	UDP-2,3-bis(3-hydroxytetradecanoyl)-beta-D-glucosamine:2,3-bis-(3-	Lipopolysaccharide Biosynthesis	|2.4.1.182	R04606	-1.7	0.632032	cpd02835 + cpd02930 <=> cpd00014 + cpd03002	UDP-2,3-bis(3-hydroxytetradecanoyl)glucosamine + Lipid X <=> UDP + Lipid A disaccharide	<=>	c	1	10000	-10000	0	peg.2038	Nwi_1846
rxn03181	ATP:2,3,2',3'-tetrakis(3-hydroxytetradecanoyl)-D-glucosaminyl-beta-	Lipopolysaccharide Biosynthesis	|2.7.1.130	R04657	-4.5	0.23673	cpd00002 + cpd03002 <=> cpd00008 + cpd02993	ATP + Lipid A disaccharide <=> ADP + Lipid IV(A)	<=>	c	1	10000	-10000	0	peg.2457	Nwi_2555
rxn02331	2-Dehydro-3-deoxy-D-octonate-8-phosphate	Lipopolysaccharide Biosynthesis	|2.5.1.55|4.1.2.16	R03254	12.177	0.987542	cpd00009 + cpd00067 + cpd02730 <= cpd00001 + cpd00061 + cpd00817	Phosphate + H+ + 3-Deoxy-D-manno-octulosonate8-phosphate <= H2O + PEP + D-Arabinose5-phosphate	<=	c	0	10000	0	0	peg.1885	Nwi_1831
rxn02405	CTP:3-deoxy-D-manno-octulosonate cytidylyltransferase	Lipopolysaccharide Biosynthesis	|2.7.7.38	R03351	-6.08	1.51583	cpd00052 + cpd00875 => cpd00012 + cpd02546	CTP + KDO => PPi + CMP-KDO	=>	c	0	10000	0	0	peg.755	Nwi_0286
rxn06865	Endotoxin Synthesis (lauroyl transferase)	Lipopolysaccharide Biosynthesis	|2.3.1.-	R05146	3.614	1.17862	cpd03736 + cpd11493 <= cpd03586 + cpd11468	Lauroyl-KDO2-lipid IV(A) + ACP <= kdo2-lipid iva + Dodecanoyl-ACP	<=	c	0	10000	0	0	GAP FILLING	GAP FILLING
rxn03917	sedoheptulose 7-phosphate isomerase	Lipopolysaccharide Biosynthesis	|5.-.-.-	R05645	-0.86	1.49358	cpd00238 <=> cpd04918	Sedoheptulose7-phosphate <=> D-Glycero-D-manno-heptose7-phosphate	<=>	c	1	10000	-10000	0	peg.1770	Nwi_1068
rxn03918	D-glycero-D-manno-heptose 7-phosphate kinase	Lipopolysaccharide Biosynthesis	|2.7.-.-|2.7.1.-	R05646	-4.5	0.23673	cpd00002 + cpd04918 <=> cpd00008 + cpd08316	ATP + D-Glycero-D-manno-heptose7-phosphate <=> ADP + D-Glycero-D-manno-heptose1-7-bisphosphate	<=>	c	1	10000	-10000	0	peg.1773	Nwi_1071
rxn03919	D-glycero-D-manno-heptose 1,7-bisphosphate phosphatase	Lipopolysaccharide Biosynthesis	|3.1.-.-	R05647	-2.317	0.735634	cpd00001 + cpd08316 => cpd00009 + cpd00067 + cpd04920	H2O + D-Glycero-D-manno-heptose1-7-bisphosphate => Phosphate + H+ + D-Glycero-D-manno-heptose1-phosphate	=>	c	0	10000	0	0	GAP FILLING	GAP FILLING
rxn03916	D-glycero-D-manno-hepose 1-phosphate adenyltransferase	Lipopolysaccharide Biosynthesis	|2.7.-.-|2.7.7.-	R05644	1.07	0.746895	cpd00002 + cpd04920 <=> cpd00012 + cpd03830	ATP + D-Glycero-D-manno-heptose1-phosphate <=> PPi + ADP-D-glycero-D-manno-heptose	<=>	c	1	10000	-10000	0	peg.1773	Nwi_1071
rxn03511	ADP-D-glycero-D-manno-heptose 6-epimerase	Lipopolysaccharide Biosynthesis	|5.1.3.20	R05176	0	2	cpd03830 <=> cpd03831	ADP-D-glycero-D-manno-heptose <=> ADP-L-glycero-D-manno-heptose	<=>	c	1	10000	-10000	0	peg.1772	Nwi_1070
rxn09225	rhamnosyltransferase I (LPS core biosynthesis)	Lipopolysaccharide Biosynthesis	Undetermined	None	-1.7	0.632032	cpd02113 + cpd15492 <=> cpd00297 + cpd15489	dTDP-rhamnose + kdo-phospho-heptosyl-phospho-heptosyl-heptosyl-kdo2-lipidA <=> dTDP + inner core oligosaccharide lipid A	<=>	c	1	10000	-10000	0	GAP FILLING	GAP FILLING
rxn08954	3-deoxy-D-manno-octulosonic acid transferase III (LPS core biosynthesis)	Lipopolysaccharide Biosynthesis	Undetermined	None	-1.7	0.632032	cpd02546 + cpd15550 <=> cpd00046 + cpd15492	CMP-KDO + phospho-heptosyl-phospho-heptosyl-heptosyl-kdo2-lipidA <=> CMP + kdo-phospho-heptosyl-phospho-heptosyl-heptosyl-kdo2-lipidA	<=>	c	1	10000	-10000	0	GAP FILLING	GAP FILLING
rxn08713	heptosyltransferase IV (LPS core synthesis)	Lipopolysaccharide Biosynthesis	|2.4.1.56	None	-1.7	0.632032	cpd03831 + cpd15477 <=> cpd00008 + cpd15432	ADP-L-glycero-D-manno-heptose + glucosyl-glucosyl-galactosyl-glucosyl-inner core oligosaccharide lipid A <=> ADP + core oligosaccharide lipid A	<=>	c	1	10000	-10000	0	GAP FILLING	GAP FILLING
rxn08712	heptosyltransferase III (LPS core synthesis)	Lipopolysaccharide Biosynthesis	|2.4.1.-	None	-1.7	0.632032	cpd03831 + cpd15549 <=> cpd00008 + cpd15488	ADP-L-glycero-D-manno-heptose + phospho-heptosyl-heptosyl-kdo2-lipidA <=> ADP + heptosyl-phospho-heptosyl-heptosyl-kdo2-lipidA	<=>	c	1	10000	-10000	0	GAP FILLING	GAP FILLING
rxn08709	LPS heptose kinase II (LPS core synthesis)	Lipopolysaccharide Biosynthesis	Undetermined	None	-4.5	0.23673	cpd00002 + cpd15488 <=> cpd00008 + cpd15550	ATP + heptosyl-phospho-heptosyl-heptosyl-kdo2-lipidA <=> ADP + phospho-heptosyl-phospho-heptosyl-heptosyl-kdo2-lipidA	<=>	c	1	10000	-10000	0	GAP FILLING	GAP FILLING
rxn08708	LPS heptose kinase I (LPS core synthesis)	Lipopolysaccharide Biosynthesis	|2.7.-.-	None	-4.5	0.23673	cpd00002 + cpd15484 <=> cpd00008 + cpd15549	ATP + heptosyl-heptosyl-kdo2-lipidA <=> ADP + phospho-heptosyl-heptosyl-kdo2-lipidA	<=>	c	1	10000	-10000	0	GAP FILLING	GAP FILLING
rxn08620	glucosyltransferase III (LPS core synthesis)	Lipopolysaccharide Biosynthesis	|2.4.1.-	None	-1.7	0.632032	cpd00026 + cpd15475 <=> cpd00014 + cpd15477	UDP-glucose + glucosyl-galactosyl-glucosyl-inner core oligosaccharide lipid A <=> UDP + glucosyl-glucosyl-galactosyl-glucosyl-inner core oligosaccharide lipid A	<=>	c	1	10000	-10000	0	GAP FILLING	GAP FILLING
rxn08619	glucosyltransferase II (LPS core synthesis)	Lipopolysaccharide Biosynthesis	|2.4.1.-	None	-1.7	0.632032	cpd00026 + cpd15469 <=> cpd00014 + cpd15475	UDP-glucose + galactosyl-glucosyl-inner core oligosaccharide lipid A <=> UDP + glucosyl-galactosyl-glucosyl-inner core oligosaccharide lipid A	<=>	c	1	10000	-10000	0	GAP FILLING	GAP FILLING
rxn08618	glucosyltransferase I (LPS core synthesis)	Lipopolysaccharide Biosynthesis	|2.4.1.-	None	-1.7	0.632032	cpd00026 + cpd15489 <=> cpd00014 + cpd15479	UDP-glucose + inner core oligosaccharide lipid A <=> UDP + glucosyl-inner core oligosaccharide lipid A	<=>	c	1	10000	-10000	0	GAP FILLING	GAP FILLING
rxn08583	galactosyltransferase I (LPS core synthesis)	Lipopolysaccharide Biosynthesis	|2.4.1.-	None	-1.7	0.632032	cpd00026 + cpd15479 <=> cpd00014 + cpd15469	UDP-glucose + glucosyl-inner core oligosaccharide lipid A <=> UDP + galactosyl-glucosyl-inner core oligosaccharide lipid A	<=>	c	1	10000	-10000	0	GAP FILLING	GAP FILLING
rxn08711	heptosyltransferase II (LPS core synthesis)	Lipopolysaccharide Biosynthesis	|2.4.1.-	None	-1.7	0.632032	cpd03831 + cpd15485 <=> cpd00008 + cpd15484	ADP-L-glycero-D-manno-heptose + heptosyl-kdo2-lipidA <=> ADP + heptosyl-heptosyl-kdo2-lipidA	<=>	c	1	10000	-10000	0	peg.1771	Nwi_1069
rxn08710	heptosyltransferase I (LPS core synthesis)	Lipopolysaccharide Biosynthesis	|2.4.1.-	None	-1.7	0.632032	cpd03587 + cpd03831 <=> cpd00008 + cpd15485	kdo2-lipid a + ADP-L-glycero-D-manno-heptose <=> ADP + heptosyl-kdo2-lipidA	<=>	c	1	10000	-10000	0	peg.1768	Nwi_1066
PEPTIDOGLYCAN BIOSYNTHESIS															peg.1417, peg.1573, peg.1852, peg.1870, peg.862	Nwi_1045, Nwi_1150, Nwi_1465, Nwi_1534, Nwi_1716, Nwi_496
Not in SEED model|rxn06718	Bactoprenyldiphospho-N-acetylmuramoyl-(N-acetyl-D-glucosaminyl)-	Peptidoglycan Biosynthesis	2.4.1.129	R04519	673.15	5.62819	cpd03495 <= cpd02229	Undecaprenyl-diphospho-N-acetylmuramoyl--N-acetylglucosamine-L-ala-D-glu-meso-2-6-diaminopimeloyl-D-ala-D-ala <=> Bactoprenyl diphosphate	<=	c
rxn00461	Phosphoenolpyruvate:UDP-N-acetyl-D-glucosamine		|2.5.1.7	R00660	0.796	0.676477	cpd00037 + cpd00061 <=> cpd00009 + cpd00067 + cpd02820	UDP-N-acetylglucosamine + PEP <=> Phosphate + H+ + UDP-N-acetylglucosamine enolpyruvate	<=>	c	1	10000	-10000	0	peg.716	Nwi_0246
rxn02285	UDP-N-acetylmuramate:NADP+ oxidoreductase		|1.1.1.158	R03192	15.33	1.1998	cpd00006 + cpd00773 <= cpd00005 + cpd00067 + cpd02820	NADP + UDP-MurNAc <= NADPH + H+ + UDP-N-acetylglucosamine enolpyruvate	<=	c	0	10000	0	0	peg.1756	Nwi_1054
rxn02286	UDP-N-acetylmuramate:L-alanine ligase (ADP-forming)		|6.3.2.8	R03193	-6.354	0.856942	cpd00002 + cpd00035 + cpd00773 => cpd00008 + cpd00009 + cpd00067 + cpd00890	ATP + L-Alanine + UDP-MurNAc => ADP + Phosphate + H+ + UDP-N-acetylmuramoyl-L-alanine	=>	c	0	10000	0	0	peg.2993	Nwi_1052
rxn02008	UDP-N-acetylmuramoyl-L-alanine:D-glutamate ligase(ADP-forming)		|6.3.2.9	R02783	-6.354	0.856942	cpd00002 + cpd00186 + cpd00890 => cpd00008 + cpd00009 + cpd00067 + cpd00525	ATP + D-Glutamate + UDP-N-acetylmuramoyl-L-alanine => ADP + Phosphate + H+ + UDP-N-acetylmuramoyl-L-alanyl-D-glutamate	=>	c	0	10000	0	0	peg.2992	Nwi_1049
rxn00851	D-AlanineD-Alanine ligase (ADP-forming)		|6.3.2.4	R01150	-6.354	0.856942	cpd00002 + (2) cpd00117 => cpd00008 + cpd00009 + cpd00067 + cpd00731	ATP + (2) D-Alanine => ADP + Phosphate + H+ + Ala-Ala	=>	c	0	10000	0	0	peg.1757	Nwi_1055
rxn02011	UDP-N-acetylmuramoyl-L-alanyl-D-glutamate:meso-2,6-		|6.3.2.13	R02788	-6.354	0.856942	cpd00002 + cpd00516 + cpd00525 => cpd00008 + cpd00009 + cpd00067 + cpd02964	ATP + meso-2,6-Diaminopimelate + UDP-N-acetylmuramoyl-L-alanyl-D-glutamate => ADP + Phosphate + H+ + UDP-N-acetylmuramoyl-L-alanyl-D-gamma-glutamyl-meso-2-6-diaminopimelate	=>	c	0	10000	0	0	peg.865	Nwi_1046
rxn03164	UDP-N-acetylmuramoyl-L-alanyl-D-glutamyl-meso-2,6-		|6.3.2.10|6.3.2.15	R04617	-6.354	0.856942	cpd00002 + cpd00731 + cpd02964 => cpd00008 + cpd00009 + cpd00067 + cpd02968	ATP + Ala-Ala + UDP-N-acetylmuramoyl-L-alanyl-D-gamma-glutamyl-meso-2-6-diaminopimelate => ADP + Phosphate + H+ + UDP-N-acetylmuramoyl-L-alanyl-D-glutamyl-6-carboxy-L-lysyl-D-alanyl- D-alanine	=>	c	0	10000	0	0	peg.866	Nwi_1047
rxn03904	UDPMurAc(oyl-L-Ala-D-gamma-Glu-L-Lys-D-Ala-D-Ala):undecaprenyl-		|2.7.8.13	R05630	0	2	cpd00286 + cpd02968 <=> cpd00091 + cpd03494	Undecaprenylphosphate + UDP-N-acetylmuramoyl-L-alanyl-D-glutamyl-6-carboxy-L-lysyl-D-alanyl- D-alanine <=> UMP + Undecaprenyl-diphospho-N-acetylmuramoyl-L-alanyl-D-glutamyl-meso-2-6-diaminopimeloyl-D-alanyl-D-alanine	<=>	c	1	10000	-10000	0	peg.867	Nwi_1048
rxn03901	Undecaprenyl-diphosphate phosphohydrolase		|3.6.1.27	R05627	-6.817	0.717554	cpd00001 + cpd02229 => cpd00009 + cpd00067 + cpd00286	H2O + Bactoprenyl diphosphate => Phosphate + H+ + Undecaprenylphosphate	=>	c	0	10000	0	0	peg.635	Nwi_0165
rxn03903	UDPMurAc(oyl-L-Ala-D-gamma-Glu-L-Lys-D-Ala-D-Ala):undecaprenyl-		|2.7.8.13	R05629	0	2	cpd00286 + cpd02862 <=> cpd00091 + cpd02948	Undecaprenylphosphate + UDPMurAc(oyl-L-Ala-D-gamma-Glu-L-Lys-D-Ala-D-Ala) <=> UMP + MurAc(oyl-L-Ala-D-gamma-Glu-L-Lys-D-Ala-D-Ala)-diphospho- undecaprenol	<=>	c	1	10000	-10000	0	peg.867	Nwi_1048
rxn03933	UDP-N-acetylglucosamine-N-acetylmuramyl-(pentapeptide)pyrophosphoryl-undecaprenol N-acetylglucosamine transferase		|2.4.1.227	R05662	-1.7	0.632032	cpd00037 + cpd02948 <=> cpd00014 + cpd03491	UDP-N-acetylglucosamine + MurAc(oyl-L-Ala-D-gamma-Glu-L-Lys-D-Ala-D-Ala)-diphospho- undecaprenol <=> UDP + Undecaprenyl-diphospho-N-acetylmuramoyl-(N-acetylglucosamine)-L-alanyl-gamma-D-glutamyl-L-lysyl-D-alanyl-D-alanine	<=>	c	1	10000	-10000	0	peg.2901	Nwi_1051
rxn03408	UDP-N-acetylglucosamine-N-acetylmuramyl-(pentapeptide)pyrophosphoryl-undecaprenol N-acetylglucosamine transferase		|2.4.1.227	R05032	-1.7	0.632032	cpd00037 + cpd03494 <=> cpd00014 + cpd03495	UDP-N-acetylglucosamine + Undecaprenyl-diphospho-N-acetylmuramoyl-L-alanyl-D-glutamyl-meso-2-6-diaminopimeloyl-D-alanyl-D-alanine <=> UDP + Undecaprenyl-diphospho-N-acetylmuramoyl--N-acetylglucosamine-L-ala-D-glu-meso-2-6-diaminopimeloyl-D-ala-D-ala	<=>	c	1	10000	-10000	0	peg.2901	Nwi_1051
rxn03406	Undecaprenyl-diphospho-N-acetylmuramoyl-(N-acetylglucosamine)-		|6.3.1.2	None	-2.094	0.888971	cpd00002 + cpd00013 + cpd03487 => cpd00008 + cpd00009 + cpd00067 + cpd03488	ATP + NH3 + Undecaprenyl-diphospho-N-acetylmuramoyl-(N-acetylglucosamine)-L-alanyl-D-glutamyl-L-lysyl-D-alanyl-D-alanine => ADP + Phosphate + H+ + Undecaprenyl-diphospho-N-acetylmuramoyl-(N-acetylglucosamine)-L-alanyl-D-glutaminyl-L-lysyl-D-alanyl-D-alanine	=>	c	0	10000	0	0	peg.1106	Nwi_1904
rxn03407	Undecaprenyl-diphospho-N-acetylmuramoyl-(N-acetylglucosamine)-		|6.3.1.2	R05030	-2.094	0.888971	cpd00002 + cpd00013 + cpd03491 => cpd00008 + cpd00009 + cpd00067 + cpd03492	ATP + NH3 + Undecaprenyl-diphospho-N-acetylmuramoyl-(N-acetylglucosamine)-L-alanyl-gamma-D-glutamyl-L-lysyl-D-alanyl-D-alanine => ADP + Phosphate + H+ + Undecaprenyl-diphospho-N-acetylmuramoyl-(N-acetylglucosamine)-L-alanyl-D-isoglutaminyl-L-lysyl-D-alanyl-D-alanine	=>	c	0	10000	0	0	peg.1106	Nwi_1904
rxn03409	Undecaprenyl-diphospho-N-acetylmuramoyl-(N-acetylglucosamine)-		|6.3.1.2	None	-2.094	0.888971	cpd00002 + cpd00013 + cpd03495 => cpd00008 + cpd00009 + cpd00067 + cpd03496	ATP + NH3 + Undecaprenyl-diphospho-N-acetylmuramoyl--N-acetylglucosamine-L-ala-D-glu-meso-2-6-diaminopimeloyl-D-ala-D-ala => ADP + Phosphate + H+ + Undecaprenyl-diphospho-N-acetylmuramoyl-(N-acetylglucosamine)-L-alanyl-D-glutaminyl-meso-2,6-diaminopimeloyl-D-alanyl-D-alanine	=>	c	0	10000	0	0	peg.1106	Nwi_1904
rxn10199	Peptidoglycan subunit synthesis		Undetermined	None	-1.7	0.632032	cpd03495 + cpd15666 <=> cpd02229 + cpd15665	Undecaprenyl-diphospho-N-acetylmuramoyl--N-acetylglucosamine-L-ala-D-glu-meso-2-6-diaminopimeloyl-D-ala-D-ala + Peptidoglycan polymer (n-1 subunits) <=> Bactoprenyl diphosphate + Peptidoglycan polymer (n subunits)	<=>	c	1	10000	-10000	0	peg.1417	Nwi_1716
1.8 Metabolism of Cofactors + Vitamins
Not in SEED model|rxn07295	glycine oxidase	Thiamine Metabolism	1.4.3.19	R07463	-35.88	1.65946	cpd00033 => (3) cpd00067 + cpd14545	|Glycine| => (3) |H+| + |Iminoglycine|	=>	c	0	10000	0	0	peg.2363	Nwi_2464
Not in SEED model|rxn07296	rxn07296	Thiamine Metabolism	Undetermined	R07464	Not Available	Not Available	cpd00069 + cpd08289 + cpd14551 <=> cpd02654	L-Tyrosine + 1-deoxy-D-xylulose5-phosphate + C15815 <=> 4-Methyl-5--2-phosphoethyl-thiazole	<=>	c	1	10000	-10000	0	peg.2365	Nwi_2466
Not in SEED model|rxn07297	rxn07297	Thiamine Metabolism	Undetermined	R07465	Not Available	Not Available	cpd00069 + cpd14545 + cpd14551 <=> cpd02654	L-Tyrosine + Iminoglycine + C15815 <=> 4-Methyl-5--2-phosphoethyl-thiazole	<=>	c	1	10000	-10000	0	peg.2365	Nwi_2466
rxn01537	Thiamin hydrolase	Thiamine Metabolism	|3.5.99.2	R02133	-3.673	1.02208	cpd00001 + cpd00305 <=> cpd00067 + cpd00939 + cpd02636	H2O + THI <=> H+ + Toxopyrimidine + 4-Methyl-5--2-hydroxyethyl-thiazole	<=>	c	1	10000	-10000	0	peg.960	Nwi_0858
rxn00440	ATP:thiamin pyrophosphotransferase	Thiamine Metabolism	|2.7.6.2	R00619	-4.5	0.23673	cpd00002 + cpd00305 <=> cpd00018 + cpd00056	ATP + THI <=> AMP + TPP	<=>	c	0	10000	0	0	GAP FILLING
rxn02484	ATP:4-amino-5-hydroxymethyl-2-methylpyrimidine 5-phosphotransferase	Thiamine Metabolism	|2.7.1.49	R03471	-4.5	0.23673	cpd00002 + cpd00939 <=> cpd00008 + cpd02775	ATP + Toxopyrimidine <=> ADP + 4-Amino-5-phosphomethyl-2-methylpyrimidine	<=>	c	1	10000	-10000	0	peg.1784	Nwi_1082
rxn03108	ATP:4-amino-2-methyl-5-phosphomethylpyrimidine phosphotransferase	Thiamine Metabolism	|2.7.4.7	R04509	0	2	cpd00002 + cpd02775 <=> cpd00008 + cpd02894	ATP + 4-Amino-5-phosphomethyl-2-methylpyrimidine <=> ADP + 4-Amino-2-methyl-5-diphosphomethylpyrimidine	<=>	c	1	10000	-10000	0	peg.1784	Nwi_1082
rxn02305	2-Methyl-4-amino-5-hydroxymethylpyrimidine-diphosphate:4-methyl-5-	Thiamine Metabolism	|2.5.1.3	R03223	-0.07	1.03389	cpd00067 + cpd02654 + cpd02894 <=> cpd00012 + cpd00793	H+ + 4-Methyl-5--2-phosphoethyl-thiazole + 4-Amino-2-methyl-5-diphosphomethylpyrimidine <=> PPi + TMP	<=>	c	1	10000	-10000	0	peg.2366, peg.2818	Nwi_2467, Nwi_2738
rxn00438	ATP:thiamin-phosphate phosphotransferase	Thiamine Metabolism	|2.7.4.16	R00617	0	2	cpd00002 + cpd00793 <=> cpd00008 + cpd00056	ATP + TMP <=> ADP + TPP	<=>	c	1	10000	-10000	0	peg.1422	Nwi_1721
rxn09997	4-amino-5-hydroxymethyl-2-methylpyrimidine synthetase	Thiamine Metabolism			13.2329	2.36123	cpd00001 + cpd02140 <=> (0.5) cpd00007 + cpd00009 + (2) cpd00067 + cpd00229 + cpd00939	H2O + AIR <=> (0.5) O2 + Phosphate + (2) H+ + Glycolaldehyde + Toxopyrimidine	<=>	c	1	10000	-10000	0	peg.2367	Nwi_2468
RIBOFLAVIN METABOLISM
Not in SEED model|rxn01699	Hydroquinone:oxygen oxidoreductase	Riboflavin Metabolism	1.14.18.1	R02363			cpd00007 + cpd00415 => cpd00001 + cpd00364	|O2| + (2) |Quinol| => (2) |H2O| + (2) |Chinone|	=>	c	0	10000	0	0	peg.449	Nwi_0968
rxn00300	GTP 7,8-8,9-dihydrolase (pyrophosphate-forming)	Riboflavin Metabolism	|3.5.4.25	R00425	-18.539	2.79153	(3) cpd00001 + cpd00038 => cpd00012 + cpd00047 + cpd00067 + cpd00957	(3) H2O + GTP => PPi + Formate + H+ + 2,5-Diamino-6-(5'-phosphoribosylamino)-4-pyrimidineone	=>	c	0	10000	0	0	peg.281	Nwi_0607
rxn02475	2,5-Diamino-6-hydroxy-4-(5-phosphoribosylamino)-pyrimidine	Riboflavin Metabolism	|3.5.4.26	R03459	-8.883	1.24787	cpd00001 + cpd00067 + cpd00957 => cpd00013 + cpd00931	H2O + H+ + 2,5-Diamino-6-(5'-phosphoribosylamino)-4-pyrimidineone => NH3 + 5-Amino-6--5-phosphoribosylaminouracil	=>	c	0	10000	0	0	peg.1426	Nwi_1725
rxn02474	5-amino-6-(5-phosphoribitylamino)uracil:NADP+ 1'-oxidoreductase	Riboflavin Metabolism	|1.1.1.193	R03458	3.14	1.69953	cpd00006 + cpd02720 <=> cpd00005 + cpd00067 + cpd00931	NADP + 5-Amino-6--5-phosphoribitylaminouracil <=> NADPH + H+ + 5-Amino-6--5-phosphoribosylaminouracil	<=>	c	1	10000	-10000	0	peg.1426	Nwi_1725
rxn05039	pyrimidine phosphatase	Riboflavin Metabolism	|3.1.3.-	R07280	-2.317	0.735634	cpd00001 + cpd02720 => cpd00009 + cpd00067 + cpd02882	H2O + 5-Amino-6--5-phosphoribitylaminouracil => Phosphate + H+ + 4--1-D-Ribitylamino-5-aminouracil	=>	c	0	10000	0	0	GAP FILLING
rxn05040	3,4-Dihydroxy-2-butanone 4-phosphate synthase	Riboflavin Metabolism	Undetermined	R07281	-20.78	0.597079	cpd00171 => cpd00047 + cpd00067 + cpd11225	D-Ribulose5-phosphate => Formate + H+ + 3-4-dihydroxy-2-butanone4-phosphate	=>	c	0	10000	0	0	peg.281	Nwi_0607
rxn03080	6,7-Dimethyl-8-(1-D-ribityl)lumazine:6,7-dimethyl-8-(1-D-ribityl)	Riboflavin Metabolism	|2.5.1.9	R04457	0.922	2.78748	cpd02882 + cpd11225 <=> (2) cpd00001 + cpd00009 + cpd00067 + cpd02656	4--1-D-Ribitylamino-5-aminouracil + 3-4-dihydroxy-2-butanone4-phosphate <=> (2) H2O + Phosphate + H+ + 6-7-Dimethyl-8--1-D-ribityllumazine	<=>	c	1	10000	-10000	0	peg.1424	Nwi_1723
rxn00048	6,7-Dimethyl-8-(1-D-ribityl)lumazine:6,7-dimethyl-8-(1-D-ribityl)	Riboflavin Metabolism	|2.5.1.9	R00066	-51.05	2.98689	(2) cpd02656 => cpd00220 + cpd02882	(2) 6-7-Dimethyl-8--1-D-ribityllumazine => RIBF + 4--1-D-Ribitylamino-5-aminouracil	=>	c	0	10000	0	0	peg.1425	Nwi_1724
rxn00392	ATP:riboflavin 5'-phosphotransferase	Riboflavin Metabolism	|2.7.1.26	R00549	-4.5	0.23673	cpd00002 + cpd00220 <=> cpd00008 + cpd00050	ATP + RIBF <=> ADP + FMN	<=>	c	1	10000	-10000	0	peg.2441	Nwi_2541
rxn00122	ATP:FMN adenylyltransferase	Riboflavin Metabolism	|2.7.7.2	R00161	-13.23	0.823988	cpd00002 + cpd00050 => cpd00012 + cpd00015	ATP + FMN => PPi + FAD	=>	c	0	10000	0	0	peg.2441	Nwi_2541
VITAMIN B6 METABOLISM (Incomplete)
Not in SEED model|rxn01252	Pyridoxine:oxygen oxidoreductase (deaminating)	Vitamin B6 Metabolism	1.1.3.12,1.4.3.5	R01711	-28.0397	0.779795	cpd00007 + cpd00263 => cpd00025 + cpd00215	|O2| + |Pyridoxol| => |H2O2| + |Pyridoxal|	=>	c	0	10000	0	0	peg.294	Nwi_0622
Not in SEED model|rxn01251	dATP:pyruvate O2-phosphotransferase	Vitamin B6 Metabolism	2.7.1.40	R01858			cpd00020 + cpd00241 <=> cpd00061 + cpd00295	|Pyruvate| + |dGTP| <=> |Phosphoenolpyruvate| + |dGDP|	<=>	c	0	10000	0	0	peg.294	Nwi_0622
rxn01331	D-erythrose 4-phosphate:NAD+ oxidoreductase	Vitamin B6 Metabolism	|1.2.1.72	R01825	-9.803	1.17612	cpd00001 + cpd00003 + cpd00236 <=> cpd00004 + (2) cpd00067 + cpd02147	H2O + NAD + D-Erythrose4-phosphate <=> NADH + (2) H+ + 4-Phosphoerythronate	<=>	c	1	10000	-10000	0	peg.2815	Nwi_2735
rxn03445	O-Phospho-4-hydroxy-L-threonine:2-oxoglutarate aminotransferase	Vitamin B6 Metabolism	|2.6.1.52	R05085	0	2	cpd00024 + cpd03607 <=> cpd00023 + cpd03606	2-Oxoglutarate + 4-(Phosphonooxy)-threonine <=> L-Glutamate + 2-Oxo-3-hydroxy-4-phosphobutanoate	<=>	c	1	10000	-10000	0	peg.2772	Nwi_2969
rxn03951	NAD-dependent threonine 4-phosphate dehydrogenase	Vitamin B6 Metabolism	|1.1.1.262	R05681	3.76	1.07969	cpd00003 + cpd03607 <=> cpd00004 + cpd00067 + cpd04539	NAD + 4-(Phosphonooxy)-threonine <=> NADH + H+ + 2-Amino-3-oxo-4-phosphonooxybutyrate	<=>	c	1	10000	-10000	0	peg.1302	Nwi_1681
rxn03446	O-Phospho-4-hydroxy-L-threonine phospho-lyase (adding water)	Vitamin B6 Metabolism	|4.2.3.1	R05086	-2.317	0.735634	cpd00001 + cpd03607 => cpd00009 + cpd00067 + cpd03608	H2O + 4-(Phosphonooxy)-threonine => Phosphate + H+ + 4-Hydroxy-L-threonine	=>	c	0	10000	0	0	peg.699	Nwi_0229
rxn04070	pyridoxine 5'-phosphate synthase	Vitamin B6 Metabolism	|2.6.99.2	R05838	-31.658	2.04189	cpd08289 + cpd08449 => (2) cpd00001 + cpd00009 + (2) cpd00067 + cpd00478	1-deoxy-D-xylulose5-phosphate + 3-Amino-2-oxopropyl phosphate => (2) H2O + Phosphate + (2) H+ + Pyridoxine phosphate	=>	c	0	10000	0	0	peg.1163	Nwi_1921
rxn00209	Pyridoxine 5-phosphate:oxygen oxidoreductase (deaminating)	Vitamin B6 Metabolism	|1.4.3.5	R00278	-28.0397	0.779795	cpd00007 + cpd00478 => cpd00016 + cpd00025	O2 + Pyridoxine phosphate => Pyridoxal phosphate + H2O2	=>	c	0	10000	0	0	peg.294	Nwi_0622
rxn00208	Pyridoxamine-5'-phosphate:oxygen oxidoreductase (deaminating)	Vitamin B6 Metabolism	|1.4.3.5	R00277	-25.5727	1.06331	cpd00001 + cpd00007 + cpd00493 => cpd00013 + cpd00016 + cpd00025	H2O + O2 + Pyridoxamine phosphate => NH3 + Pyridoxal phosphate + H2O2	=>	c	0	10000	0	0	peg.294	Nwi_0622
rxn05116	rxn05116	Vitamin B6 Metabolism	Undetermined	R07406	-3.09	0.5417	cpd00067 + cpd04539 => cpd00011 + cpd08449	H+ + 2-Amino-3-oxo-4-phosphonooxybutyrate => CO2 + 3-Amino-2-oxopropyl phosphate	=>	c	0	10000	0	0	SPONTANEOUS
rxn05144	rxn05144	Vitamin B6 Metabolism	Undetermined		-52.835	2.44467	cpd00053 + cpd00102 + cpd00171 => (3) cpd00001 + cpd00009 + cpd00016 + cpd00023 + (2) cpd00067	L-Glutamine + Glyceraldehyde3-phosphate + D-Ribulose5-phosphate => (3) H2O + Phosphate + Pyridoxal phosphate + L-Glutamate + (2) H+	=>	c	0	10000	0	0	GAP FILLING
NICOTINATE + NICOTINAMIDE METABOLISM
rxn00105	ATP:nicotinamide-nucleotide adenylyltransferase	Nicotinate + Nicotinamide Metabolism	|2.7.7.1|2.7.7.18	R00137	1.07	0.746895	cpd00002 + cpd00355 <=> cpd00003 + cpd00012	ATP + NMN <=> NAD + PPi	<=>	c	1	10000	-10000	0	peg.137	Nwi_0445
Not in SEED model|rxn02400	Nicotinate D-ribonucleotide phosphohydrolase	Nicotinate + Nicotinamide Metabolism	3.1.3.5	R03346	-2.317	0.735634	cpd00001 + cpd00873 => cpd00009 + cpd00067 + cpd03471	|H2O| + |Nicotinate ribonucleotide| => |Phosphate| + |H+| + |Nicotinate D-ribonucleoside|	=>	c	0	10000	0	0	peg.1609	Nwi_1775
rxn00338	L-aspartate oxidase	Nicotinate + Nicotinamide Metabolism	|1.4.3.16	R00481	-53.3497	1.83472	cpd00007 + cpd00041 => cpd00025 + cpd00067 + cpd03470	O2 + L-Aspartate => H2O2 + H+ + Iminoaspartate	=>	c	0	10000	0	0	peg.2325	Nwi_2425
rxn02988	quinolinate synthase	Nicotinate + Nicotinamide Metabolism	Undetermined	R04292	10.388	2.37804	(2) cpd00001 + cpd00009 + cpd00067 + cpd02333 <= cpd00095 + cpd03470	(2) H2O + Phosphate + H+ + Quinolinate <= Glycerone-phosphate + Iminoaspartate	<=	c	0	10000	0	0	peg.2324	Nwi_2424
rxn02402	Nicotinate-nucleotide:pyrophosphate phosphoribosyltransferase	Nicotinate + Nicotinamide Metabolism	|2.4.2.19	R03348	-0.08	1.37363	cpd00011 + cpd00012 + cpd00873 <= (2) cpd00067 + cpd00103 + cpd02333	CO2 + PPi + Nicotinate ribonucleotide <= (2) H+ + PRPP + Quinolinate	<=	c	0	10000	0	0	peg.2326	Nwi_2426
rxn02155	ATP:nicotinamide-nucleotide adenylyltransferase	Nicotinate + Nicotinamide Metabolism	|2.7.7.1|2.7.7.18	R03005	1.07	0.746895	cpd00002 + cpd00873 <=> cpd00012 + cpd00638	ATP + Nicotinate ribonucleotide <=> PPi + Deamido-NAD	<=>	c	1	10000	-10000	0	peg.137	Nwi_0445
rxn00138	Deamino-NAD+:ammonia ligase (AMP-forming)	Nicotinate + Nicotinamide Metabolism	|6.3.1.5	R00189	-3.52	0.913741	cpd00002 + cpd00013 + cpd00638 => cpd00003 + cpd00012 + cpd00018	ATP + NH3 + Deamido-NAD => NAD + PPi + AMP	=>	c	0	10000	0	0	peg.1987	Nwi_1225
rxn00190	Deamido-NAD+:L-glutamine amido-ligase (AMP-forming)	Nicotinate + Nicotinamide Metabolism	|6.3.5.1	R00257	-8.243	0.748021	cpd00001 + cpd00002 + cpd00053 + cpd00638 => cpd00003 + cpd00012 + cpd00018 + cpd00023	H2O + ATP + L-Glutamine + Deamido-NAD => NAD + PPi + AMP + L-Glutamate	=>	c	0	10000	0	0	peg.1987	Nwi_1225
rxn00077	ATP:NAD+ 2'-phosphotransferase	Nicotinate + Nicotinamide Metabolism	|2.7.1.23	R00104	-4.5	0.23673	cpd00002 + cpd00003 <=> cpd00006 + cpd00008	ATP + NAD <=> NADP + ADP	<=>	c	1	10000	-10000	0	peg.2204	Nwi_1335
rxn00083	NADPH:NAD+ oxidoreductase (B-specific)	Nicotinate + Nicotinamide Metabolism	|1.6.1.1|1.6.1.2|Undetermined	R00112	0	2	cpd00003 + cpd00005 <=> cpd00004 + cpd00006	NAD + NADPH <=> NADH + NADP	<=>	c	1	0	0	0	peg.1042, peg.892, peg.936	Nwi_0995, Nwi_0996, Nwi_0997
PANTOTHENATE + CoA BIOSYNTHESIS
Not in SEED model|rxn02175	ATP:pantetheine-4'-phosphate adenylyltransferase	Panothenate + CoA Biosynthesis	2.7.7.3	R03035	1.07	0.746895	cpd00002 + cpd00834 <=> cpd00012 + cpd00655	|ATP| + |Phosphopantetheine| <=> |PPi| + |Dephospho-CoA|	<=>	c	1	10000	-10000	0	peg.1676	Nwi_1799
rxn06022	[Acyl-carrier-protein] 4'-pantetheine-phosphohydrolase	Panothenate + CoA Biosynthesis	|3.1.4.14	R01623	-4.813	0.694983	cpd00001 + cpd11493 <=> cpd00834 + cpd12370	H2O + ACP <=> Phosphopantetheine + apo-ACP	<=>	c	1	10000	-10000	0	GAP FILLING	GAP FILLING
Not in SEED model or KEGG annotation|rxn00346	L-Aspartate 1-carboxy-lyase	Panothenate + CoA Biosynthesis	4.1.1.11,4.1.1.15	R00489	-3.09	0.5417	cpd00041 + cpd00067 => cpd00011 + cpd00085	L-Aspartate + H+ <=> CO2 + beta-Alanine	=>	c	0	10000	0	0	GAP FILLING	GAP FILLING
Not in SEED model|rxn03047	ATP:pantothenate 4'-phosphotransferase	Panothenate + CoA Biosynthesis	2.7.1.33	R04391	-14.0300	0.2367	cpd00002 + cpd02524 => cpd00008 + cpd00067 + cpd02666	|ATP| + |N-Pantothenoylcysteine| <=> |ADP| + |(R)-4&#39;-Phosphopantothenoyl-L-cysteine|	<=>	c	0	10000	0	0	peg.509	Nwi_0120
Not in SEED model|rxn02128	ATP:pantothenate 4'-phosphotransferase	Panothenate + CoA Biosynthesis	2.7.1.33,2.7.1.34	R02971	-14.0300	0.2367	cpd00002 + cpd00620 => cpd00008 + cpd00067 + cpd00834	|ATP| + |Pantetheine| <=> |ADP| + |Phosphopantetheine|	<=>	c	0	10000	0	0	peg.509	Nwi_0120
rxn02186	2,3-Dihydroxy-3-methylbutanoate:NADP+ oxidoreductase (isomerizing)	Panothenate + CoA Biosynthesis	|1.1.1.86	R03051|R04439	-3.76	1.07969	cpd00005 + cpd00067 + cpd00668 <=> cpd00006 + cpd02498	NADPH + H+ + ALCTT <=> NADP + 2,3-Dihydroxy-isovalerate	<=>	c	1	10000	0	0	peg.2578	Nwi_2341
rxn00898	'2,3-Dihydroxy-3-methylbutanoate hydro-lyase'	Panothenate + CoA Biosynthesis	4.2.1.	R01209|R04441	-6.747	0.684249	cpd02498 => cpd00001 + cpd00123	2,3-Dihydroxy-isovalerate => H2O + 3-Methyl-2-oxobutanoate	=>	c	0	10000	0	0	peg.104	Nwi_0090
rxn00903	'L-Valine2-oxoglutarate aminotransferase'	Panothenate + CoA Biosynthesis	2.6.1.6|2.6.1.4	R01214	0	2	cpd00024 + cpd00156 <=> cpd00023 + cpd00123	2-Oxoglutarate + L-Valine <=> L-Glutamate + 3-Methyl-2-oxobutanoate	<=>	c	1	10000	-10000	0	peg.1814	Nwi_1112
rxn00912	5,10-Methylenetetrahydrofolate:3-methyl-2-oxobutanoate	Panothenate + CoA Biosynthesis	|2.1.2.11	R01226	-1.473	1.85618	cpd00001 + cpd00123 + cpd00125 <=> cpd00087 + cpd00712	H2O + 3-Methyl-2-oxobutanoate + 5,10-Methylene-THF <=> THF + 2-Dehydropantoate	<=>	c	1	10000	-10000	0	peg.1437	Nwi_2024
rxn01790	(R)-Pantoate:NADP+ 2-oxidoreductase	Panothenate + CoA Biosynthesis	|1.1.1.169	R02472	6.22	1.09509	cpd00006 + cpd00408 <=> cpd00005 + cpd00067 + cpd00712	NADP + Pantoate <=> NADPH + H+ + 2-Dehydropantoate	<=>	c	1	10000	-10000	0	peg.2578	Nwi_2341
rxn01791	(R)-Pantoate:beta-alanine ligase (AMP-forming)	Panothenate + CoA Biosynthesis	|6.3.2.1	R02473	-7.78	0.882611	cpd00002 + cpd00085 + cpd00408 => cpd00012 + cpd00018 + cpd00644	ATP + beta-Alanine + Pantoate => PPi + AMP + PAN	=>	c	0	10000	0	0	peg.1363	Nwi_1702
rxn12510	ATP:pantothenate 4'-phosphotransferase	Panothenate + CoA Biosynthesis	|2.7.1.33	R03018	-4.5	0.23673	cpd00002 + cpd00644 <=> cpd00008 + cpd02201	ATP + PAN <=> ADP + 4-phosphopantothenate	<=>	c	1	10000	-10000	0	peg.509	Nwi_0120
rxn12512	(R)-4'-Phosphopantothenate:L-cysteine ligase	Panothenate + CoA Biosynthesis	|6.3.2.5	R04230	-7.78	0.882611	cpd00002 + cpd00084 + cpd02201 => cpd00012 + cpd00018 + cpd02666	ATP + L-Cysteine + 4-phosphopantothenate => PPi + AMP + (R)-4'-Phosphopantothenoyl-L-cysteine	=>	c	0	10000	0	0	peg.40	Nwi_0043
rxn09177	phosphopantothenate-cysteine ligase	Panothenate + CoA Biosynthesis	|6.3.2.5	R04231	-7.78	0.882611	cpd00052 + cpd00084 + cpd02201 => cpd00012 + cpd00046 + cpd02666	CTP + L-Cysteine + 4-phosphopantothenate => PPi + CMP + (R)-4'-Phosphopantothenoyl-L-cysteine	=>	c	0	10000	0	0	peg.40	Nwi_0043
rxn02341	N-[(R)-4'-Phosphopantothenoyl]-L-cysteine carboxy-lyase	Panothenate + CoA Biosynthesis	|4.1.1.36	R03269	-3.09	0.5417	cpd00067 + cpd02666 => cpd00011 + cpd00834	H+ + (R)-4'-Phosphopantothenoyl-L-cysteine => CO2 + Phosphopantetheine	=>	c	0	10000	0	0	peg.40	Nwi_0043
rxn00100	ATP:dephospho-CoA 3'-phosphotransferase	Panothenate + CoA Biosynthesis	|2.7.1.24	R00130	-4.5	0.23673	cpd00002 + cpd00655 => cpd00008 + cpd00010	ATP + Dephospho-CoA => ADP + CoA	=>	c	0	10000	0	0	peg.493	Nwi_0104
rxn06023	CoA:apo-[acyl-carrier-protein] pantetheinephosphotransferase	Panothenate + CoA Biosynthesis	|2.7.8.7	R01625	-4.5	0.23673	cpd00010 + cpd12370 <=> cpd00045 + cpd11493	CoA + apo-ACP <=> Adenosine 3-5-bisphosphate + ACP	<=>	c	1	10000	-10000	0	peg.1162	Nwi_1920
BIOTIN METABOLISM
Not in SEED model|rxn14045	dethiobiotin:sulfur sulfurtransferase	Biotin Metabolism	2.8.1.6	R01078	Not Available	Not Available	(2) cpd00017 + (2) cpd00067 + cpd00074 +cpd01311 + (2) cpd12713 <=> (2) cpd00060 + cpd00104 + (2) cpd03091	(2) S-Adenosyl-L-methionine + (2) H+ + S + Dethiobiotin + (2) e- <=> (2) L-Methionine + BIOT + (2) 5'-Deoxyadenosine	<=>	c	1	10000	-10000	0	peg.713	Nwi_0243
rxn02297	6-Carboxyhexanoyl-CoA:L-alanine C-carboxyhexanoyltransferase	Biotin Metabolism	|2.3.1.47	R03210	2.156	1.19377	cpd00035 + cpd00067 + cpd00782 => cpd00010 + cpd00011 + cpd00800	L-Alanine + H+ + Pimeloyl-CoA => CoA + CO2 + 8-Amino-7-oxononanoate	=>	c	0	10000	0	0	peg.2321	Nwi_2421
rxn02312	S-Adenosyl-L-methionine:8-amino-7-oxononanoate aminotransferase	Biotin Metabolism	|2.6.1.62	R03231	2.46	0.183	cpd00017 + cpd00800 <=> cpd00764 + cpd02701	S-Adenosyl-L-methionine + 8-Amino-7-oxononanoate <=> 7-8-Diaminononanoate + S-Adenosyl-4-methylthio-2-oxobutanoate	<=>	c	1	10000	-10000	0	peg.2319	Nwi_2419
rxn02277	7,8-Diaminononanoate:carbon-dioxide cyclo-ligase	Biotin Metabolism	|6.3.3.3	R03182	-24.624	1.62806	cpd00002 + cpd00011 + cpd00764 => cpd00008 + cpd00009 + (3) cpd00067 + cpd01311	ATP + CO2 + 7-8-Diaminononanoate => ADP + Phosphate + (3) H+ + Dethiobiotin	=>	c	0	10000	0	0	peg.2320	Nwi_2420
rxn00792	Biotin:CoA ligase (AMP-forming)	Biotin Metabolism	|6.2.1.11|6.3.4.9|6.3.4.10|6.3.4.11|6.3.4.15	R01074	22.1	0.708061	cpd00002 + cpd00067 + cpd00104 <= cpd00012 + cpd03517	ATP + H+ + BIOT <= PPi + Biotinyl-5-AMP	<=	c	0	10000	0	0	peg.2165	Nwi_1873
rxn08180	Biotin synthase	Biotin Metabolism	|2.8.1.6		-21.64	2.83979	cpd00017 + cpd00074 + cpd01311 => cpd00060 + cpd00067 + cpd00104 + cpd03091	S-Adenosyl-L-methionine + S + Dethiobiotin => L-Methionine + H+ + BIOT + 5'-Deoxyadenosine	=>	c	0	10000	0	0	peg.713	Nwi_0243
FOLATE BIOSYNTHESIS
Not in SEED model|rxn12649	dihydrofolate reductase	Folate Biosynthesis	1.5.1.3	R00940	2.3500	2.4919	(2) cpd00005 + (2) cpd00067 + cpd00393 <=> (2) cpd00006 + cpd00087	(2) |NADPH| + (2) |H+| + |Folate| <=> (2) |NADP| + |Tetrahydrofolate|	<=>		1	10000	-10000
rxn03841	4-amino-4-deoxychorismate pyruvate-lyase	Folate Biosynthesis	|4.1.3.38	R05553	-36.97	1.63791	cpd08210 => cpd00020 + cpd00067 + cpd00443	ADC => Pyruvate + H+ + ABEE	=>	c	0	10000	0	0	peg.2608	Nwi_2350
rxn03167	2-Amino-4-hydroxy-6-(erythro-1,2,3-trihydroxypropyl)	Folate Biosynthesis	|3.1.3.1	R04620	-15.951	2.14492	(3) cpd00001 + cpd02978 => (3) cpd00009 + (3) cpd00067 + cpd02961	(3) H2O + 7,8-Dihydroneopterin 3'-triphosphate => (3) Phosphate + (3) H+ + Dihydroneopterin	=>	c	0	10000	0	0	GAP FILLING	GAP FILLING
rxn00302	GTP 7,8-8,9-dihydrolase	Folate Biosynthesis	|3.5.4.16	R00428	-9.793	2.46318	cpd00001 + cpd00038 => cpd03518	H2O + GTP => Formamidopyrimidine nucleoside triphosphate	=>	c	0	10000	0	0	peg.2198	Nwi_1329
rxn03419	Formamidopyrimidine nucleoside triphosphate 7,8-8,9-dihydrolase	Folate Biosynthesis	|3.5.4.16	R05046	-0.503	1.01133	cpd00001 + cpd03518 <=> cpd00047 + cpd00067 + cpd03519	H2O + Formamidopyrimidine nucleoside triphosphate <=> Formate + H+ + 2,5-Diaminopyrimidine nucleoside triphosphate	<=>	c	1	10000	-10000	0	peg.2198	Nwi_1329
rxn03421	GTP 7,8-8,9-dihydrolase	Folate Biosynthesis	|3.5.4.16|6.-.-.-	R05048	0.62	1.30148	cpd03519 <=> cpd03666	2,5-Diaminopyrimidine nucleoside triphosphate <=> 2,5-Diamino-6-(5'-triphosphoryl-3',4'-trihydroxy-2'-oxopentyl)- amino-4-oxopyrimidine	<=>	c	1	10000	-10000	0	peg.2198	Nwi_1329
rxn03174	2-Amino-4-hydroxy-6-(erythro-1,2,3-trihydroxypropyl)	Folate Biosynthesis	|3.5.4.16	R04639	7.217	2.15469	cpd00001 + cpd02978 <= cpd03666	H2O + 7,8-Dihydroneopterin 3'-triphosphate <= 2,5-Diamino-6-(5'-triphosphoryl-3',4'-trihydroxy-2'-oxopentyl)- amino-4-oxopyrimidine	<=	c	0	10000	0	0	peg.2198	Nwi_1329
rxn02504	2-Amino-4-hydroxy-6-(D-erythro-1,2,3-trihydroxypropyl)-7,8-	Folate Biosynthesis	|4.1.2.25	R03504	2.56	0.379627	cpd02961 <=> cpd00229 + cpd00954	Dihydroneopterin <=> Glycolaldehyde + 6-hydroxymethyl dihydropterin	<=>	c	1	10000	-10000	0	peg.1133	Nwi_2234
rxn02503	ATP:2-amino-4-hydroxy-6-hydroxymethyl-7,8-dihydropteridine	Folate Biosynthesis	|2.7.6.3	R03503	-4.5	0.23673	cpd00002 + cpd00954 <=> cpd00018 + cpd02920	ATP + 6-hydroxymethyl dihydropterin <=> AMP + 7,8-Dihydropterin pyrophosphate	<=>	c	1	10000	-10000	0	peg.1178	Nwi_2235
rxn02200	2-Amino-4-hydroxy-6-hydroxymethyl-7,8-dihydropteridine:4-	Folate Biosynthesis	|2.5.1.15	R03066	-6.727	0.800414	cpd00443 + cpd00954 <=> cpd00001 + cpd00683	ABEE + 6-hydroxymethyl dihydropterin <=> H2O + Dihydropteroate	<=>	c	1	10000	-10000	0	peg.1132	Nwi_2233
rxn02201	2-Amino-4-hydroxy-6-hydroxymethyl-7,8-dihydropteridine-	Folate Biosynthesis	|2.5.1.15	R03067	-10.47	0.815445	cpd00443 + cpd02920 => cpd00012 + cpd00683	ABEE + 7,8-Dihydropterin pyrophosphate => PPi + Dihydropteroate	=>	c	0	10000	0	0	peg.1132	Nwi_2233
rxn01603	7,8-dihydropteroate:L-glutamate ligase (ADP-forming)	Folate Biosynthesis	|6.3.2.12|6.3.2.17	R02237	-6.354	0.856942	cpd00002 + cpd00023 + cpd00683 => cpd00008 + cpd00009 + cpd00067 + cpd00330	ATP + L-Glutamate + Dihydropteroate => ADP + Phosphate + H+ + Dihydrofolate	=>	c	0	10000	0	0	peg.50	Nwi_0052
rxn01257	chorismate:L-glutamine aminotransferase	Folate Biosynthesis	|2.6.1.85	R01716	-7.19	0.574176	cpd00053 + cpd00216 <=> cpd00023 + cpd08210	L-Glutamine + Chorismate <=> L-Glutamate + ADC	<=>	c	1	10000	-10000	0	peg.2557, peg.430	Nwi_0951, Nwi_2614
rxn01602	Dihydrofolate:NADP+ oxidoreductase	Folate Biosynthesis	|1.5.1.3	R02236	-4.41	1.35603	cpd00006 + cpd00330 <=> cpd00005 + cpd00067 + cpd00393	NADP + Dihydrofolate <=> NADPH + H+ + FOL	<=>	c	1	10000	-10000	0	peg.2608	Nwi_2350
rxn00686	5,6,7,8-Tetrahydrofolate:NADP+ oxidoreductase	Folate Biosynthesis	|1.5.1.3	R00939	0.59	1.37185	cpd00006 + cpd00087 <=> cpd00005 + cpd00067 + cpd00330	NADP + THF <=> NADPH + H+ + Dihydrofolate	<=>	c	1	10000	-10000	0	peg.2608	Nwi_2350
rxn00689	Tetrahydrofolate:L-glutamate gamma-ligase (ADP-forming)	Folate Biosynthesis	|6.3.2.17	R00942	-6.354	0.856942	cpd00002 + cpd00023 + cpd00087 => cpd00008 + cpd00009 + cpd00067 + cpd06227	ATP + L-Glutamate + THF => ADP + Phosphate + H+ + THF-L-glutamate	=>	c	0	10000	0	0	peg.50	Nwi_0052
rxn00299	GTP 7,8-8,9-dihydrolase	Folate Biosynthesis	|3.5.4.16	R00424	-16.893	1.79172	cpd00001 + cpd00038 => cpd00047 + cpd00067 + cpd02978	H2O + GTP => Formate + H+ + 7,8-Dihydroneopterin 3'-triphosphate	=>	c	0	10000	0	0	peg.2198	Nwi_1329
rxn01210	10-Formyltetrahydrofolate:L-glutamate ligase (ADP-forming)	Folate Biosynthesis	|6.3.2.12|6.3.2.17	R01654	-6.354	0.856942	cpd00002 + cpd00023 + cpd00201 => cpd00008 + cpd00009 + cpd00067 + cpd03524	ATP + L-Glutamate + 10-Formyl-THF => ADP + Phosphate + H+ + 10-Formyl-THF-L-glutamate	=>	c	0	10000	0	0	peg.50	Nwi_0052
ONE CARBON POOL BY FOLATE
rxn00691	10-Formyltetrahydrofolate amidohydrolase	One Carbon Pool By Folate	|3.5.1.10	R00944	-5.943	1.48756	cpd00001 + cpd00201 => cpd00047 + cpd00067 + cpd00087	H2O + 10-Formyl-THF => Formate + H+ + THF	=>	c	0	10000	0	0	peg.2263	Nwi_2382
Not in SEED model|rxn01652	S-Aminomethyldihydrolipoylprotein:(6S)-tetrahydrofolate	One Carbon Pool By Folate	2.1.2.10	R02300			cod00001 + cpd00347 <=> cpd00067 + cpd02197	|H2O| + |5-10-Methenyltetrahydrofolate| <=> |H+| + |5-Formyltetrahydrofolate|	=>	c	1	10000	-10000	0	peg.2101	Nwi_1286
Not in SEED model|rxn06538	10-Formyltetrahydrofolate:L-methionyl-tRNA N-formyltransferase	One Carbon Pool By Folate	2.1.2.9	R03940	-19.7400	1.6097	cpd00201 + cpd12105 => cpd00087 + cpd12285	|10-Formyltetrahydrofolate| + |L-Methionyl-tRNA| <=> |H+| + |Tetrahydrofolate| + |N-Formylmethionyl-tRNA|	<=>	c	1	10000	-10000	0	peg.3072	Nwi_3065
Not in SEED model|rxn03005	rxn03005	One Carbon Pool By Folate	2.1.2.2	R04326	15.5830	2.1571	(2) cpd00067 + cpd00087 + cpd02678 <= cpd00001 + cpd00347 + cpd02394	(2) |H+| + |Tetrahydrofolate| + |N-Formyl-GAR| <= |H2O| + |5-10-Methenyltetrahydrofolate| + |GAR|	<=	c	1	0	-10000	0	peg.1083	Nwi_1598
Not in SEED model|rxn00684	5,6,7,8-Tetrahydrofolate:NAD+ oxidoreductase	One Carbon Pool By Folate	1.5.1.3	R00936			cpd00003 + cpd00087 <=> cpd00004 + cpd00067 + cpd00330	|NAD| + |Tetrahydrofolate| <=> |NADH| + |H+| + |Dihydrofolate|	<=>	c	1	10000	-10000	0	peg.2608	Nwi_2350
Not in SEED model|rxn00686	5,6,7,8-Tetrahydrofolate:NADP+ oxidoreductase	One Carbon Pool By Folate	1.5.1.3	R00939	0.59	1.37185	cpd00006 + cpd00087 <=> cpd00005 + cpd00067 + cpd00330	|NADP| + |Tetrahydrofolate| <=> |NADPH| + |H+| + |Dihydrofolate|	<=>	c	1	10000	-10000	0	peg.2608	Nwi_2350
rxn01602	Dihydrofolate:NADP+ oxidoreductase	One Carbon Pool By Folate	|1.5.1.3	R02236	-4.41	1.35603	cpd00006 + cpd00330 <=> cpd00005 + cpd00067 + cpd00393	NADP + Dihydrofolate <=> NADPH + H+ + FOL	<=>	c	1	10000	-10000	0	peg.2608	Nwi_2350
rxn03137	10-Formyltetrahydrofolate:5'-phosphoribosyl-5-amino-4-	One Carbon Pool By Folate	|2.1.2.3	R04560	-5.44	1.57164	cpd00201 + cpd02851 <=> cpd00087 + cpd02884	10-Formyl-THF + AICAR <=> THF + FAICAR	<=>	c	1	10000	-10000	0	peg.628	Nwi_0158
rxn03004	10-Formyltetrahydrofolate:5'-phosphoribosylglycinamide	One Carbon Pool By Folate	|2.1.2.2	R04325	-6.68	1.54884	cpd00201 + cpd02394 <=> cpd00067 + cpd00087 + cpd02678	10-Formyl-THF + GAR <=> H+ + THF + N-Formyl-GAR	<=>	c	1	10000	-10000	0	peg.1083	Nwi_1598
rxn01211	5,10-Methenyltetrahydrofolate 5-hydrolase(decyclizing)	One Carbon Pool By Folate	|3.5.4.9|6.3.4.3	R01655	-0.613	2.18684	cpd00001 + cpd00347 <=> cpd00067 + cpd00201	H2O + 5-10-Methenyltetrahydrofolate <=> H+ + 10-Formyl-THF	<=>	c	1	10000	-10000	0	peg.172	Nwi_0480
rxn00692	5,10-Methylenetetrahydrofolate:glycine hydroxymethyltransferase	One Carbon Pool By Folate	|2.1.2.1	R00945	-0.053	1.82578	cpd00001 + cpd00033 + cpd00125 <=> cpd00054 + cpd00087	H2O + Glycine + 5,10-Methylene-THF <=> L-Serine + THF	<=>	c	1	10000	-10000	0	peg.1428	Nwi_1727
rxn06600	S-aminomethyldihydrolipoylprotein:(6S)-tetrahydrofolate	One Carbon Pool By Folate	|2.1.2.10	R04125	-3.534	2.07553	cpd00087 + cpd11830 => cpd00013 + cpd00125 + cpd12225	THF + S-Aminomethyldihydrolipoylprotein => NH3 + 5,10-Methylene-THF + Dihydrolipolprotein	=>	c	1	10000	-10000	0	peg.2100, peg.2101	Nwi_1285, Nwi_1286
rxn01653	5-Formyltetrahydrofolate cyclo-ligase (ADP-forming)	One Carbon Pool By Folate	|6.3.3.2	R02301	-8.224	1.76042	cpd00002 + cpd02197 => cpd00008 + cpd00009 + cpd00347	ATP + Folinic acid => ADP + Phosphate + 5-10-Methenyltetrahydrofolate	=>	c	0	10000	0	0	peg.2811	Nwi_2731
rxn00907	5,10-methylenetetrahydrofolate:NADP+ oxidoreductase	One Carbon Pool By Folate	|1.5.1.5	R01220	1.92	1.94167	cpd00006 + cpd00125 <=> cpd00005 + cpd00347	NADP + 5,10-Methylene-THF <=> NADPH + 5-10-Methenyltetrahydrofolate	<=>	c	1	10000	-10000	0	peg.172	Nwi_0480
rxn00910	5-methyltetrahydrofolate:NADP+ oxidoreductase	One Carbon Pool By Folate	|1.5.1.20|1.7.99.5	R01224	3.79	1.93143	cpd00006 + cpd00345 <=> cpd00005 + cpd00067 + cpd00125	NADP + 5-Methyltetrahydrofolate <=> NADPH + H+ + 5,10-Methylene-THF	<=>	c	1	10000	-10000	0	peg.753	Nwi_0284
rxn04954	5-methyltetrahydrofolate:NAD+ oxidoreductase	One Carbon Pool By Folate	|1.5.1.20	R07168	3.79	1.93143	cpd00003 + cpd00345 <=> cpd00004 + cpd00067 + cpd00125	NAD + 5-Methyltetrahydrofolate <=> NADH + H+ + 5,10-Methylene-THF	<=>	c	1	10000	-10000	0	peg.753	Nwi_0284
rxn00693	5-Methyltetrahydrofolate:L-homocysteine S-methyltransferase	One Carbon Pool By Folate	|2.1.1.13|2.1.1.14	R00946	-6.406	1.27114	cpd00135 + cpd00345 <=> cpd00060 + cpd00087	Homocysteine + 5-Methyltetrahydrofolate <=> L-Methionine + THF	<=>	c	1	10000	-10000	0	peg.752	Nwi_0283
rxn01520	5,10-Methylenetetrahydrofolate:dUMP C-methyltransferase	One Carbon Pool By Folate	|2.1.1.45	R02101	-15.88	1.91405	cpd00125 + cpd00299 => cpd00298 + cpd00330	5,10-Methylene-THF + dUMP => dTMP + Dihydrofolate	=>	c	0	10000	0	0	peg.2609	Nwi_2351
PORPHYRIN + CHLOROPHYLL METABOLISM
rxn08194	cob(I)alamin adenosyltransferase	Porphyrin + Chlorophyll Metabolism	|2.5.1.17	R01492	10000000	10000000	cpd00002 + cpd00635 <=> cpd00166 + cpd00421	ATP + Cbl <=> Calomide + Triphosphate	<=>	c	1	10000	-10000	0	peg.987	Nwi_0752
rxn05029	ATP:cobinamide Cobeta-adenosyltransferase	Porphyrin + Chlorophyll Metabolism	|2.5.1.17	R07268	10000000	10000000	cpd00002 + cpd03422 <=> cpd00421 + cpd03918	ATP + Cobinamide <=> Triphosphate + Adenosyl cobinamide	<=>	c	1	10000	-10000	0	peg.987	Nwi_0752
rxn03535	ATP:cob(I)yrinic acid-a,c-diamide Cobeta-adenosyltransferase	Porphyrin + Chlorophyll Metabolism	|2.5.1.17	R05220	10000000	10000000	cpd00002 + cpd03915 <=> cpd00421 + cpd03916	ATP + Cob(I)yrinate diamide <=> Triphosphate + Adenosyl cobyrinate diamide	<=>	c	1	10000	-10000	0	peg.987	Nwi_0752
rxn06937	L-Glutamate:tRNA(Glu) ligase (AMP-forming)	Porphyrin + Chlorophyll Metabolism	|6.1.1.17|6.1.1.24	R05578	-6.1	0.718204	cpd00002 + cpd00023 + cpd00067 + cpd11912 => cpd00012 + cpd00018 + cpd12227	ATP + L-Glutamate + H+ + tRNA-Glu => PPi + AMP + L-Glutamyl-tRNA-Glu	=>	c	0	10000	0	0	peg.2036	Nwi_1844
rxn00599	Succinyl-CoA:glycine C-succinyl-transferase(decarboxylating)	Porphyrin + Chlorophyll Metabolism	|2.3.1.37	R00830	2.156	1.19377	cpd00033 + cpd00067 + cpd00078 => cpd00010 + cpd00011 + cpd00338	Glycine + H+ + Succinyl-CoA => CoA + CO2 + 5-Aminolevulinate	=>	c	0	10000	0	0	peg.712	Nwi_0242
rxn03384	Uroporphyrinogen I carboxy-lyase	Porphyrin + Chlorophyll Metabolism	|4.1.1.37	R04972	10000000	10000000	(4) cpd00067 + cpd03414 <=> (4) cpd00011 + cpd03416	(4) H+ + UroporphyrinogenI <=> (4) CO2 + CoproporphyrinogenI	<=>	c	1	10000	-10000	0	peg.544	Nwi_0977
rxn02056	S-Adenosyl-L-methionine:uroporphyrin-III C-methyltransferase	Porphyrin + Chlorophyll Metabolism	|4.99.1.4	R02864	10000000	10000000	(2) cpd00067 + cpd00557 <=> cpd03426 + cpd10515	(2) H+ + Siroheme <=> Sirohydrochlorin + Fe2+	<=>	c	1	10000	-10000	0	peg.2842	Nwi_2762
rxn02774	S-Adenosyl-L-methionine:uroporphyrin-III C-methyltransferase	Porphyrin + Chlorophyll Metabolism	|1.3.1.76|2.1.1.107	R03947	10000000	10000000	cpd00003 + cpd01620 <=> cpd00004 + cpd00067 + cpd03426	NAD + Precorrin 2 <=> NADH + H+ + Sirohydrochlorin	<=>	c	1	10000	-10000	0	peg.2842	Nwi_2762
rxn00060	Porphobilinogen ammonia-lyase (polymerizing)	Porphyrin + Chlorophyll Metabolism	|2.5.1.61|4.3.1.8	R00084	-25.973	2.61392	cpd00001 + (4) cpd00689 => (4) cpd00013 + cpd00755	H2O + (4) Porphobilinogen => (4) NH3 + Hydroxymethylbilane	=>	c	0	10000	0	0	peg.162	Nwi_0471
rxn02264	Hydroxymethylbilane hydro-lyase(cyclizing)	Porphyrin + Chlorophyll Metabolism	|4.2.1.75	R03165	10000000	10000000	cpd00755 <=> cpd00001 + cpd00774	Hydroxymethylbilane <=> H2O + UroporphyrinogenIII	<=>	c	1	10000	-10000	0	peg.163	Nwi_0472
rxn02288	Uroporphyrinogen-III carboxy-lyase	Porphyrin + Chlorophyll Metabolism	|4.1.1.37	R03197	10000000	10000000	(4) cpd00067 + cpd00774 <=> (4) cpd00011 + cpd02083	(4) H+ + UroporphyrinogenIII <=> (4) CO2 + CoproporphyrinogenIII	<=>	c	1	10000	-10000	0	peg.544	Nwi_0977
rxn02303	Coproporphyrinogen:oxygen oxidoreductase(decarboxylating)	Porphyrin + Chlorophyll Metabolism	|1.3.3.3	R03220	10000000	10000000	cpd00007 + (2) cpd00067 + cpd02083 <=> (2) cpd00001 + (2) cpd00011 + cpd00791	O2 + (2) H+ + CoproporphyrinogenIII <=> (2) H2O + (2) CO2 + ProtoporphyrinogenIX	<=>	c	1	10000	-10000	0	peg.2583	Nwi_2621
rxn02304	Protoporphyrinogen-IX:oxygen oxidoreductase	Porphyrin + Chlorophyll Metabolism	|1.3.3.4	R03222	10000000	10000000	(3) cpd00007 + (2) cpd00791 <=> (6) cpd00001 + (2) cpd01476	(3) O2 + (2) ProtoporphyrinogenIX <=> (6) H2O + (2) Protoporphyrin	<=>	c	1	10000	-10000	0	GAP FILLING
rxn00224	Protoporphyrin ferro-lyase	Porphyrin + Chlorophyll Metabolism	|4.99.1.1	R00310	10000000	10000000	cpd01476 + cpd10515 <=> cpd00028 + (2) cpd00067	Protoporphyrin + Fe2+ <=> Heme + (2) H+	<=>	c	1	10000	-10000	0	peg.409	Nwi_0928
rxn00029	5-Aminolevulinate hydro-lyase(adding 5-aminolevulinate +	Porphyrin + Chlorophyll Metabolism	|4.2.1.24	R00036	-15.304	1.69176	(2) cpd00338 => (2) cpd00001 + cpd00067 + cpd00689	(2) 5-Aminolevulinate => (2) H2O + H+ + Porphobilinogen	=>	c	0	10000	0	0	peg.1111	Nwi_1909
rxn02287	S-Adenosyl-L-methionine:uroporphyrin-III C-methyltransferase	Porphyrin + Chlorophyll Metabolism	|2.1.1.107	R03194	10000000	10000000	(2) cpd00017 + cpd00774 <=> (2) cpd00019 + (2) cpd00067 + cpd01620	(2) S-Adenosyl-L-methionine + UroporphyrinogenIII <=> (2) S-Adenosyl-homocysteine + (2) H+ + Precorrin 2	<=>	c	1	10000	-10000	0	peg.2842	Nwi_2762
UBIQUINONE + OTHER TERPENOID-QUINONE BIOSYNTHESIS
rxn00966	chorismate pyruvate-lyase (4-hydroxybenzoate-forming)	Ubiquinone + Other Terpenoid-Quinone Biosynthesis	|4.1.3.40	R01302	35.73	1.5921	cpd00020 + cpd00136 <= cpd00216	Pyruvate + 4-Hydroxybenzoate <= Chorismate	<=	c	0	10000	0	0	GAP FILLING
Not in SEED model|rxn11643	Polyisopentenylpyrolinate:4-hydroxybenzoate nonaprenyltransferase	Ubiquinone + Other Terpenoid-Quinone Biosynthesis	2.5.2.39	R05000	11.84	0.974868	cpd00136 + cpd03476 <=> cpd00012 + cpd12785	Polyisopentenylpyrolinate:4-hydroxybenzoate nonaprenyltransferase	<=>	c	1	10000	-10000	0	peg.2464	Nwi_2562
rxn03393	Octaprenyl-hydroxybenzoate decarboxylase	Ubiquinone + Other Terpenoid-Quinone Biosynthesis	|4.1.1.-	R04986	-0.1	0.661856	cpd00067 + cpd03443 => cpd00011 + cpd03444	H+ + 3-Octaprenyl-4-hydroxybenzoate => CO2 + 2-Octaprenylphenol	=>	c	0	10000	0	0	GAP FILLING
rxn03394	rxn03394	Ubiquinone + Other Terpenoid-Quinone Biosynthesis	Undetermined	R04987	-95.8267	1.31456	cpd00005 + cpd00007 + cpd00067 + cpd03444 => cpd00001 + cpd00006 + cpd03445	NADPH + O2 + H+ + 2-Octaprenylphenol => H2O + NADP + 2-Octaprenyl-6-hydroxyphenol	=>	c	0	10000	0	0	peg.39	Nwi_0042
rxn03395	2-octaprenyl-6-hydroxyphenol methylase	Ubiquinone + Other Terpenoid-Quinone Biosynthesis	|2.1.1.64	R04988	-4.36	2.22091	cpd00017 + cpd03445 <=> cpd00019 + cpd00067 + cpd03446	S-Adenosyl-L-methionine + 2-Octaprenyl-6-hydroxyphenol <=> S-Adenosyl-homocysteine + H+ + 2-Octaprenyl-6-methoxyphenol	<=>	c	1	10000	-10000	0	peg.850	Nwi_0381
Not in SEED model|rxn03396	rxn03396	Ubiquinone + Other Terpenoid-Quinone Biosynthesis	1.14.13.-	R04989	Not Available	Not Available	cpd00005 + cpd00007 + cpd03446 => cpd00001 + cpd00006 + cpd00067 + cpd03447	|NADPH| + |O2| + |2-Octaprenyl-6-methoxyphenol| => |H2O| + |NADP| + |H+| + |2-Octaprenyl-6-methoxy-1,4-benzoquinone|	=>	c	0	10000	0	0	peg.1700, peg.93	Nwi_0079, Nwi_1507
rxn03397	UDP-L-rhamnose:flavonol-3-O-D-glucoside L-rhamnosyltransferase	Ubiquinone + Other Terpenoid-Quinone Biosynthesis	|2.1.1.-	R04990	-19.42	2.22868	cpd00017 + cpd03447 => cpd00019 + cpd00067 + cpd03448	S-Adenosyl-L-methionine + 2-Octaprenyl-6-methoxy-1,4-benzoquinone => S-Adenosyl-homocysteine + H+ + 2-Octaprenyl-3-methyl-6-methoxy-1,4-benzoquinone	=>	c	0	10000	0	0	peg.38	Nwi_0041
rxn04139	2-Octaprenyl-3-methyl-6-methoxy-1,4-benzoquinone ,NADPH2:oxygen	Ubiquinone + Other Terpenoid-Quinone Biosynthesis	|1.14.13.-	R06146	-95.4367	1.5848	cpd00005 + cpd00007 + cpd03448 => cpd00001 + cpd00006 + cpd03449	NADPH + O2 + 2-Octaprenyl-3-methyl-6-methoxy-1,4-benzoquinone => H2O + NADP + 2-Octaprenyl-3-methyl-5-hydroxy-6-methoxy-1,4-benzoquinone	=>	c	0	10000	0	0	peg.1700	Nwi_1507
rxn11946	3-demethylubiquinone-9 3-o-methyltransferase	Ubiquinone + Other Terpenoid-Quinone Biosynthesis	|2.1.1.64	R05614	-3.53	2.40602	cpd00017 + cpd03449 <=> cpd00019 + cpd15560	S-Adenosyl-L-methionine + 2-Octaprenyl-3-methyl-5-hydroxy-6-methoxy-1,4-benzoquinone <=> S-Adenosyl-homocysteine + Ubiquinone-8	<=>	c	1	10000	-10000	0	peg.850	Nwi_0381
rxn04674	rxn04674	Ubiquinone + Other Terpenoid-Quinone Biosynthesis	|2.1.1.-	R06859	-19.42	2.22868	cpd00017 + cpd09410 => cpd00019 + cpd00067 + cpd01401	S-Adenosyl-L-methionine + Demethylphylloquinone => S-Adenosyl-homocysteine + H+ + Vitamin K1	=>	c	0	10000	0	0	peg.38	Nwi_0041
rxn00527	L-Tyrosine:2-oxoglutarate aminotransferase	Ubiquinone + Other Terpenoid-Quinone Biosynthesis	|2.6.1.1|2.6.1.5|2.6.1.9|2.6.1.57|2.6.1.1 or 2.6.1.9	R00734	0	2	cpd00024 + cpd00069 <=> cpd00023 + cpd00868	2-Oxoglutarate + L-Tyrosine <=> L-Glutamate + p-hydroxyphenylpyruvate	<=>	c	1	10000	-10000	0	peg.227	Nwi_0583
rxn03893	Hydroxybenzoate octaprenyltransferase	Ubiquinone + Other Terpenoid-Quinone Biosynthesis	|2.5.1.-	R05615	-16.91	0.638982	cpd00136 + cpd02557 => cpd00012 + cpd03443	4-Hydroxybenzoate + Farnesylfarnesylgeraniol => PPi + 3-Octaprenyl-4-hydroxybenzoate	=>	c	0	10000	0	0	peg.2464	Nwi_2562
rxn12224	2-octaprenyl-6-methoxyphenol hydroxylase	Ubiquinone + Other Terpenoid-Quinone Biosynthesis	Undetermined	None	-80.8267	1.92595	cpd00007 + cpd03446 => cpd00001 + cpd03447	O2 + 2-Octaprenyl-6-methoxyphenol => H2O + 2-Octaprenyl-6-methoxy-1,4-benzoquinone	=>	c	0	10000	0	0	peg.1700, peg.93	Nwi_0079, Nwi_1507
rxn10094	S-adenosylmethione:2-demethylmenaquinone methyltransferase	Ubiquinone + Other Terpenoid-Quinone Biosynthesis	Undetermined	None	-19.42	2.22868	cpd00017 + cpd15352 => cpd00019 + cpd00067 + cpd15500	S-Adenosyl-L-methionine + 2-Demethylmenaquinone 8 => S-Adenosyl-homocysteine + H+ + Menaquinone 8	=>	c	0	10000	0	0	peg.38	Nwi_0041
1.9 Metabolism of Terpenoids + Polyketides
TERPENOID BACKBONE BIOSYNTHESIS
rxn00178	Acetyl-CoA:acetyl-CoA C-acetyltransferase		|2.3.1.9|2.3.1.16	R00238	7.056	1.08737	(2) cpd00022 <=> cpd00010 + cpd00279	(2) Acetyl-CoA <=> CoA + Acetoacetyl-CoA	<=>	c	1	10000	-10000	0	peg.3067, peg.748	Nwi_0279, Nwi_3060
rxn03909	1-Deoxy-D-xylulose-5-phosphate pyruvate-lyase (carboxylating)		|2.2.1.7	R05636	-8.11	0.601657	cpd00020 + cpd00067 + cpd00102 => cpd00011 + cpd08289	Pyruvate + H+ + Glyceraldehyde3-phosphate => CO2 + 1-deoxy-D-xylulose5-phosphate	=>	c	0	10000	0	0	peg.311	Nwi_0633
rxn03958	1-Deoxy-D-xylulose-5-phosphate isomeroreductase		|1.1.1.267	R05688	5.18	1.1235	cpd00006 + cpd08286 <=> cpd00005 + cpd00067 + cpd08289	NADP + 2-C-methyl-D-erythritol4-phosphate <=> NADPH + H+ + 1-deoxy-D-xylulose5-phosphate	<=>	c	1	10000	-10000	0	peg.2044	Nwi_1853
rxn03907	CTP: 2-C-Methyl-D-erythritol 4-phosphate cytidylyltransferase		|2.7.7.60	R05633	1.07	0.746895	cpd00052 + cpd08286 <=> cpd00012 + cpd08287	CTP + 2-C-methyl-D-erythritol4-phosphate <=> PPi + 4--cytidine5-diphospho-2-C-methyl-D-erythritol	<=>	c	1	10000	-10000	0	peg.1517	Nwi_1442
rxn03908	ATP: 4-(Cytidine 5'-diphospho)-2-C-methyl-D-erythritol		|2.7.1.148	R05634	-4.5	0.23673	cpd00002 + cpd08287 <=> cpd00008 + cpd08288	ATP + 4--cytidine5-diphospho-2-C-methyl-D-erythritol <=> ADP + 2-phospho-4--cytidine5-diphospho-2-C-methyl-D-erythritol	<=>	c	1	10000	-10000	0	peg.2515	Nwi_2593
rxn03910	2-Phospho-4-(cytidine 5'-diphospho)-2-C-methyl-D-erythritol		|4.6.1.12	R05637	26.77	2.2556	cpd08288 <=> cpd00046 + cpd08301	2-phospho-4--cytidine5-diphospho-2-C-methyl-D-erythritol <=> CMP + 2-C-methyl-D-erythritol2-4-cyclodiphosphate	<=>	c	1	10000	-10000	0	peg.1517	Nwi_1442
Not in SEED model|rxn14070	(E)-4-hydroxy-3-methylbut-2-en-1-yl-diphosphate:oxidized ferredoxinoxidoreductase (hydrating)		1.17.7.1	R08689			cpd08301 + (2) cpd11620 <=> cpd00001 +cpd08615 + (2) cpd11621	|2-C-methyl-D-erythritol2-4-cyclodiphosphate| + (2) |Reducedferredoxin| <=> |H2O| + |1-Hydroxy-2-methyl-2-butenyl 4-diphosphate| + (2) |Oxidizedferredoxin|	<=>	c	1	10000	-10000	0	peg.1242, peg.2292	Nwi_2689, Nwi_2266
rxn04113	isopentenyl-diphosphate:NAD(P)+ oxidoreductase		|1.17.1.2	R05884	-16.857	1.23119	cpd00005 + cpd00067 + cpd08615 => cpd00001 + cpd00006 + cpd00113	NADPH + H+ + 1-Hydroxy-2-methyl-2-butenyl 4-diphosphate => H2O + NADP + Isopentenyldiphosphate	=>	c	0	10000	0	0	peg.1242, peg.2292	Nwi_2266, Nwi_2689
rxn08756	1-hydroxy-2-methyl-2-(E)-butenyl 4-diphosphate reductase (ipdp)		Undetermined	R08209	-16.857	1.23119	cpd00004 + cpd00067 + cpd08615 => cpd00001 + cpd00003 + cpd00113	NADH + H+ + 1-Hydroxy-2-methyl-2-butenyl 4-diphosphate => H2O + NAD + Isopentenyldiphosphate	=>	c	0	10000	0	0	peg.1242, peg.2292	Nwi_2266, Nwi_2689
rxn08352	1-hydroxy-2-methyl-2-(E)-butenyl 4-diphosphate reductase (dmpp)		Undetermined	R08210	-16.197	1.17453	cpd00004 + cpd00067 + cpd08615 => cpd00001 + cpd00003 + cpd00202	NADH + H+ + 1-Hydroxy-2-methyl-2-butenyl 4-diphosphate => H2O + NAD + DMAPP	=>	c	0	10000	0	0	peg.1242, peg.2292	Nwi_2266, Nwi_2689
rxn04996	dimethyallyl diphosphate:NADP+ oxidoreductase		|1.17.1.2	R07219	16.197	1.17453	cpd00001 + cpd00006 + cpd00202 <= cpd00005 + cpd00067 + cpd08615	H2O + NADP + DMAPP <= NADPH + H+ + 1-Hydroxy-2-methyl-2-butenyl 4-diphosphate	<=	c	0	10000	0	0	peg.1242, peg.2292	Nwi_2266, Nwi_2689
rxn01213	Dimethylallyl-diphosphate:isopentenyl-diphosphate		|2.5.1.1|2.5.1.10|2.5.1.29	R01658	-13	0.667887	cpd00113 + cpd00202 => cpd00012 + cpd00283	Isopentenyldiphosphate + DMAPP => PPi + Geranyldiphosphate	=>	c	0	10000	0	0	peg.186	Nwi_0495
rxn01466	Geranyl-diphosphate:isopentenyl-diphosphate geranyltrans-transferase		|2.5.1.1|2.5.1.10|2.5.1.29	R02003	-13	0.667887	cpd00113 + cpd00283 => cpd00012 + cpd00350	Isopentenyldiphosphate + Geranyldiphosphate => PPi + Farnesyldiphosphate	=>	c	0	10000	0	0	peg.186	Nwi_0495
rxn03843	Farnesyl diphosphate:Isopentenyl diphosphate farnesyl transferase		|2.5.1.-	R05555	-13	0.667887	cpd00113 + cpd00350 => cpd00012 + cpd08211	Isopentenyldiphosphate + Farnesyldiphosphate => PPi + trans,trans,cis-Geranylgeranyl diphosphate	=>	c	0	10000	0	0	peg.2046	Nwi_1855
rxn04308	di-trans,poly-cis-Decaprenyl-diphosphate:isopentenyl-diphosphate		|2.5.1.31	R06447	-91	4.67521	(7) cpd00113 + cpd08211 => (7) cpd00012 + cpd02229	(7) Isopentenyldiphosphate + trans,trans,cis-Geranylgeranyl diphosphate => (7) PPi + Bactoprenyl diphosphate	=>	c	0	10000	0	0	peg.2046	Nwi_1855
rxn01486	trans,trans-Farnesyl-diphosphate:isopentenyl-diphosphate		|2.5.1.29	R02061	-13	0.667887	cpd00113 + cpd00350 => cpd00012 + cpd00289	Isopentenyldiphosphate + Farnesyldiphosphate => PPi + Geranylgeranyl diphosphate	=>	c	0	10000	0	0	peg.186	Nwi_0495
rxn05287	GGTT		Undetermined	R07475	-13	0.667887	cpd00113 + cpd00289 => cpd00012 + cpd02591	Isopentenyldiphosphate + Geranylgeranyl diphosphate => PPi + pendp	=>	c	0	10000	0	0	peg.186	Nwi_0495
rxn03892	PPTT		|2.5.1.33	R05613	-13	0.667887	cpd00113 + cpd02591 => cpd00012 + cpd00906	Isopentenyldiphosphate + pendp => PPi + all-trans-Hexaprenyl diphosphate	=>	c	0	10000	0	0	peg.186	Nwi_0495
rxn03891	trans-hexaprenyltranstransferase		|2.5.1.30	R05612	-13	0.667887	cpd00113 + cpd00906 => cpd00012 + cpd02590	Isopentenyldiphosphate + all-trans-Hexaprenyl diphosphate => PPi + all-trans-Heptaprenyl diphosphate	=>	c	0	10000	0	0	peg.186	Nwi_0495
rxn12008	rxn12008		Undetermined	R05611	13	0.667887	cpd00012 + cpd02557 <= cpd00113 + cpd02590	PPi + Farnesylfarnesylgeraniol <= Isopentenyldiphosphate + all-trans-Heptaprenyl diphosphate	<=	c	0	10000	0	0	peg.186	Nwi_0495
POLYKETIDE SUGAR UNIT BIOSYNTHESIS
rxn01675	dTTP:alpha-D-glucose-1-phosphate thymidylyltransferase		|2.7.7.24|2.7.7.33	R02328	1.07	0.746895	cpd00089 + cpd00357 <=> cpd00012 + cpd00626	Glucose-1-phosphate + TTP <=> PPi + dTDPglucose	<=>	c	1	10000	-10000	0	peg.301	Nwi_0545
rxn01997	dTDPglucose 4,6-hydro-lyase		|4.2.1.46	R06513	-13.897	0.681919	cpd00626 => cpd00001 + cpd00521	dTDPglucose => H2O + dTDP-4-oxo-6-deoxy-D-glucose	=>	c	0	10000	0	0	peg.266	Nwi_0544
rxn02000	dTDP-4-dehydro-6-deoxy-D-glucose 3,5-epimerase		|5.1.3.13	R06514	0	2	cpd00521 <=> cpd00522	dTDP-4-oxo-6-deoxy-D-glucose <=> dTDP-4-oxo-L-rhamnose	<=>	c	1	10000	-10000	0	peg.267	Nwi_0546
rxn02003	dTDP-6-deoxy-L-mannose:NADP+ 4-oxidoreductase		|1.1.1.133	R02777	2.3	1.11438	cpd00006 + cpd02113 <=> cpd00005 + cpd00067 + cpd00522	NADP + dTDP-rhamnose <=> NADPH + H+ + dTDP-4-oxo-L-rhamnose	<=>	c	1	10000	-10000	0	peg.268	Nwi_0547
AMINOPEPDIDASE
rxn12633	aminopeptidase				-0.463	0.848213	cpd00001 + cpd11593 <=> cpd00035 + cpd00041	H2O + ala-L-asp-L <=> L-Alanine + L-Aspartate	<=>	c	1	10000	-10000	0	peg.1297, peg.763, peg.805	Nwi_0294, Nwi_0336, Nwi_1676
rxn12634	aminopeptidase				-0.463	0.848213	cpd00001 + cpd11592 <=> cpd00023 + cpd00033	H2O + gly-glu-L <=> L-Glutamate + Glycine	<=>	c	1	10000	-10000	0	peg.1297, peg.763, peg.805	Nwi_0294, Nwi_0336, Nwi_1676
rxn12635	aminopeptidase				-0.463	0.848213	cpd00001 + cpd11591 <=> cpd00033 + cpd00060	H2O + Gly-Met <=> Glycine + L-Methionine	<=>	c	1	10000	-10000	0	peg.1297, peg.763, peg.805	Nwi_0294, Nwi_0336, Nwi_1676
rxn12636	aminopeptidase				0.777	0.971738	cpd00001 + cpd00067 + cpd11590 <=> cpd00035 + cpd00060	H2O + H+ + met-L-ala-L <=> L-Alanine + L-Methionine	<=>	c	1	10000	-10000	0	peg.1297, peg.763, peg.805	Nwi_0294, Nwi_0336, Nwi_1676
rxn12637	aminopeptidase				-0.463	0.848213	cpd00001 + cpd11589 <=> cpd00033 + cpd00041	H2O + gly-asp-L <=> Glycine + L-Aspartate	<=>	c	1	10000	-10000	0	peg.1297, peg.763, peg.805	Nwi_0294, Nwi_0336, Nwi_1676
rxn12638	aminopeptidase				-9.163	1.03901	cpd00001 + cpd11588 => cpd00033 + cpd00067 + cpd00129	H2O + gly-pro-L => Glycine + H+ + L-Proline	=>	c	0	10000	0	0	peg.1297, peg.763, peg.805	Nwi_0294, Nwi_0336, Nwi_1676
rxn12639	aminopeptidase				-0.463	0.848213	cpd00001 + cpd11587 <=> cpd00035 + cpd00053	H2O + Ala-Gln <=> L-Alanine + L-Glutamine	<=>	c	1	10000	-10000	0	peg.1297, peg.763, peg.805	Nwi_0294, Nwi_0336, Nwi_1676
rxn12640	aminopeptidase				-0.463	0.848213	cpd00001 + cpd11586 <=> cpd00023 + cpd00035	H2O + ala-L-glu-L <=> L-Glutamate + L-Alanine	<=>	c	1	10000	-10000	0	peg.1297, peg.763, peg.805	Nwi_0294, Nwi_0336, Nwi_1676
rxn12641	aminopeptidase				-0.463	0.848213	cpd00001 + cpd11585 <=> cpd00033 + cpd00035	H2O + L-alanylglycine <=> Glycine + L-Alanine	<=>	c	1	10000	-10000	0	peg.1297, peg.763, peg.805	Nwi_0294, Nwi_0336, Nwi_1676
rxn12642	aminopeptidase				-0.463	0.848213	cpd00001 + cpd11584 <=> cpd00035 + cpd00119	H2O + Ala-His <=> L-Alanine + L-Histidine	<=>	c	1	10000	-10000	0	peg.1297, peg.763, peg.805	Nwi_0294, Nwi_0336, Nwi_1676
rxn12643	aminopeptidase				-2.273	0.886336	cpd00001 + cpd11583 <=> cpd00035 + cpd00107	H2O + Ala-Leu <=> L-Alanine + L-Leucine	<=>	c	1	10000	-10000	0	peg.1297, peg.763, peg.805	Nwi_0294, Nwi_0336, Nwi_1676
rxn12644	aminopeptidase				-0.463	0.848213	cpd00001 + cpd11582 <=> cpd00035 + cpd00161	H2O + ala-L-Thr-L <=> L-Alanine + threonine	<=>	c	1	10000	-10000	0	peg.1297, peg.763, peg.805	Nwi_0294, Nwi_0336, Nwi_1676
rxn12645	aminopeptidase				-0.463	0.848213	cpd00001 + cpd11581 <=> cpd00033 + cpd00132	H2O + gly-asn-L <=> Glycine + L-Asparagine	<=>	c	1	10000	-10000	0	peg.1297, peg.763, peg.805	Nwi_0294, Nwi_0336, Nwi_1676
rxn12646	aminopeptidase				-0.463	0.848213	cpd00001 + cpd11580 <=> cpd00033 + cpd00053	H2O + Gly-Gln <=> Glycine + L-Glutamine	<=>	c	1	10000	-10000	0	peg.1297, peg.763, peg.805	Nwi_0294, Nwi_0336, Nwi_1676
rxn12844	Gly-Cys aminopeptidase		|3.4.11.2		10000000	10000000	cpd00001 + cpd15603 <=> cpd00033 + cpd00084	H2O + Gly-Cys <=> Glycine + L-Cysteine	<=>	c	1	10000	-10000	0	peg.1297, peg.763, peg.805	Nwi_0294, Nwi_0336, Nwi_1676
rxn12845	Gly-Leu aminopeptidase		|3.4.11.2		10000000	10000000	cpd00001 + cpd15604 <=> cpd00033 + cpd00107	H2O + Gly-Leu <=> Glycine + L-Leucine	<=>	c	1	10000	-10000	0	peg.1297, peg.763, peg.805	Nwi_0294, Nwi_0336, Nwi_1676
rxn12846	Gly-Phe aminopeptidase		|3.4.11.2		10000000	10000000	cpd00001 + cpd15605 <=> cpd00033 + cpd00066	H2O + Gly-Phe <=> Glycine + L-Phenylalanine	<=>	c	1	10000	-10000	0	peg.1297, peg.763, peg.805	Nwi_0294, Nwi_0336, Nwi_1676
rxn12847	Gly-Try aminopeptidase		|3.4.11.2		10000000	10000000	cpd00001 + cpd15606 <=> cpd00033 + cpd00069	H2O + Gly-Tyr <=> Glycine + L-Tyrosine	<=>	c	1	10000	-10000	0	peg.1297, peg.763, peg.805	Nwi_0294, Nwi_0336, Nwi_1676
FATTY ACYL CoA SYNTHASE							-4.296	1.25824
Not in SEED model or KEGG annotation|rxn05247	'FACOAL140(ISO)'		6.2.1.		cpd00002 + cpd00010 + cpd00067 + cpd11430 => cpd00012 + cpd00018 + cpd11435	ATP + CoA + H+ + fa1 => PPi + AMP + fa1coa	-4.296	1.25824	=>	c	0	10000	0	0	peg.1083, peg.1488, peg.1591, peg.2136	NE1549, NE1658, NE2235, NE1125, Nwi_1321, Nwi_1483, Nwi_1598, Nwi_1740
Not in SEED model or KEGG annotation|rxn05248	'FACOAL150(anteiso)'		6.2.1.		cpd00002 + cpd00010 + cpd00067 + cpd11438 => cpd00012 + cpd00018 + cpd11439	ATP + CoA + H+ + fa4 => PPi + AMP + fa4coa	-2.486	1.23168	=>	c	0	10000	0	0	peg.1083, peg.1488, peg.1591, peg.2136	NE1549, NE1658, NE2235, NE1125, Nwi_1321, Nwi_1483, Nwi_1598, Nwi_1740
Not in SEED model or KEGG annotation|rxn05249	'FACOAL150(ISO)'		6.2.1.		cpd00002 + cpd00010 + cpd00067 + cpd11436 => cpd00012 + cpd00018 + cpd11437	ATP + CoA + H+ + fa3 => PPi + AMP + fa3coa	-4.296	1.25824	=>	c	0	10000	0	0	peg.1083, peg.1488, peg.1591, peg.2136	NE1549, NE1658, NE2235, NE1125, Nwi_1321, Nwi_1483, Nwi_1598, Nwi_1740
Not in SEED model or KEGG annotation|rxn05250	'FACOAL160(ISO)'		6.2.1.		cpd00002 + cpd00010 + cpd00067 + cpd11440 => cpd00012 + cpd00018 + cpd11441	ATP + CoA + H+ + fa6 => PPi + AMP + fa6coa			=>	c	0	10000	0	0	peg.1083, peg.1488, peg.1591, peg.2136	NE1549, NE1658, NE2235, NE1125, Nwi_1321, Nwi_1483, Nwi_1598, Nwi_1740
Not in SEED model or KEGG annotation|rxn05251	'FACOAL170(anteiso)'		6.2.1.		cpd00002 + cpd00010 + cpd00067 + cpd11433 => cpd00012 + cpd00018 + cpd11434	ATP + CoA + H+ + fa12 => PPi + AMP + fa12coa			=>	c	0	10000	0	0	peg.1083, peg.1488, peg.1591, peg.2136	NE1549, NE1658, NE2235, NE1125, Nwi_1321, Nwi_1483, Nwi_1598, Nwi_1740
Not in SEED model or KEGG annotation|rxn05252	'FACOAL170(ISO)'		6.2.1.		cpd00002 + cpd00010 + cpd00067 + cpd11431 => cpd00012 + cpd00018 + cpd11432	ATP + CoA + H+ + fa11 => PPi + AMP + fa11coa	10000000	10000000	=>	c	0	10000	0	0	peg.1083, peg.1488, peg.1591, peg.2136	NE1549, NE1658, NE2235, NE1125, Nwi_1321, Nwi_1483, Nwi_1598, Nwi_1740
HOUSEKEEPING
rxn13782	Protein biosynthesis				10000000	10000000	=> cpd17041	=> Protein biosynthesis	=>	c	0	10000	0	0	peg.105, peg.1266, peg.131, peg.1312, peg.132, peg.1333, peg.1334, peg.1335, peg.1336, peg.1337, peg.1338, peg.1339, peg.1340, peg.1341, peg.1342, peg.1343, peg.1344, peg.1345, peg.1346, peg.1347, peg.1348, peg.1350, peg.1351, peg.1353, peg.1355, peg.1373, peg.1375, peg.1389, peg.1448, peg.1462, peg.1463, peg.1474, peg.1491, peg.1512, peg.1571, peg.1610, peg.1719, peg.188, peg.1990, peg.2036, peg…	Nwi_0027, Nwi_0065, Nwi_0066, Nwi_0067, Nwi_0068, Nwi_0091, Nwi_0216, Nwi_0406, Nwi_0439, Nwi_0440, Nwi_0497, Nwi_0983, Nwi_0999, Nwi_1228, Nwi_1287, Nwi_1316, Nwi_1347, Nwi_1348, Nwi_1349, Nwi_1359, Nwi_1360, Nwi_1363, Nwi_1364, Nwi_1365, Nwi_1366, Nwi_1367, Nwi_1368, Nwi_1369, Nwi_1370, Nwi_1371, Nwi_1372, Nwi_1373, Nwi_1374, Nwi_1375, Nwi_1376, Nwi_1377, Nwi_1378, Nwi_1379, Nwi_1380, Nwi_1381,…
rxn13783	DNA replication				10000000	10000000	=> cpd17042	=> DNA replication	=>	c	0	10000	0	0	peg.107, peg.1116, peg.1126, peg.119, peg.1234, peg.1254, peg.1413, peg.1640, peg.1714, peg.1716, peg.1764, peg.1874, peg.2050, peg.2144, peg.2340, peg.2551, peg.2636, peg.2939, peg.838	Nwi_0093, Nwi_0369, Nwi_0427, Nwi_1062, Nwi_1463, Nwi_1566, Nwi_1653, Nwi_1712, Nwi_1801, Nwi_1803, Nwi_1804, Nwi_1860, Nwi_1914, Nwi_2226, Nwi_2255, Nwi_2360, Nwi_2441, Nwi_2608, Nwi_2860
rxn13784	RNA transcription				10000000	10000000	=> cpd17043	=> RNA transcription	=>	c	0	10000	0	0	peg.1160, peg.1352, peg.20, peg.2218, peg.2219, peg.2339, peg.2580, peg.2584, peg.278, peg.2860, peg.3082	Nwi_0022, Nwi_0603, Nwi_1350, Nwi_1351, Nwi_1388, Nwi_1918, Nwi_2440, Nwi_2618, Nwi_2622, Nwi_2782, Nwi_3075
Biomass	Biomass						(34.7964804613849) cpd00001 + (40.1701382876085) cpd00002 + (0.00407098121085595) cpd00003 + (0.00407098121085595) cpd00006 + (0.00407098121085595) cpd00010 + (0.00407098121085595) cpd00015 + (0.00407098121085595) cpd00016 + (0.00407098121085595) cpd00017 + (0.256013161299863) cpd00023 + (0.00407098121085595) cpd00028 + (0.00407098121085595) cpd00030 + (0.59580298717143) cpd00033 + (0.00407098121…	(34.7964804613849) H2O + (40.1701382876085) ATP + (0.00407098121085595) NAD + (0.00407098121085595) NADP + (0.00407098121085595) CoA + (0.00407098121085595) FAD + (0.00407098121085595) Pyridoxal phosphate + (0.00407098121085595) S-Adenosyl-L-methionine + (0.256013161299863) L-Glutamate + (0.00407098121085595) Heme + (0.00407098121085595) Mn2+ + (0.59580298717143) Glycine + (0.00407098121085595) Z…	=>	c	0	10000	0	1	UNIVERSAL
Not in SEED Model|Proton Maintenance							(3) cpd00067[e] => (3) cpd00067	(3) H+[e] => (3) H+			0	27	27
UNASSIGNED REACTIONS
rxn00001	Pyrophosphate phosphohydrolase		|3.6.1.1	R00004	-5.391	1.22474	cpd00001 + cpd00012 => (2) cpd00009 + (2) cpd00067	H2O + PPi => (2) Phosphate + (2) H+	=>	c	0	10000	0	0	peg.176	Nwi_0484
rxn00137	Adenosine 3',5'-bisphosphate 3'(2')-phosphohydrolase		|3.1.3.7	R00188	-2.317	0.735634	cpd00001 + cpd00045 => cpd00009 + cpd00018 + cpd00067	H2O + Adenosine 3-5-bisphosphate => Phosphate + AMP + H+	=>	c	0	10000	0	0	peg.209	Nwi_0518
rxn00206	Superoxide:superoxide oxidoreductase		|1.15.1.1	R00275	-35.9697	0.707107	(2) cpd00532 => cpd00007 + cpd00025	(2) O2- => O2 + H2O2	=>	c	0	10000	0	0	peg.2875, peg.473	Nwi_0913, Nwi_2796
rxn00881	myo-Inositol 1-phosphate phosphahydrolase		|3.1.3.25	R01185	-2.317	0.735634	cpd00001 + cpd00867 => cpd00009 + cpd00067 + cpd00121	H2O + Inositol 1-phosphate => Phosphate + H+ + L-Inositol	=>	c	0	10000	0	0	peg.2820	Nwi_2740
rxn00882	myo-Inositol 4-phosphate phosphahydrolase		|3.1.3.25	R01186	-2.317	0.735634	cpd00001 + cpd02230 => cpd00009 + cpd00067 + cpd00121	H2O + Inositol 4-phosphate => Phosphate + H+ + L-Inositol	=>	c	0	10000	0	0	peg.2820	Nwi_2740
rxn00883	1D-myo-Inositol 3-phosphate phosphahydrolase		|3.1.3.25	R01187	-2.317	0.735634	cpd00001 + cpd02484 => cpd00009 + cpd00067 + cpd00121	H2O + Inositol 3-phosphate => Phosphate + H+ + L-Inositol	=>	c	0	10000	0	0	peg.2820	Nwi_2740
rxn00992	(R)-3-Hydroxybutanoate:NAD+ oxidoreductase	Butanoate Metabolism	|1.1.1.30	R01361	3.76	1.07969	cpd00003 + cpd00797 <=> cpd00004 + cpd00067 + cpd00142	NAD + (R)-3-Hydroxybutanoate <=> NADH + H+ + Acetoacetate	<=>	c	1	10000	-10000	0	peg.2835	Nwi_2755
rxn01117	D-Arabinose-5-phosphate ketol-isomerase		|5.3.1.13	R01530	-1.46	0.300689	cpd00817 <=> cpd00171	D-Arabinose5-phosphate <=> D-Ribulose5-phosphate	<=>	c	1	10000	-10000	0	GAP FILLING
rxn01452	(S)-3-Hydroxybutanoyl-CoA:NADP+ oxidoreductase	Butanoate Metabolism	|1.1.1.157	R01976	3.76	1.07969	cpd00006 + cpd00842 <=> cpd00005 + cpd00067 + cpd00279	NADP + (S)-3-Hydroxybutyryl-CoA <=> NADPH + H+ + Acetoacetyl-CoA	<=>	c	1	10000	0	0	peg.990	Nwi_0755
rxn01453	(R)-3-Hydroxybutanoyl-CoA:NADP+ oxidoreductase	Butanoate Metabolism	|1.1.1.36	R01977	3.76	1.07969	cpd00006 + cpd02234 <=> cpd00005 + cpd00067 + cpd00279	NADP + (R)-3-Hydroxybutanoyl-CoA <=> NADPH + H+ + Acetoacetyl-CoA	<=>	c	0	10000	0	0	peg.3068	Nwi_3061
rxn01489	Geranylgeranyl-diphosphate:geranylgeranyl-diphosphate		|2.5.1.32	R02065	-17.8	1.81887	(2) cpd00289 => cpd00012 + cpd02168	(2) Geranylgeranyl diphosphate => PPi + Prephytoene diphosphate	=>	c	0	10000	0	0	peg.1247, peg.1248, peg.1600	Nwi_1766, Nwi_2271, Nwi_2272
rxn01664	2-Aminoadipate 6-semialdehyde			R02317	12.497	1.19032	cpd00001 + cpd00067 + cpd00352 <= cpd02522	H2O + H+ + delta1-Piperideine-6-L-carboxylate <= 2-Aminoadipate 6-semialdehyde	<=	c	0	10000	0	0	SPONTANEOUS
rxn02345	(S)-3-Hydroxybutanoyl-CoA 3-epimerase	Butanoate Metabolism	|5.1.2.3	R03276	0	2	cpd00842 <=> cpd02234	(S)-3-Hydroxybutyryl-CoA <=> (R)-3-Hydroxybutanoyl-CoA	<=>	c	1	10000	-10000	0	peg.3002	Nwi_2993
rxn02666	L-2-amino-3-oxobutanoate decarboxylation (spontaneous)			R03758	3.09	0.5417	cpd00011 + cpd01298 <= cpd00067 + cpd02211	CO2 + Aminoacetone <= H+ + L-2-Amino-acetoacetate	<=	c	0	10000	0	0	SPONTANEOUS
rxn02782	2,5-Dihydro-5-oxofuran-2-acetate lyase (decyclizing)		|5.5.1.1	R06989|R03959	-0.18	1.48312	cpd02536 <=> cpd00067 + cpd01630	Muconolactone <=> H+ + cis,cis-Muconate	<=>	c	1	10000	-10000	0	peg.1787	Nwi_1085
rxn02791	(5-Glutamyl)-peptide:amino-acid 5-glutamyltransferase		|2.3.2.2	R03970	0.463	0.848213	cpd00023 + cpd01651 <=> cpd00001 + cpd03407	L-Glutamate + L-3-Cyanoalanine <=> H2O + gamma-Glutamyl-beta-cyanoalanine	<=>	c	1	10000	-10000	0	peg.631	Nwi_0161
rxn02792	(5-Glutamyl)-peptide:amino-acid 5-glutamyltransferase		|2.3.2.2		-2.627	1.0186	cpd00023 + cpd00067 + cpd01651 => cpd00001 + cpd00011 + cpd03646	L-Glutamate + H+ + L-3-Cyanoalanine => H2O + CO2 + gamma-Glutamyl-3-aminopropiononitrile	=>	c	0	10000	0	0	peg.631	Nwi_0161
rxn02916	6-Amino-2-oxohexanoate cyclation			R04175	-14.937	1.50025	cpd02074 => cpd00001 + cpd00067 + cpd00922	2-Oxo-6-aminocaproate => H2O + H+ + delta1-Piperideine-2-carboxylate	=>	c	0	10000	0	0	SPONTANEOUS
rxn02945	prephytoene diphosphate:geranylgeranyl-diphosphate		|2.5.1.32	R04218	-3.66	2.28632	cpd02168 => cpd00012 + cpd03211	Prephytoene diphosphate => PPi + 15-cis-Phytoene	=>	c	0	10000	0	0	peg.1247, peg.1248, peg.1600	Nwi_1766, Nwi_2271, Nwi_2272
rxn03236	4a-hydroxytetrahydrobiopterin hydro-lyase		|4.2.1.96	R04734	0.373	3.34508	cpd03897 <=> cpd00001 + cpd00231	4a-Hydroxytetrahydrobiopterin <=> H2O + Dihydrobiopterin	<=>	c	1	10000	-10000	0	peg.2889	Nwi_2809
rxn04016	S-adenosyl-L-methionine:(E)-prop-1-ene-1,2,3-tricarboxylate		|2.1.1.144	R05763	-5.33	2.22272	cpd00017 + cpd01563 <=> cpd00019 + cpd08353	S-Adenosyl-L-methionine + trans-Aconitate <=> S-Adenosyl-homocysteine + (E)-3-(Methoxycarbonyl)pent-2-enedioate	<=>	c	1	10000	-10000	0	peg.2381	Nwi_2481
rxn05031	prephytoene diphosphate:geranylgeranyl-diphosphate		|2.5.1.32	R07270	-3.66	2.28632	cpd02168 => cpd00012 + cpd03205	Prephytoene diphosphate => PPi + Phytoene	=>	c	0	10000	0	0	peg.1247, peg.1248, peg.1600	Nwi_1766, Nwi_2271, Nwi_2272
rxn09296	hydrogen peroxide reductase (thioredoxin)				-81.776	2.46633	cpd00025 + cpd11421 => (2) cpd00001 + cpd11420	H2O2 + trdrd => (2) H2O + trdox	=>	c	0	10000	0	0	peg.49	Nwi_0051
rxn05293	MECDPDH				-41.397	2.55043	cpd00004 + cpd00067 + cpd08301 => cpd00001 + cpd00003 + cpd08615	NADH + H+ + 2-C-methyl-D-erythritol2-4-cyclodiphosphate => H2O + NAD + 1-Hydroxy-2-methyl-2-butenyl 4-diphosphate	=>	c	0	10000	0	0	peg.185	Nwi_0494
rxn05737	FMN-dependent monooxygenase (taurine)				-71.9142	2.15635	cpd00007 + cpd00210 + cpd01270 => cpd00001 + cpd00050 + cpd00081 + cpd04122	O2 + Taurine + FMNH2 => H2O + FMN + Sulfite + Aminoacetaldehyde	=>	c	0	10000	0	0	peg.376	Nwi_0682
rxn08467	FMNH2-dependent monooxygenase				-71.9142	2.15635	cpd00007 + cpd01270 + cpd03048 => cpd00001 + cpd00050 + cpd00081 + cpd00229	O2 + FMNH2 + Isethionate => H2O + FMN + Sulfite + Glycolaldehyde	=>	c	0	10000	0	0	peg.376	Nwi_0682
rxn08468	FMNH2-dependent monooxygenase (methanesulfonate)				-67.4442	2.20842	cpd00007 + cpd01270 + cpd08023 => cpd00001 + cpd00050 + cpd00055 + cpd00081	O2 + FMNH2 + methanesulfonate => H2O + FMN + Formaldehyde + Sulfite	=>	c	0	10000	0	0	peg.376	Nwi_0682
rxn08469	FMNH2-dependent monooxygenase (ethanesulfonate)				-71.2642	2.21017	cpd00007 + cpd01270 + cpd11579 => cpd00001 + cpd00050 + cpd00071 + cpd00081	O2 + FMNH2 + ethanesulfonate => H2O + FMN + Acetaldehyde + Sulfite	=>	c	0	10000	0	0	peg.376	Nwi_0682
rxn08470	FMNH2-dependent monooxygenase (butanesulfonate)				-71.9142	2.15635	cpd00007 + cpd01270 + cpd11596 => cpd00001 + cpd00050 + cpd00081 + cpd01011	O2 + FMNH2 + butanesulfonate => H2O + FMN + Sulfite + Butanal	=>	c	0	10000	0	0	peg.376	Nwi_0682
rxn08471	FMNH2-dependent monooxygenase (sulfoacetate)				-69.4542	2.16411	cpd00007 + cpd01270 + cpd09878 => cpd00001 + cpd00040 + cpd00050 + cpd00081	O2 + FMNH2 + Sulfoacetate => H2O + Glyoxalate + FMN + Sulfite	=>	c	0	10000	0	0	peg.376	Nwi_0682
rxn08669	Glycerophosphodiester phosphodiesterase (Glycerophosphoglycerol)		|3.1.4.46		-4.813	0.694983	cpd00001 + cpd02090 <=> cpd00080 + cpd00100	H2O + Glycerophosphoglycerol <=> Glycerol-3-phosphate + Glycerol	<=>	c	1	10000	-10000	0	peg.1467	Nwi_1426
rxn08707	Heme O synthase		|2.5.1.-		10000000	10000000	cpd00001 + cpd00028 + cpd00350 <=> cpd00012 + cpd11313	H2O + Heme + Farnesyldiphosphate <=> PPi + hemeO	<=>	c	1	10000	-10000	0	peg.695, peg.998	Nwi_0225, Nwi_0763
rxn09562	guanylate kinase (GMP:dATP)		|2.7.4.8		0	2	cpd00115 + cpd00126 <=> cpd00031 + cpd00177	dATP + GMP <=> GDP + dADP	<=>	c	1	10000	-10000	0	peg.1304	Nwi_1683
rxn10052	adenylate kinase (Inorganic triphosphate)		|2.7.4.3		10000000	10000000	cpd00018 + cpd00067 + cpd00421 <=> cpd00008 + cpd00012	AMP + H+ + Triphosphate <=> ADP + PPi	<=>	c	1	10000	-10000	0	peg.1388	Nwi_1385
rxn10060	NAD kinase (dTTP)		|2.7.1.23		-4.5	0.23673	cpd00003 + cpd00357 <=> cpd00006 + cpd00297	NAD + TTP <=> NADP + dTDP	<=>	c	1	10000	-10000	0	peg.2204	Nwi_1335
rxn10067	FMN-dependent monooxygenase (hexanesulfonate)				-71.9142	2.15635	cpd00007 + cpd01270 + cpd11578 => cpd00001 + cpd00050 + cpd00081 + cpd15611	O2 + FMNH2 + hexanesulfonate => H2O + FMN + Sulfite + hexanal	=>	c	0	10000	0	0	peg.376	Nwi_0682
rxn10476	cobaltochelatase			R05227	10000000	10000000	cpd00001 + cpd00002 + cpd00149 + cpd03913 <=> cpd00008 + cpd00009 + (2) cpd00067 + cpd03914	H2O + ATP + Co2+ + Hydrogenobyrinate diamide <=> ADP + Phosphate + (2) H+ + Cob(II)yrinate diamide	<=>	c	1	10000	-10000	0	peg.574, peg.575	Nwi_0403, Nwi_0404
LONG-CHAIN LIPID SYNTHESIS
rxn05358	2-methylbutanoyl-CoA:[acyl-carrier-protein] transferase		|2.3.1.0		0	2	cpd00760 + cpd11493 <=> cpd00010 + cpd11495	2-Methylbutyryl-CoA + ACP <=> CoA + 2-methylbutyryl-ACP	<=>	c	1	10000	-10000	0	peg.1311	Nwi_1690
rxn05359	4-methyl-3-oxo-hexanoyl-ACP:malonyl-[acyl-carrier-protein] C-acyltransferase (decarboxylating)		|2.3.1.0		2.156	1.19377	cpd00067 + cpd11492 + cpd11495 => cpd00011 + cpd11493 + cpd11496	H+ + Malonyl-acyl-carrierprotein- + 2-methylbutyryl-ACP => CO2 + ACP + 4-methyl-3-oxo-hexanoyl-ACP	=>	c	0	10000	0	0	peg.1307, peg.1406	Nwi_1407, Nwi_1686
rxn05360	4-methyl-3-oxo-hexanoyl-ACP:NADP+ oxidoreductase		|1.1.1.0		-3.76	1.07969	cpd00005 + cpd00067 + cpd11496 <=> cpd00006 + cpd11497	NADPH + H+ + 4-methyl-3-oxo-hexanoyl-ACP <=> NADP + 4-methyl-3-hydroxy-hexanoyl-ACP	<=>	c	1	10000	-10000	0	peg.1309	Nwi_1688
rxn05361	4-methyl-3-hydroxy-hexanoyl-ACP hydro-lyase		|4.2.1.0		2.163	0.767366	cpd11497 <=> cpd00001 + cpd11498	4-methyl-3-hydroxy-hexanoyl-ACP <=> H2O + 4-methyl-trans-hex-2-enoyl-ACP	<=>	c	1	10000	-10000	0	peg.2007, peg.2041	Nwi_1245, Nwi_1849
rxn05363	4-methyl-hexanoyl-ACP:malonyl-[acyl-carrier-protein] C-acyltransferase (decarboxylating)		|2.3.1.0		2.156	1.19377	cpd00067 + cpd11492 + cpd11499 => cpd00011 + cpd11493 + cpd11500	H+ + Malonyl-acyl-carrierprotein- + 4-methyl-hexanoyl-ACP => CO2 + ACP + 6-methyl-3-oxo-octanoyl-ACP	=>	c	0	10000	0	0	peg.1307, peg.1406	Nwi_1407, Nwi_1686
rxn05364	6-methyl-3-oxo-octanoyl-ACP:NADP+ oxidoreductase		|1.1.1.0		-3.76	1.07969	cpd00005 + cpd00067 + cpd11500 <=> cpd00006 + cpd11501	NADPH + H+ + 6-methyl-3-oxo-octanoyl-ACP <=> NADP + 6-methyl-3-hydroxy-octanoyl-ACP	<=>	c	1	10000	-10000	0	peg.1309	Nwi_1688
rxn05365	6-methyl-3-hydroxy-octanoyl-ACP hydro-lyase		|4.2.1.0		2.163	0.767366	cpd11501 <=> cpd00001 + cpd11502	6-methyl-3-hydroxy-octanoyl-ACP <=> H2O + 6-methyl-trans-oct-2-enoyl-ACP	<=>	c	1	10000	-10000	0	peg.2007, peg.2041	Nwi_1245, Nwi_1849
rxn05367	6-methyl-octanoyl-ACP:malonyl-[acyl-carrier-protein] C-acyltransferase (decarboxylating)		|2.3.1.0		2.156	1.19377	cpd00067 + cpd11492 + cpd11503 => cpd00011 + cpd11493 + cpd11504	H+ + Malonyl-acyl-carrierprotein- + 6-methyl-octanoyl-ACP => CO2 + ACP + 8-methyl-3-oxo-decanoyl-ACP	=>	c	0	10000	0	0	peg.1307, peg.1406	Nwi_1407, Nwi_1686
rxn05368	8-methyl-3-oxo-decanoyl-ACP:NADP+ oxidoreductase		|1.1.1.0		-3.76	1.07969	cpd00005 + cpd00067 + cpd11504 <=> cpd00006 + cpd11505	NADPH + H+ + 8-methyl-3-oxo-decanoyl-ACP <=> NADP + 8-methyl-3-hydroxy-decanoyl-ACP	<=>	c	1	10000	-10000	0	peg.1309	Nwi_1688
rxn05369	8-methyl-3-hydroxy-decanoyl-ACP hydro-lyase		|4.2.1.0		2.163	0.767366	cpd11505 <=> cpd00001 + cpd11506	8-methyl-3-hydroxy-decanoyl-ACP <=> H2O + 8-methyl-trans-dec-2-enoyl-ACP	<=>	c	1	10000	-10000	0	peg.2007, peg.2041	Nwi_1245, Nwi_1849
rxn05371	8-methyl-decanoyl-ACP:malonyl-[acyl-carrier-protein] C-acyltransferase (decarboxylating)		|2.3.1.0		2.156	1.19377	cpd00067 + cpd11492 + cpd11507 => cpd00011 + cpd11493 + cpd11508	H+ + Malonyl-acyl-carrierprotein- + 8-methyl-decanoyl-ACP => CO2 + ACP + 10-methyl-3-oxo-dodecanoyl-ACP	=>	c	0	10000	0	0	peg.1307, peg.1406	Nwi_1407, Nwi_1686
rxn05372	10-methyl-3-oxo-dodecanoyl-ACP:NADP+ oxidoreductase		|1.1.1.0		-3.76	1.07969	cpd00005 + cpd00067 + cpd11508 <=> cpd00006 + cpd11509	NADPH + H+ + 10-methyl-3-oxo-dodecanoyl-ACP <=> NADP + 10-methyl-3-hydroxy-dodecanoyl-ACP	<=>	c	1	10000	-10000	0	peg.1309	Nwi_1688
rxn05373	10-methyl-3-hydroxy-dodecanoyl-ACP hydro-lyase		|4.2.1.0		2.163	0.767366	cpd11509 <=> cpd00001 + cpd11510	10-methyl-3-hydroxy-dodecanoyl-ACP <=> H2O + 10-methyl-trans-dodec-2-enoyl-ACP	<=>	c	1	10000	-10000	0	peg.2007, peg.2041	Nwi_1245, Nwi_1849
rxn05375	10-methyl-dodecanoyl-ACP:malonyl-[acyl-carrier-protein] C-acyltransferase (decarboxylating)		|2.3.1.0		2.156	1.19377	cpd00067 + cpd11492 + cpd11511 => cpd00011 + cpd11493 + cpd11512	H+ + Malonyl-acyl-carrierprotein- + 10-methyl-dodecanoyl-ACP => CO2 + ACP + 12-methyl-3-oxo-tetra-decanoyl-ACP	=>	c	0	10000	0	0	peg.1307, peg.1406	Nwi_1407, Nwi_1686
rxn05376	12-methyl-3-oxo-tetra-decanoyl-ACP:NADP+ oxidoreductase		|1.1.1.0		-3.76	1.07969	cpd00005 + cpd00067 + cpd11512 <=> cpd00006 + cpd11513	NADPH + H+ + 12-methyl-3-oxo-tetra-decanoyl-ACP <=> NADP + 12-methyl-3-hydroxy-tetra-decanoyl-ACP	<=>	c	1	10000	-10000	0	peg.1309	Nwi_1688
rxn05377	12-methyl-3-hydroxy-tetra-decanoyl-ACP hydro-lyase		|4.2.1.0		2.163	0.767366	cpd11513 <=> cpd00001 + cpd11514	12-methyl-3-hydroxy-tetra-decanoyl-ACP <=> H2O + 12-methyl-trans-tetra-dec-2-enoyl-ACP	<=>	c	1	10000	-10000	0	peg.2007, peg.2041	Nwi_1245, Nwi_1849
rxn05379	12-methyl-tetra-decanoyl-ACP:malonyl-[acyl-carrier-protein] C-acyltransferase (decarboxylating)		|2.3.1.0		2.156	1.19377	cpd00067 + cpd11492 + cpd11515 => cpd00011 + cpd11493 + cpd11516	H+ + Malonyl-acyl-carrierprotein- + 12-methyl-tetra-decanoyl-ACP => CO2 + ACP + 14-methyl-3-oxo-hexa-decanoyl-ACP	=>	c	0	10000	0	0	peg.1307, peg.1406	Nwi_1407, Nwi_1686
rxn05380	14-methyl-3-oxo-hexa-decanoyl-ACP:NADP+ oxidoreductase		|1.1.1.0		-3.76	1.07969	cpd00005 + cpd00067 + cpd11516 <=> cpd00006 + cpd11517	NADPH + H+ + 14-methyl-3-oxo-hexa-decanoyl-ACP <=> NADP + 14-methyl-3-hydroxy-hexa-decanoyl-ACP	<=>	c	1	10000	-10000	0	peg.1309	Nwi_1688
rxn05381	14-methyl-3-hydroxy-hexa-decanoyl-ACP hydro-lyase		|4.2.1.0		2.163	0.767366	cpd11517 <=> cpd00001 + cpd11518	14-methyl-3-hydroxy-hexa-decanoyl-ACP <=> H2O + 14-methyl-trans-hexa-dec-2-enoyl-ACP	<=>	c	1	10000	-10000	0	peg.2007, peg.2041	Nwi_1245, Nwi_1849
rxn05383	3-methylbutanoyl-CoA:[acyl-carrier-protein] transferase		|2.3.1.0		0	2	cpd01882 + cpd11493 <=> cpd00010 + cpd11520	Isovaleryl-CoA + ACP <=> CoA + isovaleryl-ACP	<=>	c	1	10000	-10000	0	peg.1311	Nwi_1690
rxn05384	3-methylbutanoyl-ACP:malonyl-[acyl-carrier-protein] C-acyltransferase (decarboxylating)		|2.3.1.0		2.156	1.19377	cpd00067 + cpd11492 + cpd11520 => cpd00011 + cpd11493 + cpd11521	H+ + Malonyl-acyl-carrierprotein- + isovaleryl-ACP => CO2 + ACP + 5-methyl-3-oxo-hexanoyl-ACP	=>	c	0	10000	0	0	peg.1307, peg.1406	Nwi_1407, Nwi_1686
rxn05385	5-methyl-3-oxo-hexanoyl-ACP:NADP+ oxidoreductase		|1.1.1.0		-3.76	1.07969	cpd00005 + cpd00067 + cpd11521 <=> cpd00006 + cpd11522	NADPH + H+ + 5-methyl-3-oxo-hexanoyl-ACP <=> NADP + 5-methyl-3-hydroxy-hexanoyl-ACP	<=>	c	1	10000	-10000	0	peg.1309	Nwi_1688
rxn05386	5-methyl-3-hydroxy-hexanoyl-ACP hydro-lyase		|4.2.1.0		2.163	0.767366	cpd11522 <=> cpd00001 + cpd11523	5-methyl-3-hydroxy-hexanoyl-ACP <=> H2O + 5-methyl-trans-hex-2-enoyl-ACP	<=>	c	1	10000	-10000	0	peg.2007, peg.2041	Nwi_1245, Nwi_1849
rxn05388	5-methyl-hexanoyl-ACP:malonyl-[acyl-carrier-protein] C-acyltransferase (decarboxylating)		|2.3.1.0		2.156	1.19377	cpd00067 + cpd11492 + cpd11524 => cpd00011 + cpd11493 + cpd11525	H+ + Malonyl-acyl-carrierprotein- + 5-methyl-hexanoyl-ACP => CO2 + ACP + 7-methyl-3-oxo-octanoyl-ACP	=>	c	0	10000	0	0	peg.1307, peg.1406	Nwi_1407, Nwi_1686
rxn05389	7-methyl-3-oxo-octanoyl-ACP:NADP+ oxidoreductase		|1.1.1.0		-3.76	1.07969	cpd00005 + cpd00067 + cpd11525 <=> cpd00006 + cpd11526	NADPH + H+ + 7-methyl-3-oxo-octanoyl-ACP <=> NADP + 7-methyl-3-hydroxy-octanoyl-ACP	<=>	c	1	10000	-10000	0	peg.1309	Nwi_1688
rxn05390	7-methyl-3-hydroxy-octanoyl-ACP hydro-lyase		|4.2.1.0		2.163	0.767366	cpd11526 <=> cpd00001 + cpd11527	7-methyl-3-hydroxy-octanoyl-ACP <=> H2O + 7-methyl-trans-oct-2-enoyl-ACP	<=>	c	1	10000	-10000	0	peg.2007, peg.2041	Nwi_1245, Nwi_1849
rxn05392	7-methyl-octanoyl-ACP:malonyl-[acyl-carrier-protein] C-acyltransferase (decarboxylating)		|2.3.1.0		2.156	1.19377	cpd00067 + cpd11492 + cpd11528 => cpd00011 + cpd11493 + cpd11529	H+ + Malonyl-acyl-carrierprotein- + 7-methyl-octanoyl-ACP => CO2 + ACP + 9-methyl-3-oxo-decanoyl-ACP	=>	c	0	10000	0	0	peg.1307, peg.1406	Nwi_1407, Nwi_1686
rxn05393	9-methyl-3-oxo-decanoyl-ACP:NADP+ oxidoreductase		|1.1.1.0		-3.76	1.07969	cpd00005 + cpd00067 + cpd11529 <=> cpd00006 + cpd11530	NADPH + H+ + 9-methyl-3-oxo-decanoyl-ACP <=> NADP + 9-methyl-3-hydroxy-decanoyl-ACP	<=>	c	1	10000	-10000	0	peg.1309	Nwi_1688
rxn05394	9-methyl-3-hydroxy-decanoyl-ACP hydro-lyase		|4.2.1.0		2.163	0.767366	cpd11530 <=> cpd00001 + cpd11531	9-methyl-3-hydroxy-decanoyl-ACP <=> H2O + 9-methyl-trans-dec-2-enoyl-ACP	<=>	c	1	10000	-10000	0	peg.2007, peg.2041	Nwi_1245, Nwi_1849
rxn05396	9-methyl-decanoyl-ACP:malonyl-[acyl-carrier-protein] C-acyltransferase (decarboxylating)		|2.3.1.0		2.156	1.19377	cpd00067 + cpd11492 + cpd11532 => cpd00011 + cpd11493 + cpd11533	H+ + Malonyl-acyl-carrierprotein- + 9-methyl-decanoyl-ACP => CO2 + ACP + 11-methyl-3-oxo-dodecanoyl-ACP	=>	c	0	10000	0	0	peg.1307, peg.1406	Nwi_1407, Nwi_1686
rxn05397	11-methyl-3-oxo-dodecanoyl-ACP:NADP+ oxidoreductase		|1.1.1.0		-3.76	1.07969	cpd00005 + cpd00067 + cpd11533 <=> cpd00006 + cpd11534	NADPH + H+ + 11-methyl-3-oxo-dodecanoyl-ACP <=> NADP + 11-methyl-3-hydroxy-dodecanoyl-ACP	<=>	c	1	10000	-10000	0	peg.1309	Nwi_1688
rxn05398	11-methyl-3-hydroxy-dodecanoyl-ACP hydro-lyase		|4.2.1.0		2.163	0.767366	cpd11534 <=> cpd00001 + cpd11535	11-methyl-3-hydroxy-dodecanoyl-ACP <=> H2O + 11-methyl-trans-dodec-2-enoyl-ACP	<=>	c	1	10000	-10000	0	peg.2007, peg.2041	Nwi_1245, Nwi_1849
rxn05400	11-methyl-dodecanoyl-ACP:malonyl-[acyl-carrier-protein] C-acyltransferase (decarboxylating)		|2.3.1.0		2.156	1.19377	cpd00067 + cpd11492 + cpd11536 => cpd00011 + cpd11493 + cpd11537	H+ + Malonyl-acyl-carrierprotein- + 11-methyl-dodecanoyl-ACP => CO2 + ACP + 13-methyl-3-oxo-tetra-decanoyl-ACP	=>	c	0	10000	0	0	peg.1307, peg.1406	Nwi_1407, Nwi_1686
rxn05401	13-methyl-3-oxo-tetra-decanoyl-ACP:NADP+ oxidoreductase		|1.1.1.0		-3.76	1.07969	cpd00005 + cpd00067 + cpd11537 <=> cpd00006 + cpd11538	NADPH + H+ + 13-methyl-3-oxo-tetra-decanoyl-ACP <=> NADP + 13-methyl-3-hydroxy-tetra-decanoyl-ACP	<=>	c	1	10000	-10000	0	peg.1309	Nwi_1688
rxn05402	13-methyl-3-hydroxy-tetra-decanoyl-ACP hydro-lyase		|4.2.1.0		2.163	0.767366	cpd11538 <=> cpd00001 + cpd11539	13-methyl-3-hydroxy-tetra-decanoyl-ACP <=> H2O + 13-methyl-trans-tetra-dec-2-enoyl-ACP	<=>	c	1	10000	-10000	0	peg.2007, peg.2041	Nwi_1245, Nwi_1849
rxn05404	13-methyl-tetra-decanoyl-ACP:malonyl-[acyl-carrier-protein] C-acyltransferase (decarboxylating)		|2.3.1.0		2.156	1.19377	cpd00067 + cpd11492 + cpd11540 => cpd00011 + cpd11493 + cpd11541	H+ + Malonyl-acyl-carrierprotein- + 13-methyl-tetra-decanoyl-ACP => CO2 + ACP + 15-methyl-3-oxo-hexa-decanoyl-ACP	=>	c	0	10000	0	0	peg.1307, peg.1406	Nwi_1407, Nwi_1686
rxn05405	15-methyl-3-oxo-hexa-decanoyl-ACP:NADP+ oxidoreductase		|1.1.1.0		-3.76	1.07969	cpd00005 + cpd00067 + cpd11541 <=> cpd00006 + cpd11542	NADPH + H+ + 15-methyl-3-oxo-hexa-decanoyl-ACP <=> NADP + 15-methyl-3-hydroxy-hexa-decanoyl-ACP	<=>	c	1	10000	-10000	0	peg.1309	Nwi_1688
rxn05406	15-methyl-3-hydroxy-hexa-decanoyl-ACP hydro-lyase		|4.2.1.0		2.163	0.767366	cpd11542 <=> cpd00001 + cpd11543	15-methyl-3-hydroxy-hexa-decanoyl-ACP <=> H2O + 15-methyl-trans-hexa-dec-2-enoyl-ACP	<=>	c	1	10000	-10000	0	peg.2007, peg.2041	Nwi_1245, Nwi_1849
rxn05408	2-methylpropionyl-CoA:[acyl-carrier-protein] transferase		|2.3.1.0		0	2	cpd00481 + cpd11493 <=> cpd00010 + cpd11545	Isobutyryl-CoA + ACP <=> CoA + isobutyryl-ACP	<=>	c	1	10000	-10000	0	peg.1311	Nwi_1690
rxn05409	2-methylpropionyl-ACP:malonyl-[acyl-carrier-protein] C-acyltransferase (decarboxylating)		|2.3.1.0		2.156	1.19377	cpd00067 + cpd11492 + cpd11545 => cpd00011 + cpd11493 + cpd11546	H+ + Malonyl-acyl-carrierprotein- + isobutyryl-ACP => CO2 + ACP + 4-methyl-3-oxo-pentanoyl-ACP	=>	c	0	10000	0	0	peg.1307, peg.1406	Nwi_1407, Nwi_1686
rxn05410	4-methyl-3-oxo-pentanoyl-ACP:NADP+ oxidoreductase		|1.1.1.0		-3.76	1.07969	cpd00005 + cpd00067 + cpd11546 <=> cpd00006 + cpd11547	NADPH + H+ + 4-methyl-3-oxo-pentanoyl-ACP <=> NADP + 4-methyl-3-hydroxy-pentanoyl-ACP	<=>	c	1	10000	-10000	0	peg.1309	Nwi_1688
rxn05411	4-methyl-3-hydroxy-pentanoyl-ACP hydro-lyase		|4.2.1.0		2.163	0.767366	cpd11547 <=> cpd00001 + cpd11548	4-methyl-3-hydroxy-pentanoyl-ACP <=> H2O + 4-methyl-trans-pent-2-enoyl-ACP	<=>	c	1	10000	-10000	0	peg.2007, peg.2041	Nwi_1245, Nwi_1849
rxn05413	4-methyl-pentanoyl-ACP:malonyl-[acyl-carrier-protein] C-acyltransferase (decarboxylating)		|2.3.1.0		2.156	1.19377	cpd00067 + cpd11492 + cpd11549 => cpd00011 + cpd11493 + cpd11550	H+ + Malonyl-acyl-carrierprotein- + 4-methyl-pentanoyl-ACP => CO2 + ACP + 6-methyl-3-oxo-heptanoyl-ACP	=>	c	0	10000	0	0	peg.1307, peg.1406	Nwi_1407, Nwi_1686
rxn05414	6-methyl-3-oxo-heptanoyl-ACP:NADP+ oxidoreductase		|1.1.1.0		-3.76	1.07969	cpd00005 + cpd00067 + cpd11550 <=> cpd00006 + cpd11551	NADPH + H+ + 6-methyl-3-oxo-heptanoyl-ACP <=> NADP + 6-methyl-3-hydroxy-heptanoyl-ACP	<=>	c	1	10000	-10000	0	peg.1309	Nwi_1688
rxn05415	6-methyl-3-hydroxy-heptanoyl-ACP hydro-lyase		|4.2.1.0		2.163	0.767366	cpd11551 <=> cpd00001 + cpd11552	6-methyl-3-hydroxy-heptanoyl-ACP <=> H2O + 6-methyl-trans-hept-2-enoyl-ACP	<=>	c	1	10000	-10000	0	peg.2007, peg.2041	Nwi_1245, Nwi_1849
rxn05417	6-methyl-heptanoyl-ACP:malonyl-[acyl-carrier-protein] C-acyltransferase (decarboxylating)		|2.3.1.0		2.156	1.19377	cpd00067 + cpd11492 + cpd11553 => cpd00011 + cpd11493 + cpd11554	H+ + Malonyl-acyl-carrierprotein- + 6-methyl-heptanoyl-ACP => CO2 + ACP + 8-methyl-3-oxo-nonanoyl-ACP	=>	c	0	10000	0	0	peg.1307, peg.1406	Nwi_1407, Nwi_1686
rxn05418	8-methyl-3-oxo-nonanoyl-ACP:NADP+ oxidoreductase		|1.1.1.0		-3.76	1.07969	cpd00005 + cpd00067 + cpd11554 <=> cpd00006 + cpd11555	NADPH + H+ + 8-methyl-3-oxo-nonanoyl-ACP <=> NADP + 8-methyl-3-hydroxy-nonanoyl-ACP	<=>	c	1	10000	-10000	0	peg.1309	Nwi_1688
rxn05419	8-methyl-3-hydroxy-nonanoyl-ACP hydro-lyase		|4.2.1.0		2.163	0.767366	cpd11555 <=> cpd00001 + cpd11556	8-methyl-3-hydroxy-nonanoyl-ACP <=> H2O + 8-methyl-trans-non-2-enoyl-ACP	<=>	c	1	10000	-10000	0	peg.2007, peg.2041	Nwi_1245, Nwi_1849
rxn05421	8-methyl-nonanoyl-ACP:malonyl-[acyl-carrier-protein] C-acyltransferase (decarboxylating)		|2.3.1.0		2.156	1.19377	cpd00067 + cpd11492 + cpd11557 => cpd00011 + cpd11493 + cpd11558	H+ + Malonyl-acyl-carrierprotein- + 8-methyl-nonanoyl-ACP => CO2 + ACP + 10-methyl-3-oxo-undecanoyl-ACP	=>	c	0	10000	0	0	peg.1307, peg.1406	Nwi_1407, Nwi_1686
rxn05422	10-methyl-3-oxo-undecanoyl-ACP:NADP+ oxidoreductase		|1.1.1.0		-3.76	1.07969	cpd00005 + cpd00067 + cpd11558 <=> cpd00006 + cpd11559	NADPH + H+ + 10-methyl-3-oxo-undecanoyl-ACP <=> NADP + 10-methyl-3-hydroxy-undecanoyl-ACP	<=>	c	1	10000	-10000	0	peg.1309	Nwi_1688
rxn05423	10-methyl-3-hydroxy-undecanoyl-ACP hydro-lyase		|4.2.1.0		2.163	0.767366	cpd11559 <=> cpd00001 + cpd11560	10-methyl-3-hydroxy-undecanoyl-ACP <=> H2O + 10-methyl-trans-undec-2-enoyl-ACP	<=>	c	1	10000	-10000	0	peg.2007, peg.2041	Nwi_1245, Nwi_1849
rxn05425	10-methyl-undecanoyl-ACP:malonyl-[acyl-carrier-protein] C-acyltransferase (decarboxylating)		|2.3.1.0		2.156	1.19377	cpd00067 + cpd11492 + cpd11561 => cpd00011 + cpd11493 + cpd11562	H+ + Malonyl-acyl-carrierprotein- + 10-methyl-undecanoyl-ACP => CO2 + ACP + 12-methyl-3-oxo-tridecanoyl-ACP	=>	c	0	10000	0	0	peg.1307, peg.1406	Nwi_1407, Nwi_1686
rxn05426	12-methyl-3-oxo-tridecanoyl-ACP:NADP+ oxidoreductase		|1.1.1.0		-3.76	1.07969	cpd00005 + cpd00067 + cpd11562 <=> cpd00006 + cpd11563	NADPH + H+ + 12-methyl-3-oxo-tridecanoyl-ACP <=> NADP + 12-methyl-3-hydroxy-tridecanoyl-ACP	<=>	c	1	10000	-10000	0	peg.1309	Nwi_1688
rxn05427	12-methyl-3-hydroxy-tridecanoyl-ACP hydro-lyase		|4.2.1.0		2.163	0.767366	cpd11563 <=> cpd00001 + cpd11564	12-methyl-3-hydroxy-tridecanoyl-ACP <=> H2O + 12-methyl-trans-tridec-2-enoyl-ACP	<=>	c	1	10000	-10000	0	peg.2007, peg.2041	Nwi_1245, Nwi_1849
rxn05429	12-methyl-tridecanoyl-ACP:malonyl-[acyl-carrier-protein] C-acyltransferase (decarboxylating)		|2.3.1.0		2.156	1.19377	cpd00067 + cpd11492 + cpd11565 => cpd00011 + cpd11493 + cpd11566	H+ + Malonyl-acyl-carrierprotein- + 12-methyl-tridecanoyl-ACP => CO2 + ACP + 14-methyl-3-oxo-pentadecanoyl-ACP	=>	c	0	10000	0	0	peg.1307, peg.1406	Nwi_1407, Nwi_1686
rxn05430	14-methyl-3-oxo-pentadecanoyl-ACP:NADP+ oxidoreductase		|1.1.1.0		-3.76	1.07969	cpd00005 + cpd00067 + cpd11566 <=> cpd00006 + cpd11567	NADPH + H+ + 14-methyl-3-oxo-pentadecanoyl-ACP <=> NADP + 14-methyl-3-hydroxy-pentadecanoyl-ACP	<=>	c	1	10000	-10000	0	peg.1309	Nwi_1688
rxn05431	14-methyl-3-hydroxy-pentadecanoyl-ACP hydro-lyase		|4.2.1.0		2.163	0.767366	cpd11567 <=> cpd00001 + cpd11568	14-methyl-3-hydroxy-pentadecanoyl-ACP <=> H2O + 14-methyl-trans-pentadec-2-enoyl-ACP	<=>	c	1	10000	-10000	0	peg.2007, peg.2041	Nwi_1245, Nwi_1849
rxn05433	4-methyl-trans-hex-2-enoyl-ACP:NAD+ oxidoreductase (A-specific)		|1.3.1.0		-16.55	1.19027	cpd00004 + cpd00067 + cpd11498 => cpd00003 + cpd11499	NADH + H+ + 4-methyl-trans-hex-2-enoyl-ACP => NAD + 4-methyl-hexanoyl-ACP	=>	c	0	10000	0	0	peg.29	Nwi_0032
rxn05434	6-methyl-trans-oct-2-enoyl-ACP:NAD+ oxidoreductase (A-specific)		|1.3.1.0		-16.55	1.19027	cpd00004 + cpd00067 + cpd11502 => cpd00003 + cpd11503	NADH + H+ + 6-methyl-trans-oct-2-enoyl-ACP => NAD + 6-methyl-octanoyl-ACP	=>	c	0	10000	0	0	peg.29	Nwi_0032
rxn05435	8-methyl-trans-dec-2-enoyl-ACP:NAD+ oxidoreductase (A-specific)		|1.3.1.0		-16.55	1.19027	cpd00004 + cpd00067 + cpd11506 => cpd00003 + cpd11507	NADH + H+ + 8-methyl-trans-dec-2-enoyl-ACP => NAD + 8-methyl-decanoyl-ACP	=>	c	0	10000	0	0	peg.29	Nwi_0032
rxn05436	10-methyl-trans-dodec-2-enoyl-ACP:NAD+ oxidoreductase (A-specific)		|1.3.1.0		-16.55	1.19027	cpd00004 + cpd00067 + cpd11510 => cpd00003 + cpd11511	NADH + H+ + 10-methyl-trans-dodec-2-enoyl-ACP => NAD + 10-methyl-dodecanoyl-ACP	=>	c	0	10000	0	0	peg.29	Nwi_0032
rxn05437	12-methyl-trans-tetra-dec-2-enoyl-ACP:NAD+ oxidoreductase (A-specific)		|1.3.1.0		-16.55	1.19027	cpd00004 + cpd00067 + cpd11514 => cpd00003 + cpd11515	NADH + H+ + 12-methyl-trans-tetra-dec-2-enoyl-ACP => NAD + 12-methyl-tetra-decanoyl-ACP	=>	c	0	10000	0	0	peg.29	Nwi_0032
rxn05438	14-methyl-trans-hexa-dec-2-enoyl-ACP:NAD+ oxidoreductase (A-specific)		|1.3.1.0		-16.55	1.19027	cpd00004 + cpd00067 + cpd11518 => cpd00003 + cpd11519	NADH + H+ + 14-methyl-trans-hexa-dec-2-enoyl-ACP => NAD + 14-methyl-hexa-decanoyl-ACP	=>	c	0	10000	0	0	peg.29	Nwi_0032
rxn05439	5-methyl-trans-hex-2-enoyl-ACP:NAD+ oxidoreductase (A-specific)		|1.3.1.0		-16.55	1.19027	cpd00004 + cpd00067 + cpd11523 => cpd00003 + cpd11524	NADH + H+ + 5-methyl-trans-hex-2-enoyl-ACP => NAD + 5-methyl-hexanoyl-ACP	=>	c	0	10000	0	0	peg.29	Nwi_0032
rxn05440	7-methyl-trans-oct-2-enoyl-ACP:NAD+ oxidoreductase (A-specific)		|1.3.1.0		-16.55	1.19027	cpd00004 + cpd00067 + cpd11527 => cpd00003 + cpd11528	NADH + H+ + 7-methyl-trans-oct-2-enoyl-ACP => NAD + 7-methyl-octanoyl-ACP	=>	c	0	10000	0	0	peg.29	Nwi_0032
rxn05441	9-methyl-trans-dec-2-enoyl-ACP:NAD+ oxidoreductase (A-specific)		|1.3.1.0		-16.55	1.19027	cpd00004 + cpd00067 + cpd11531 => cpd00003 + cpd11532	NADH + H+ + 9-methyl-trans-dec-2-enoyl-ACP => NAD + 9-methyl-decanoyl-ACP	=>	c	0	10000	0	0	peg.29	Nwi_0032
rxn05442	11-methyl-trans-dodec-2-enoyl-ACP:NAD+ oxidoreductase (A-specific)		|1.3.1.0		-16.55	1.19027	cpd00004 + cpd00067 + cpd11535 => cpd00003 + cpd11536	NADH + H+ + 11-methyl-trans-dodec-2-enoyl-ACP => NAD + 11-methyl-dodecanoyl-ACP	=>	c	0	10000	0	0	peg.29	Nwi_0032
rxn05443	13-methyl-trans-tetra-dec-2-enoyl-ACP:NAD+ oxidoreductase (A-specific)		|1.3.1.0		-16.55	1.19027	cpd00004 + cpd00067 + cpd11539 => cpd00003 + cpd11540	NADH + H+ + 13-methyl-trans-tetra-dec-2-enoyl-ACP => NAD + 13-methyl-tetra-decanoyl-ACP	=>	c	0	10000	0	0	peg.29	Nwi_0032
rxn05444	15-methyl-trans-hexa-dec-2-enoyl-ACP:NAD+ oxidoreductase (A-specific)		|1.3.1.0		-16.55	1.19027	cpd00004 + cpd00067 + cpd11543 => cpd00003 + cpd11544	NADH + H+ + 15-methyl-trans-hexa-dec-2-enoyl-ACP => NAD + 15-methyl-hexa-decanoyl-ACP	=>	c	0	10000	0	0	peg.29	Nwi_0032
rxn05445	4-methyl-trans-pent-2-enoyl-ACP:NAD+ oxidoreductase (A-specific)		|1.3.1.0		-16.55	1.19027	cpd00004 + cpd00067 + cpd11548 => cpd00003 + cpd11549	NADH + H+ + 4-methyl-trans-pent-2-enoyl-ACP => NAD + 4-methyl-pentanoyl-ACP	=>	c	0	10000	0	0	peg.29	Nwi_0032
rxn05446	6-methyl-trans-hept-2-enoyl-ACP:NAD+ oxidoreductase (A-specific)		|1.3.1.0		-16.55	1.19027	cpd00004 + cpd00067 + cpd11552 => cpd00003 + cpd11553	NADH + H+ + 6-methyl-trans-hept-2-enoyl-ACP => NAD + 6-methyl-heptanoyl-ACP	=>	c	0	10000	0	0	peg.29	Nwi_0032
rxn05447	8-methyl-trans-non-2-enoyl-ACP:NAD+ oxidoreductase (A-specific)		|1.3.1.0		-16.55	1.19027	cpd00004 + cpd00067 + cpd11556 => cpd00003 + cpd11557	NADH + H+ + 8-methyl-trans-non-2-enoyl-ACP => NAD + 8-methyl-nonanoyl-ACP	=>	c	0	10000	0	0	peg.29	Nwi_0032
rxn05448	10-methyl-trans-undec-2-enoyl-ACP:NAD+ oxidoreductase (A-specific)		|1.3.1.0		-16.55	1.19027	cpd00004 + cpd00067 + cpd11560 => cpd00003 + cpd11561	NADH + H+ + 10-methyl-trans-undec-2-enoyl-ACP => NAD + 10-methyl-undecanoyl-ACP	=>	c	0	10000	0	0	peg.29	Nwi_0032
rxn05449	12-methyl-trans-tridec-2-enoyl-ACP:NAD+ oxidoreductase (A-specific)		|1.3.1.0		-16.55	1.19027	cpd00004 + cpd00067 + cpd11564 => cpd00003 + cpd11565	NADH + H+ + 12-methyl-trans-tridec-2-enoyl-ACP => NAD + 12-methyl-tridecanoyl-ACP	=>	c	0	10000	0	0	peg.29	Nwi_0032
rxn05450	14-methyl-trans-pentadec-2-enoyl-ACP:NAD+ oxidoreductase (A-specific)		|1.3.1.0		-16.55	1.19027	cpd00004 + cpd00067 + cpd11568 => cpd00003 + cpd11569	NADH + H+ + 14-methyl-trans-pentadec-2-enoyl-ACP => NAD + 14-methyl-pentadecanoyl-ACP	=>	c	0	10000	0	0	peg.29	Nwi_0032
rxn05451	12-methyl-tetra-decanoyl-ACP:[acyl-carrier-protein] transferase		|2.3.1.0		0	2	cpd00010 + cpd11515 <=> cpd11439 + cpd11493	CoA + 12-methyl-tetra-decanoyl-ACP <=> fa4coa + ACP	<=>	c	1	10000	-10000	0	peg.1311	Nwi_1690
rxn05452	14-methyl-hexa-decanoyl-ACP:[acyl-carrier-protein] transferase		|2.3.1.0		0	2	cpd00010 + cpd11519 <=> cpd11434 + cpd11493	CoA + 14-methyl-hexa-decanoyl-ACP <=> fa12coa + ACP	<=>	c	1	10000	-10000	0	peg.1311	Nwi_1690
rxn05453	13-methyl-tetra-decanoyl-ACP:[acyl-carrier-protein] transferase		|2.3.1.0		0	2	cpd00010 + cpd11540 <=> cpd11437 + cpd11493	CoA + 13-methyl-tetra-decanoyl-ACP <=> fa3coa + ACP	<=>	c	1	10000	-10000	0	peg.1311	Nwi_1690
rxn05454	15-methyl-hexa-decanoyl-ACP:[acyl-carrier-protein] transferase		|2.3.1.0		0	2	cpd00010 + cpd11544 <=> cpd11432 + cpd11493	CoA + 15-methyl-hexa-decanoyl-ACP <=> fa11coa + ACP	<=>	c	1	10000	-10000	0	peg.1311	Nwi_1690
rxn05455	12-methyl-tridecanoyl-ACP:[acyl-carrier-protein] transferase		|2.3.1.0		0	2	cpd00010 + cpd11565 <=> cpd11435 + cpd11493	CoA + 12-methyl-tridecanoyl-ACP <=> fa1coa + ACP	<=>	c	1	10000	-10000	0	peg.1311	Nwi_1690
rxn05456	14-methyl-pentadecanoyl-ACP:[acyl-carrier-protein] transferase		|2.3.1.0		0	2	cpd00010 + cpd11569 <=> cpd11441 + cpd11493	CoA + 14-methyl-pentadecanoyl-ACP <=> fa6coa + ACP	<=>	c	1	10000	-10000	0	peg.1311	Nwi_1690
rxn05457	tetradecanoyl-ACP:[acyl-carrier-protein] transferase		|2.3.1.1		0	2	cpd00010 + cpd11466 <=> cpd01695 + cpd11493	CoA + Myristoyl-ACP <=> Myristoyl-CoA + ACP	<=>	c	1	10000	-10000	0	peg.1311	Nwi_1690
rxn05459	stearyl-ACP:[acyl-carrier-protein] transferase		|2.3.1.3		0	2	cpd00010 + cpd11573 <=> cpd00327 + cpd11493	CoA + Octodecanoyl-ACP <=> strcoa + ACP	<=>	c	1	10000	-10000	0	peg.1311	Nwi_1690
rxn05460	3-Oxooctodecanoyl-ACP:malonyl-[acyl-carrier-protein] C-acyltransferase (decarboxylating)		|2.3.1.0		2.156	1.19377	cpd00067 + cpd11476 + cpd11492 => cpd00011 + cpd11493 + cpd11570	H+ + hexadecanoyl-acp + Malonyl-acyl-carrierprotein- => CO2 + ACP + 3-Oxooctodecanoyl-ACP	=>	c	0	10000	0	0	peg.1307, peg.1406	Nwi_1407, Nwi_1686
rxn05461	3-Hydroxyoctodecanoyl-ACP:NADP+ oxidoreductase		|1.1.1.0		-3.76	1.07969	cpd00005 + cpd00067 + cpd11570 <=> cpd00006 + cpd11571	NADPH + H+ + 3-Oxooctodecanoyl-ACP <=> NADP + 3-Hydroxyoctodecanoyl-ACP	<=>	c	1	10000	-10000	0	peg.1309	Nwi_1688
rxn05462	trans-Octodec-2-enoyl-ACP hydro-lyase		|4.2.1.0		2.163	0.767366	cpd11571 <=> cpd00001 + cpd11572	3-Hydroxyoctodecanoyl-ACP <=> H2O + trans-Octodec-2-enoyl-ACP	<=>	c	1	10000	-10000	0	peg.2007, peg.2041	Nwi_1245, Nwi_1849
rxn05464	trans-Octodec-2-enoyl-ACP:NAD+ oxidoreductase (A-specific)		|1.3.1.0		-16.55	1.19027	cpd00004 + cpd00067 + cpd11572 => cpd00003 + cpd11573	NADH + H+ + trans-Octodec-2-enoyl-ACP => NAD + Octodecanoyl-ACP	=>	c	0	10000	0	0	peg.29	Nwi_0032
rxn05732	acyl-CoA dehydrogenase (hexadecanoyl-CoA)		|1.3.99.3		16.55	1.19027	cpd00003 + cpd00134 <= cpd00004 + cpd00067 + cpd03126	NAD + Palmitoyl-CoA <= NADH + H+ + (2E)-Hexadecenoyl-CoA	<=	c	0	10000	0	0	peg.150, peg.3004	Nwi_0459, Nwi_2995
rxn08016|Not in SEED Model	acyl-[acyl-carrier-protein] synthetase (n-C16:0)'	Long-Chain Lipid Synthesis			-2.486	1.23168	cpd00002 + cpd00067 + cpd11493 + cpd00214 <=> cpd00012 + cpd00018 + cpd15277	ACP + ATP + H+ + Palmitate <=> AMP + PPi + Palmitoyl-ACP	<=>	c	1	10000	-10000	0
rxn08017|Not in SEED Model	acyl-[acyl-carrier-protein] synthetase (n-C16:1)'	Long-Chain Lipid Synthesis			-2.486	1.23168	cpd00002 + cpd00067 + cpd11493 + cpd15237 <=> cpd00012 + cpd00018 + cpd15239	ACP + ATP + H+ + hexadecenoate <=> AMP + PPi + hexadecenoyl-ACP	<=>	c	1	10000	-10000	0
rxn08018|Not in SEED Model	acyl-[acyl-carrier-protein] synthetase (n-C18:0)'	Long-Chain Lipid Synthesis			-2.486	1.23168	cpd00002 + cpd00067 + cpd11493 + cpd15269 <=> cpd00012 + cpd00018 + cpd11825	ACP + ATP + H+ + octadecenoate <=> AMP + PPi + octadecenoate-ACP	<=>	c	1	10000	-10000	0
rxn08019|Not in SEED Model	acyl-[acyl-carrier-protein] synthetase (n-C18:1)'	Long-Chain Lipid Synthesis			-2.486	1.23168	cpd00002 + cpd00067 + cpd11493 + cpd01080 <=> cpd00012 + cpd00018 + cpd15268	ACP + ATP + H+ + ocdca <=> AMP + PPi + octadecanoyl-ACP	<=>	c	1	10000	-10000	0
rxn08086|Not in SEED Model	1-hexadecanoyl-sn-glycerol-3-phosphate O-acyltransferase (nC16:0)'	Long-Chain Lipid Synthesis			-3.614	1.17862	cpd15277 + cpd15327 <=> cpd11493 + cpd15524	1-hexadecanoyl-sn-glycerol-3-phosphate + palmitoyl-ACP <=> 1,2-dihexadecanoyl-sn-glycerol-3-phosphate + ACP	<=>	c	1	10000	-10000	0
rxn08087|Not in SEED Model	1-hexa-7-enoyl-sn-glycerol-3-phosphate O-acyltransferase (nC16:1)'	Long-Chain Lipid Synthesis			-3.614	1.17862	cpd15239 + cpd15326 <=> cpd11493 + cpd15525	1-hexadec-9-enoyl-sn-glycerol-3-phosphate + hexadecenoyl-ACP <=> 1,2-dihexadec-9-enoyl-sn-glyceral-3-phosphate + ACP	<=>	c	1	10000	-10000	0
rxn08088|Not in SEED Model	1-octadecanoyl-sn-glycerol-3-phosphate O-acyltransferase (nC18:0)'	Long-Chain Lipid Synthesis			-3.614	1.17862	cpd15268 + cpd15329 <=> cpd11493 + cpd15526	1-octadecanoyl-sn-glycerol-3-phosphate +1-octadecanoyl-ACP <=> 1,2-dioctadecanoyl-sn-glycerol-3-phosphate + ACP	<=>	c	1	10000	-10000	0
rxn08089|Not in SEED Model	1-octadec-7-enoyl-sn-glycerol-3-phosphate O-acyltransferase (nC18:1)'	Long-Chain Lipid Synthesis			-3.614	1.17862	cpd11825 + cpd15328 <=> cpd11493 + cpd15527	1-octadec-9-enoyl-sn-glycerol-3-phosphate +octadecenoyl-ACP <=> 1,2-dioctadec-9-enoyl-sn-glyceral-3-phosphate + ACP	<=>	c	1	10000	-10000	0
rxn08229|Not in SEED Model	cardiolipin synthase (periplasmic, n-C16:0)'	Long-Chain Lipid Synthesis			0	2	(2) cpd15538 <=> cpd00100 + cpd15428	(2) phosphatydilglycerol dihexadecanoyl <=> cardiolipin tetrahexadecanoyl + glycerol	<=>	c	1	10000	-10000	0
rxn08230|Not in SEED Model	cardiolipin synthase (periplasmic, n-C16:1)'	Long-Chain Lipid Synthesis			0	2	(2) cpd15539 <=> cpd00100 + cpd15429	(2) phosphatidylglycerol dihexadec-9-enoyl <=> Glycerol _cardiolipin tetrahexadec-9-enoyl	<=>	c	1	10000	-10000	0
rxn08231|Not in SEED Model	cardiolipin synthase (periplasmic, n-C18:0)'	Long-Chain Lipid Synthesis			0	2	(2) cpd15540 <=> cpd00100 + cpd15430	(2) phosphatydilglycerol dioctadecanoyl <=> cardiolipin tetraoctadecanoyl + glycerol	<=>	c	1	10000	-10000	0
rxn08232|Not in SEED Model	cardiolipin synthase (periplasmic, n-C18:1)'	Long-Chain Lipid Synthesis			0	2	(2) cpd15541 <=> cpd00100 + cpd15431	(2) phosphatidylglycerol dioctadec-9-enoyl <=> Glycerol _cardiolipin tetraoctadec-9-enoyl	<=>	c	1	10000	-10000	0
rxn08306	CDP-diacylglycerol synthetase (n-C12:0)		|2.7.7.41		1.07	0.746895	cpd00052 + cpd15521 <=> cpd00012 + cpd15417	CTP + 1,2-didodecanoyl-sn-glycerol 3-phosphate <=> PPi + CDP-1,2-didodecanoylglycerol	<=>	c	1	10000	-10000	0	peg.2045	Nwi_1854
rxn08307	CDP-diacylglycerol synthetase (n-C14:0)		|2.7.7.41		1.07	0.746895	cpd00052 + cpd15522 <=> cpd00012 + cpd15423	CTP + 1,2-ditetradecanoyl-sn-glycerol 3-phosphate <=> PPi + CDP-1,2-ditetradecanoylglycerol	<=>	c	1	10000	-10000	0	peg.2045	Nwi_1854
rxn08308	CDP-diacylglycerol synthetase (n-C14:1)		|2.7.7.41		1.07	0.746895	cpd00052 + cpd15523 <=> cpd00012 + cpd15422	CTP + 1,2-ditetradec-7-enoyl-sn-glycerol 3-phosphate <=> PPi + CDP-1,2-ditetradec-7-enoylglycerol	<=>	c	1	10000	-10000	0	peg.2045	Nwi_1854
rxn08309	CDP-diacylglycerol synthetase (n-C16:0)		|2.7.7.41		1.07	0.746895	cpd00052 + cpd15524 <=> cpd00012 + cpd15419	CTP + 1,2-dihexadecanoyl-sn-glycerol 3-phosphate <=> PPi + CDP-1,2-dihexadecanoylglycerol	<=>	c	1	10000	-10000	0	peg.2045	Nwi_1854
rxn08310	CDP-diacylglycerol synthetase (n-C16:1)		|2.7.7.41		1.07	0.746895	cpd00052 + cpd15525 <=> cpd00012 + cpd15418	CTP + 1,2-dihexadec-9-enoyl-sn-glycerol 3-phosphate <=> PPi + CDP-1,2-dihexadec-9-enoylglycerol	<=>	c	1	10000	-10000	0	peg.2045	Nwi_1854
rxn08311	CDP-diacylglycerol synthetase (n-C18:0)		|2.7.7.41		1.07	0.746895	cpd00052 + cpd15526 <=> cpd00012 + cpd15421	CTP + 1,2-dioctadecanoyl-sn-glycerol 3-phosphate <=> PPi + CDP-1,2-dioctadecanoylglycerol	<=>	c	1	10000	-10000	0	peg.2045	Nwi_1854
rxn08312	CDP-diacylglycerol synthetase (n-C18:1)		|2.7.7.41		1.07	0.746895	cpd00052 + cpd15527 <=> cpd00012 + cpd15420	CTP + 1,2-dioctadec-11-enoyl-sn-glycerol 3-phosphate <=> PPi + CDP-1,2-dioctadec-11-enoylglycerol	<=>	c	1	10000	-10000	0	peg.2045	Nwi_1854
rxn08335	dihydoorotic acid dehydrogenase (quinone8)		|1.3.3.1		-12.66	2.35261	cpd00282 + cpd15560 => cpd00247 + cpd15561	S-Dihydroorotate + Ubiquinone-8 => Orotate + Ubiquinol-8	=>	c	0	10000	0	0	peg.155	Nwi_0464
rxn08336	dihydroorotic acid (menaquinone-8)		|1.3.3.1		-16.749	2.72729	cpd00282 + cpd15500 => cpd00247 + cpd15499	S-Dihydroorotate + Menaquinone 8 => Orotate + Menaquinol 8	=>	c	0	10000	0	0	peg.155	Nwi_0464
rxn08546	glycerol-3-phosphate acyltransferase (C12:0)		|2.3.1.15		-3.614	1.17862	cpd00080 + cpd11468 => cpd11493 + cpd15325	Glycerol-3-phosphate + Dodecanoyl-ACP => ACP + 1-dodecanoyl-sn-glycerol 3-phosphate	=>	c	0	10000	0	0	peg.1381, peg.1405	Nwi_1406, Nwi_2009
rxn08547	glycerol-3-phosphate acyltransferase (C14:0)		|2.3.1.15		-3.614	1.17862	cpd00080 + cpd11466 => cpd11493 + cpd15331	Glycerol-3-phosphate + Myristoyl-ACP => ACP + 1-tetradecanoyl-sn-glycerol 3-phosphate	=>	c	0	10000	0	0	peg.1381, peg.1405	Nwi_1406, Nwi_2009
rxn08548	glycerol-3-phosphate acyltransferase (C14:1)		|2.3.1.15		-2.954	1.25085	cpd00080 + cpd15294 => cpd11493 + cpd15330	Glycerol-3-phosphate + Tetradecenoyl-ACP => ACP + 1-tetradec-7-enoyl-sn-glycerol 3-phosphate	=>	c	0	10000	0	0	peg.1381, peg.1405	Nwi_1406, Nwi_2009
rxn08549	glycerol-3-phosphate acyltransferase (C16:0)		|2.3.1.15		-3.614	1.17862	cpd00080 + cpd15277 => cpd11493 + cpd15327	Glycerol-3-phosphate + Palmitoyl-ACP => ACP + 1-hexadecanoyl-sn-glycerol 3-phosphate	=>	c	0	10000	0	0	peg.1381, peg.1405	Nwi_1406, Nwi_2009
rxn08550	glycerol-3-phosphate acyltransferase (C16:1)		|2.3.1.15		-3.614	1.17862	cpd00080 + cpd15239 => cpd11493 + cpd15326	Glycerol-3-phosphate + Hexadecenoyl-ACP => ACP + 1-hexadec-9-enoyl-sn-glycerol 3-phosphate	=>	c	0	10000	0	0	peg.1381, peg.1405	Nwi_1406, Nwi_2009
rxn08551	glycerol-3-phosphate acyltransferase (C18:0)		|2.3.1.15		-3.614	1.17862	cpd00080 + cpd15268 => cpd11493 + cpd15329	Glycerol-3-phosphate + Octadecanoyl-ACP => ACP + 1-octadecanoyl-sn-glycerol 3-phosphate	=>	c	0	10000	0	0	peg.1381, peg.1405	Nwi_1406, Nwi_2009
rxn08552	glycerol-3-phosphate acyltransferase (C18:1)		|2.3.1.15		-2.954	1.25085	cpd00080 + cpd11825 => cpd11493 + cpd15328	Glycerol-3-phosphate + Octadecenoyl-ACP => ACP + 1-octadec-11-enoyl-sn-glycerol 3-phosphate	=>	c	0	10000	0	0	peg.1381, peg.1405	Nwi_1406, Nwi_2009
rxn09108	Phosphatidylglycerol synthase (n-C12:0)		|2.7.8.5		-4.5	0.23673	cpd00080 + cpd15417 <=> cpd00046 + cpd15542	Glycerol-3-phosphate + CDP-1,2-didodecanoylglycerol <=> CMP + Phosphatidylglycerophosphate didodecanoyl	<=>	c	1	10000	-10000	0	peg.2425	Nwi_2525
rxn09109	Phosphatidylglycerol synthase (n-C14:0)		|2.7.8.5		-4.5	0.23673	cpd00080 + cpd15423 <=> cpd00046 + cpd15543	Glycerol-3-phosphate + CDP-1,2-ditetradecanoylglycerol <=> CMP + Phosphatidylglycerophosphate ditetradecanoyl	<=>	c	1	10000	-10000	0	peg.2425	Nwi_2525
rxn09110	Phosphatidylglycerol synthase (n-C14:1)		|2.7.8.5		-4.5	0.23673	cpd00080 + cpd15422 <=> cpd00046 + cpd15544	Glycerol-3-phosphate + CDP-1,2-ditetradec-7-enoylglycerol <=> CMP + Phosphatidylglycerophosphate ditetradec-7-enoyl	<=>	c	1	10000	-10000	0	peg.2425	Nwi_2525
rxn09111	Phosphatidylglycerol synthase (n-C16:0)		|2.7.8.5		-4.5	0.23673	cpd00080 + cpd15419 <=> cpd00046 + cpd15545	Glycerol-3-phosphate + CDP-1,2-dihexadecanoylglycerol <=> CMP + Phosphatidylglycerophosphate dihexadecanoyl	<=>	c	1	10000	-10000	0	peg.2425	Nwi_2525
rxn09112	Phosphatidylglycerol synthase (n-C16:1)		|2.7.8.5		-4.5	0.23673	cpd00080 + cpd15418 <=> cpd00046 + cpd15546	Glycerol-3-phosphate + CDP-1,2-dihexadec-9-enoylglycerol <=> CMP + Phosphatidylglycerophosphate dihexadec-9-enoyl	<=>	c	1	10000	-10000	0	peg.2425	Nwi_2525
rxn09113	Phosphatidylglycerol synthase (n-C18:0)		|2.7.8.5		-4.5	0.23673	cpd00080 + cpd15421 <=> cpd00046 + cpd15547	Glycerol-3-phosphate + CDP-1,2-dioctadecanoylglycerol <=> CMP + Phosphatidylglycerophosphate dioctadecanoyl	<=>	c	1	10000	-10000	0	peg.2425	Nwi_2525
rxn09114	Phosphatidylglycerol synthase (n-C18:1)		|2.7.8.5		-4.5	0.23673	cpd00080 + cpd15420 <=> cpd00046 + cpd15548	Glycerol-3-phosphate + CDP-1,2-dioctadec-11-enoylglycerol <=> CMP + Phosphatidylglycerophosphate dioctadec-11-enoyl	<=>	c	1	10000	-10000	0	peg.2425	Nwi_2525
rxn09188	Proline dehydrogenase		|1.5.99.8		-5.54	1.12893	cpd00015 + cpd00129 <=> cpd00982 + cpd02431	FAD + L-Proline <=> FADH2 + 1-Pyrroline-5-carboxylate	<=>	c	1	10000	-10000	0	peg.3063	Nwi_3055
rxn09197	Phosphatidylserine decarboxylase (n-C12:0)		|4.1.1.65		7.45	0.828894	(2) cpd00067 + cpd15552 <=> cpd00011 + cpd15528	(2) H+ + phosphatidylserine didodecanoyl <=> CO2 + phosphatidylethanolamine didodecanoyl	<=>	c	1	10000	-10000	0	peg.1996	Nwi_1234
rxn09198	Phosphatidylserine decarboxylase (n-C14:0)		|4.1.1.65		7.45	0.828894	(2) cpd00067 + cpd15553 <=> cpd00011 + cpd15529	(2) H+ + phosphatidylserine ditetradecanoyl <=> CO2 + phosphatidylethanolamine ditetradecanoyl	<=>	c	1	10000	-10000	0	peg.1996	Nwi_1234
rxn09199	Phosphatidylserine decarboxylase (n-C14:1)		|4.1.1.65		7.45	0.828894	(2) cpd00067 + cpd15554 <=> cpd00011 + cpd15530	(2) H+ + phosphatidylserine ditetradec-7-enoyl <=> CO2 + phosphatidylethanolamine ditetradec-7-enoyl	<=>	c	1	10000	-10000	0	peg.1996	Nwi_1234
rxn09200	Phosphatidylserine decarboxylase (n-C16:0)		|4.1.1.65		7.45	0.828894	(2) cpd00067 + cpd15555 <=> cpd00011 + cpd15531	(2) H+ + phosphatidylserine dihexadecanoyl <=> CO2 + phosphatidylethanolamine dihexadecanoyl	<=>	c	1	10000	-10000	0	peg.1996	Nwi_1234
rxn09201	Phosphatidylserine decarboxylase (n-C16:1)		|4.1.1.65		7.45	0.828894	(2) cpd00067 + cpd15556 <=> cpd00011 + cpd15532	(2) H+ + phosphatidylserine dihexadec-9-enoyl <=> CO2 + phosphatidylethanolamine dihexadec-9enoyl	<=>	c	1	10000	-10000	0	peg.1996	Nwi_1234
rxn09202	Phosphatidylserine decarboxylase (n-C18:0)		|4.1.1.65		7.45	0.828894	(2) cpd00067 + cpd15557 <=> cpd00011 + cpd15533	(2) H+ + phosphatidylserine dioctadecanoyl <=> CO2 + phosphatidylethanolamine dioctadecanoyl	<=>	c	1	10000	-10000	0	peg.1996	Nwi_1234
rxn09203	Phosphatidylserine decarboxylase (n-C18:1)		|4.1.1.65		7.45	0.828894	(2) cpd00067 + cpd15558 <=> cpd00011 + cpd15534	(2) H+ + phosphatidylserine dioctadec-11-enoyl <=> CO2 + phosphatidylethanolamine dioctadec-11-enoyl	<=>	c	1	10000	-10000	0	peg.1996	Nwi_1234
rxn09205	Phosphatidylserine syntase (n-C12:0)		|2.7.8.8		-15.04	0.715475	cpd00054 + cpd15417 => cpd00046 + cpd00067 + cpd15552	L-Serine + CDP-1,2-didodecanoylglycerol => CMP + H+ + phosphatidylserine didodecanoyl	=>	c	0	10000	0	0	peg.1997	Nwi_1235
rxn09206	Phosphatidylserine syntase (n-C14:0)		|2.7.8.8		-15.04	0.715475	cpd00054 + cpd15423 => cpd00046 + cpd00067 + cpd15553	L-Serine + CDP-1,2-ditetradecanoylglycerol => CMP + H+ + phosphatidylserine ditetradecanoyl	=>	c	0	10000	0	0	peg.1997	Nwi_1235
rxn09207	Phosphatidylserine syntase (n-C14:1)		|2.7.8.8		-15.04	0.715475	cpd00054 + cpd15422 => cpd00046 + cpd00067 + cpd15554	L-Serine + CDP-1,2-ditetradec-7-enoylglycerol => CMP + H+ + phosphatidylserine ditetradec-7-enoyl	=>	c	0	10000	0	0	peg.1997	Nwi_1235
rxn09208	Phosphatidylserine syntase (n-C16:0)		|2.7.8.8		-15.04	0.715475	cpd00054 + cpd15419 => cpd00046 + cpd00067 + cpd15555	L-Serine + CDP-1,2-dihexadecanoylglycerol => CMP + H+ + phosphatidylserine dihexadecanoyl	=>	c	0	10000	0	0	peg.1997	Nwi_1235
rxn09209	Phosphatidylserine syntase (n-C16:1)		|2.7.8.8		-15.04	0.715475	cpd00054 + cpd15418 => cpd00046 + cpd00067 + cpd15556	L-Serine + CDP-1,2-dihexadec-9-enoylglycerol => CMP + H+ + phosphatidylserine dihexadec-9-enoyl	=>	c	0	10000	0	0	peg.1997	Nwi_1235
rxn09210	Phosphatidylserine syntase (n-C18:0)		|2.7.8.8		-15.04	0.715475	cpd00054 + cpd15421 => cpd00046 + cpd00067 + cpd15557	L-Serine + CDP-1,2-dioctadecanoylglycerol => CMP + H+ + phosphatidylserine dioctadecanoyl	=>	c	0	10000	0	0	peg.1997	Nwi_1235
rxn09211	Phosphatidylserine syntase (n-C18:1)		|2.7.8.8		-15.04	0.715475	cpd00054 + cpd15420 => cpd00046 + cpd00067 + cpd15558	L-Serine + CDP-1,2-dioctadec-11-enoylglycerol => CMP + H+ + phosphatidylserine dioctadec-11-enoyl	=>	c	0	10000	0	0	peg.1997	Nwi_1235
rxn10010	acyl-CoA dehydrogenase (hexanoyl-CoA)		|1.3.99.3		-16.55	1.19027	cpd00004 + cpd00067 + cpd03125 => cpd00003 + cpd03124	NADH + H+ + (2E)-Hexenoyl-CoA => NAD + Hexanoyl-CoA	=>	c	0	10000	0	0	peg.150, peg.3004	Nwi_0459, Nwi_2995
rxn10011	acyl-CoA dehydrogenase (octanoyl-CoA)		|1.3.99.3		16.55	1.19027	cpd00003 + cpd01335 <= cpd00004 + cpd00067 + cpd03130	NAD + Octanoyl-CoA <= NADH + H+ + (2E)-Octenoyl-CoA	<=	c	0	10000	0	0	peg.150, peg.3004	Nwi_0459, Nwi_2995
rxn10012	acyl-CoA dehydrogenase (decanoyl-CoA)		|1.3.99.3		16.55	1.19027	cpd00003 + cpd03128 <= cpd00004 + cpd00067 + cpd03129	NAD + Decanoyl-CoA <= NADH + H+ + (2E)-Decenoyl-CoA	<=	c	0	10000	0	0	peg.150, peg.3004	Nwi_0459, Nwi_2995
rxn10013	acyl-CoA dehydrogenase (dodecanoyl-CoA)		|1.3.99.3		16.55	1.19027	cpd00003 + cpd01260 <= cpd00004 + cpd00067 + cpd02060	NAD + ddcoa <= NADH + H+ + (2E)-Dodecenoyl-CoA	<=	c	0	10000	0	0	peg.150, peg.3004	Nwi_0459, Nwi_2995
rxn10014	acyl-CoA dehydrogenase (tetradecanoyl-CoA)		|1.3.99.3		16.55	1.19027	cpd00003 + cpd01695 <= cpd00004 + cpd00067 + cpd03127	NAD + Myristoyl-CoA <= NADH + H+ + (2E)-Tetradecenoyl-CoA	<=	c	0	10000	0	0	peg.150, peg.3004	Nwi_0459, Nwi_2995
rxn10030|Not in SEED Model	b-ketoacyl-synthetase (n-C18:1)'	Long-Chain Lipid Synthesis			-115.585	16.8377	(15) cpd00005 + cpd00022+ (22) cpd00067 + (8) cpd00070 <=> (7) cpd00001 + (15) cpd00006 + (9) cpd00010 + (8) cpd00011 + cpd15269	(15) NADPH + Acetyl-CoA + (22) H+ + (8) malonyl-CoA <=> (7) H2O + (15) NADP+ + 9 CoA + (8) CO2 + octdecenanoate	=>	c	0	10000	0	0
rxn10036|Not in SEED Model	b-ketoacyl-synthetase (n-C16:1)'	Long-Chain Lipid Synthesis			-99.954	16.8377	(13) cpd00005 + cpd00022+ (19) cpd00067 + (7) cpd00070 <=> (6) cpd00001 + (13) cpd00006 + (8) cpd00010 + (7) cpd00011 + cpd15237	(13) NADPH + Acetyl-CoA + (19) H+ + (7) malonyl-CoA <=> (6) H2O + (13) NADP+ + 8 CoA + (7) CO2 + hexadecenanoate	=>	c	0	10000	0	0
rxn10202	palmitoyl-glycerol-3-phosphate O-acyltransferase		|2.3.1.15		-3.614	1.17862	cpd00080 + cpd00134 => cpd00010 + cpd15327	Glycerol-3-phosphate + Palmitoyl-CoA => CoA + 1-hexadecanoyl-sn-glycerol 3-phosphate	=>	c	0	10000	0	0	peg.1381, peg.1405	Nwi_1406, Nwi_2009
rxn10203	myristoyl-glycerol-3-phosphate O-acyltransferase		|2.3.1.15		-3.614	1.17862	cpd00080 + cpd01695 => cpd00010 + cpd15331	Glycerol-3-phosphate + Myristoyl-CoA => CoA + 1-tetradecanoyl-sn-glycerol 3-phosphate	=>	c	0	10000	0	0	peg.1381, peg.1405	Nwi_1406, Nwi_2009
rxn10204	stearoyl-glycerol-3-phosphate O-acyltransferase		|2.3.1.15		-3.614	1.17862	cpd00080 + cpd00327 => cpd00010 + cpd15329	Glycerol-3-phosphate + strcoa => CoA + 1-octadecanoyl-sn-glycerol 3-phosphate	=>	c	0	10000	0	0	peg.1381, peg.1405	Nwi_1406, Nwi_2009
rxn10205	isoheptadecanoyl-glycerol-3-phosphate O-acyltransferase		|2.3.1.15		-3.614	1.17862	cpd00080 + cpd11432 => cpd00010 + cpd15671	Glycerol-3-phosphate + fa11coa => CoA + 1-isoheptadecanoyl-sn-glycerol 3-phosphate	=>	c	0	10000	0	0	peg.1381, peg.1405	Nwi_1406, Nwi_2009
rxn10206	anteisoheptadecanoyl-glycerol-3-phosphate O-acyltransferase		|2.3.1.15		-3.614	1.17862	cpd00080 + cpd11434 => cpd00010 + cpd15672	Glycerol-3-phosphate + fa12coa => CoA + 1-anteisoheptadecanoyl-sn-glycerol 3-phosphate	=>	c	0	10000	0	0	peg.1381, peg.1405	Nwi_1406, Nwi_2009
rxn10207	isotetradecanoyl-glycerol-3-phosphate O-acyltransferase		|2.3.1.15		-3.614	1.17862	cpd00080 + cpd11435 => cpd00010 + cpd15673	Glycerol-3-phosphate + fa1coa => CoA + 1-isotetradecanoyl-sn-glycerol 3-phosphate	=>	c	0	10000	0	0	peg.1381, peg.1405	Nwi_1406, Nwi_2009
rxn10208	isopentadecanoyl-glycerol-3-phosphate O-acyltransferase		|2.3.1.15		-3.614	1.17862	cpd00080 + cpd11437 => cpd00010 + cpd15674	Glycerol-3-phosphate + fa3coa => CoA + 1-isopentadecanoyl-sn-glycerol 3-phosphate	=>	c	0	10000	0	0	peg.1381, peg.1405	Nwi_1406, Nwi_2009
rxn10209	anteisopentadecanoyl-glycerol-3-phosphate O-acyltransferase		|2.3.1.15		-3.614	1.17862	cpd00080 + cpd11439 => cpd00010 + cpd15675	Glycerol-3-phosphate + fa4coa => CoA + 1-anteisopentadecanoyl-sn-glycerol 3-phosphate	=>	c	0	10000	0	0	peg.1381, peg.1405	Nwi_1406, Nwi_2009
rxn10210	isohexadecanoyl-glycerol-3-phosphate O-acyltransferase		|2.3.1.15		-3.614	1.17862	cpd00080 + cpd11441 => cpd00010 + cpd15676	Glycerol-3-phosphate + fa6coa => CoA + 1-isohexadecanoyl-sn-glycerol 3-phosphate	=>	c	0	10000	0	0	peg.1381, peg.1405	Nwi_1406, Nwi_2009
rxn10214	isoheptadecanoyl-1-acylglycerol-3-phosphate O-acyltransferase		|2.3.1.51		-3.614	1.17862	cpd11432 + cpd15671 => cpd00010 + cpd15677	fa11coa + 1-isoheptadecanoyl-sn-glycerol 3-phosphate => CoA + 1,2-diisoheptadecanoyl-sn-glycerol 3-phosphate	=>	c	0	10000	0	0	INITIAL GAP FILLING
rxn10215	anteisoheptadecanoyl-1-acylglycerol-3-phosphate O-acyltransferase		|2.3.1.51		-3.614	1.17862	cpd11434 + cpd15672 => cpd00010 + cpd15678	fa12coa + 1-anteisoheptadecanoyl-sn-glycerol 3-phosphate => CoA + 1,2-dianteisoheptadecanoyl-sn-glycerol 3-phosphate	=>	c	0	10000	0	0	INITIAL GAP FILLING
rxn10220	isoheptadecanoyl-phosphatidate cytidylyltransferase		|2.7.7.41		1.07	0.746895	cpd00052 + cpd15677 <=> cpd00012 + cpd15683	CTP + 1,2-diisoheptadecanoyl-sn-glycerol 3-phosphate <=> PPi + CDP-1,2-diisoheptadecanoylglycerol	<=>	c	1	10000	-10000	0	peg.2045	Nwi_1854
rxn10221	anteisoheptadecanoyl-phosphatidate cytidylyltransferase		|2.7.7.41		1.07	0.746895	cpd00052 + cpd15678 <=> cpd00012 + cpd15684	CTP + 1,2-dianteisoheptadecanoyl-sn-glycerol 3-phosphate <=> PPi + CDP-1,2-dianteisoheptadecanoylglycerol	<=>	c	1	10000	-10000	0	peg.2045	Nwi_1854
rxn10222	isotetradecanoyl-phosphatidate cytidylyltransferase		|2.7.7.41		1.07	0.746895	cpd00052 + cpd15679 <=> cpd00012 + cpd15685	CTP + 1,2-diisotetradecanoyl-sn-glycerol 3-phosphate <=> PPi + CDP-1,2-diisotetradecanoylglycerol	<=>	c	1	10000	-10000	0	peg.2045	Nwi_1854
rxn10223	isopentadecanoyl-phosphatidate cytidylyltransferase		|2.7.7.41		1.07	0.746895	cpd00052 + cpd15680 <=> cpd00012 + cpd15686	CTP + 1,2-diisopentadecanoyl-sn-glycerol 3-phosphate <=> PPi + CDP-1,2-diisopentadecanoylglycerol	<=>	c	1	10000	-10000	0	peg.2045	Nwi_1854
rxn10224	anteisopentadecanoyl-phosphatidate cytidylyltransferase		|2.7.7.41		1.07	0.746895	cpd00052 + cpd15681 <=> cpd00012 + cpd15687	CTP + 1,2-dianteisopentadecanoyl-sn-glycerol 3-phosphate <=> PPi + CDP-1,2-dianteisopentadecanoylglycerol	<=>	c	1	10000	-10000	0	peg.2045	Nwi_1854
rxn10225	isohexadecanoyl-phosphatidate cytidylyltransferase		|2.7.7.41		1.07	0.746895	cpd00052 + cpd15682 <=> cpd00012 + cpd15688	CTP + 1,2-diisohexadecanoyl-sn-glycerol 3-phosphate <=> PPi + CDP-1,2-diisohexadecanoylglycerol	<=>	c	1	10000	-10000	0	peg.2045	Nwi_1854
rxn10226	isoheptadecanoyl-CDPdiacylglycerol-serine O-phosphatidyltransferase		|2.7.8.8		-15.04	0.715475	cpd00054 + cpd15683 => cpd00046 + cpd00067 + cpd15689	L-Serine + CDP-1,2-diisoheptadecanoylglycerol => CMP + H+ + Diisoheptadecanoylphosphatidylserine	=>	c	0	10000	0	0	peg.1997	Nwi_1235
rxn10227	anteisoheptadecanoyl-CDPdiacylglycerol-serine O-phosphatidyltransferase		|2.7.8.8		-15.04	0.715475	cpd00054 + cpd15684 => cpd00046 + cpd00067 + cpd15690	L-Serine + CDP-1,2-dianteisoheptadecanoylglycerol => CMP + H+ + Dianteisoheptadecanoylphosphatidylserine	=>	c	0	10000	0	0	peg.1997	Nwi_1235
rxn10228	isotetradecanoyl-CDPdiacylglycerol-serine O-phosphatidyltransferase		|2.7.8.8		-15.04	0.715475	cpd00054 + cpd15685 => cpd00046 + cpd00067 + cpd15691	L-Serine + CDP-1,2-diisotetradecanoylglycerol => CMP + H+ + Diisotetradecanoylphosphatidylserine	=>	c	0	10000	0	0	peg.1997	Nwi_1235
rxn10229	isopentadecanoyl-CDPdiacylglycerol-serine O-phosphatidyltransferase		|2.7.8.8		-15.04	0.715475	cpd00054 + cpd15686 => cpd00046 + cpd00067 + cpd15692	L-Serine + CDP-1,2-diisopentadecanoylglycerol => CMP + H+ + Diisopentadecanoylphosphatidylserine	=>	c	0	10000	0	0	peg.1997	Nwi_1235
rxn10230	anteisopentadecanoyl-CDPdiacylglycerol-serine O-phosphatidyltransferase		|2.7.8.8		-15.04	0.715475	cpd00054 + cpd15687 => cpd00046 + cpd00067 + cpd15693	L-Serine + CDP-1,2-dianteisopentadecanoylglycerol => CMP + H+ + Dianteisopentadecanoylphosphatidylserine	=>	c	0	10000	0	0	peg.1997	Nwi_1235
rxn10231	isohexadecanoyl-CDPdiacylglycerol-serine O-phosphatidyltransferase		|2.7.8.8		-15.04	0.715475	cpd00054 + cpd15688 => cpd00046 + cpd00067 + cpd15694	L-Serine + CDP-1,2-diisohexadecanoylglycerol => CMP + H+ + Diisohexadecanoylphosphatidylserine	=>	c	0	10000	0	0	peg.1997	Nwi_1235
rxn10232	isoheptadecanoyl-phosphatidylserine decarboxylase		|4.1.1.65		7.45	0.828894	(2) cpd00067 + cpd15689 <=> cpd00011 + cpd15695	(2) H+ + Diisoheptadecanoylphosphatidylserine <=> CO2 + Diisoheptadecanoylphosphatidylethanolamine	<=>	c	1	10000	-10000	0	peg.1996	Nwi_1234
rxn10233	anteisoheptadecanoyl-phosphatidylserine decarboxylase		|4.1.1.65		7.45	0.828894	(2) cpd00067 + cpd15690 <=> cpd00011 + cpd15696	(2) H+ + Dianteisoheptadecanoylphosphatidylserine <=> CO2 + Dianteisoheptadecanoylphosphatidylethanolamine	<=>	c	1	10000	-10000	0	peg.1996	Nwi_1234
rxn10234	isotetradecanoyl-phosphatidylserine decarboxylase		|4.1.1.65		7.45	0.828894	(2) cpd00067 + cpd15691 <=> cpd00011 + cpd15697	(2) H+ + Diisotetradecanoylphosphatidylserine <=> CO2 + Diisotetradecanoylphosphatidylethanolamine	<=>	c	1	10000	-10000	0	peg.1996	Nwi_1234
rxn10235	isopentadecanoyl-phosphatidylserine decarboxylase		|4.1.1.65		7.45	0.828894	(2) cpd00067 + cpd15692 <=> cpd00011 + cpd15698	(2) H+ + Diisopentadecanoylphosphatidylserine <=> CO2 + Diisopentadecanoylphosphatidylethanolamine	<=>	c	1	10000	-10000	0	peg.1996	Nwi_1234
rxn10236	anteisopentadecanoyl-phosphatidylserine decarboxylase		|4.1.1.65		7.45	0.828894	(2) cpd00067 + cpd15693 <=> cpd00011 + cpd15699	(2) H+ + Dianteisopentadecanoylphosphatidylserine <=> CO2 + Dianteisopentadecanoylphosphatidylethanolamine	<=>	c	1	10000	-10000	0	peg.1996	Nwi_1234
rxn10237	isohexadecanoyl-phosphatidylserine decarboxylase		|4.1.1.65		7.45	0.828894	(2) cpd00067 + cpd15694 <=> cpd00011 + cpd15700	(2) H+ + Diisohexadecanoylphosphatidylserine <=> CO2 + Diisohexadecanoylphosphatidylethanolamine	<=>	c	1	10000	-10000	0	peg.1996	Nwi_1234
rxn10259	isoheptadecanoyl-CDPdiacylglycerol:sn-glycerol-3-phosphate 3-phosphatidyltransferase		|2.7.8.5		-4.5	0.23673	cpd00080 + cpd15683 <=> cpd00046 + cpd15716	Glycerol-3-phosphate + CDP-1,2-diisoheptadecanoylglycerol <=> CMP + Diisoheptadecanoylphosphatidylglycerophosphate	<=>	c	1	10000	-10000	0	peg.2425	Nwi_2525
rxn10260	anteisoheptadecanoyl-CDPdiacylglycerol:sn-glycerol-3-phosphate 3-phosphatidyltransferase		|2.7.8.5		-4.5	0.23673	cpd00080 + cpd15684 <=> cpd00046 + cpd15717	Glycerol-3-phosphate + CDP-1,2-dianteisoheptadecanoylglycerol <=> CMP + Dianteisoheptadecanoylphosphatidylglycerophosphate	<=>	c	1	10000	-10000	0	peg.2425	Nwi_2525
rxn10261	isotetradecanoyl-CDPdiacylglycerol:sn-glycerol-3-phosphate 3-phosphatidyltransferase		|2.7.8.5		-4.5	0.23673	cpd00080 + cpd15685 <=> cpd00046 + cpd15718	Glycerol-3-phosphate + CDP-1,2-diisotetradecanoylglycerol <=> CMP + Diisotetradecanoylphosphatidylglycerophosphate	<=>	c	1	10000	-10000	0	peg.2425	Nwi_2525
rxn10262	isopentadecanoyl-CDPdiacylglycerol:sn-glycerol-3-phosphate 3-phosphatidyltransferase		|2.7.8.5		-4.5	0.23673	cpd00080 + cpd15686 <=> cpd00046 + cpd15719	Glycerol-3-phosphate + CDP-1,2-diisopentadecanoylglycerol <=> CMP + Diisopentadecanoylphosphatidylglycerophosphate	<=>	c	1	10000	-10000	0	peg.2425	Nwi_2525
rxn10263	anteisopentadecanoyl-CDPdiacylglycerol:sn-glycerol-3-phosphate 3-phosphatidyltransferase		|2.7.8.5		-4.5	0.23673	cpd00080 + cpd15687 <=> cpd00046 + cpd15720	Glycerol-3-phosphate + CDP-1,2-dianteisopentadecanoylglycerol <=> CMP + Dianteisopentadecanoylphosphatidylglycerophosphate	<=>	c	1	10000	-10000	0	peg.2425	Nwi_2525
rxn10264	isohexadecanoyl-CDPdiacylglycerol:sn-glycerol-3-phosphate 3-phosphatidyltransferase		|2.7.8.5		-4.5	0.23673	cpd00080 + cpd15688 <=> cpd00046 + cpd15721	Glycerol-3-phosphate + CDP-1,2-diisohexadecanoylglycerol <=> CMP + Diisohexadecanoylphosphatidylglycerophosphate	<=>	c	1	10000	-10000	0	peg.2425	Nwi_2525
rxn08796	Lysophospholipase L1 (2-acylglycerophosphotidate, n-C12:0) (periplasm)		|3.1.1.5		-2.143	0.675486	cpd00001 + cpd15325 <=> cpd00067 + cpd00080 + cpd01741	H2O + 1-dodecanoyl-sn-glycerol 3-phosphate <=> H+ + Glycerol-3-phosphate + ddca	<=>	c	1	10000	-10000	0	peg.2754	Nwi_2951
rxn08797	Lysophospholipase L1 (2-acylglycerophosphotidate, n-C14:0) (periplasm)		|3.1.1.5		-2.143	0.675486	cpd00001 + cpd15331 <=> cpd00067 + cpd00080 + cpd03847	H2O + 1-tetradecanoyl-sn-glycerol 3-phosphate <=> H+ + Glycerol-3-phosphate + Myristic acid	<=>	c	1	10000	-10000	0	peg.2754	Nwi_2951
rxn08798	Lysophospholipase L1 (2-acylglycerophosphotidate, n-C14:1) (periplasm)		|3.1.1.5		-2.803	0.794845	cpd00001 + cpd15330 <=> cpd00067 + cpd00080 + cpd15298	H2O + 1-tetradec-7-enoyl-sn-glycerol 3-phosphate <=> H+ + Glycerol-3-phosphate + tetradecenoate	<=>	c	1	10000	-10000	0	peg.2754	Nwi_2951
rxn08799	Lysophospholipase L1 (2-acylglycerophosphotidate, n-C16:0) (periplasm)		|3.1.1.5		-2.143	0.675486	cpd00001 + cpd15327 <=> cpd00067 + cpd00080 + cpd00214	H2O + 1-hexadecanoyl-sn-glycerol 3-phosphate <=> H+ + Glycerol-3-phosphate + Palmitate	<=>	c	1	10000	-10000	0	peg.2754	Nwi_2951
rxn08800	Lysophospholipase L1 (2-acylglycerophosphotidate, n-C16:1) (periplasm)		|3.1.1.5		-2.143	0.675486	cpd00001 + cpd15326 <=> cpd00067 + cpd00080 + cpd15237	H2O + 1-hexadec-9-enoyl-sn-glycerol 3-phosphate <=> H+ + Glycerol-3-phosphate + hexadecenoate	<=>	c	1	10000	-10000	0	peg.2754	Nwi_2951
rxn08801	Lysophospholipase L1 (2-acylglycerophosphotidate, n-C18:0) (periplasm)		|3.1.1.5		-2.143	0.675486	cpd00001 + cpd15329 <=> cpd00067 + cpd00080 + cpd01080	H2O + 1-octadecanoyl-sn-glycerol 3-phosphate <=> H+ + Glycerol-3-phosphate + ocdca	<=>	c	1	10000	-10000	0	peg.2754	Nwi_2951
rxn08802	Lysophospholipase L1 (2-acylglycerophosphotidate, n-C18:1) (periplasm)		|3.1.1.5		-2.143	0.675486	cpd00001 + cpd15328 <=> cpd00067 + cpd00080 + cpd15269	H2O + 1-octadec-11-enoyl-sn-glycerol 3-phosphate <=> H+ + Glycerol-3-phosphate + octadecenoate	<=>	c	1	10000	-10000	0	peg.2754	Nwi_2951
rxn08803	Lysophospholipase L1 (2-acylglycerophosphoethanolamine, n-C12:0) (periplasm)		|3.1.1.5		-2.143	0.675486	cpd00001 + cpd15313 <=> cpd00067 + cpd00908 + cpd01741	H2O + 1-Acyl-sn-glycero-3-phosphoethanolamine dodecanoyl <=> H+ + Glycerophosphoethanolamine + ddca	<=>	c	1	10000	-10000	0	peg.2754	Nwi_2951
rxn08804	Lysophospholipase L1 (2-acylglycerophosphoethanolamine, n-C14:0) (periplasm)		|3.1.1.5		-2.143	0.675486	cpd00001 + cpd15314 <=> cpd00067 + cpd00908 + cpd03847	H2O + 1-Acyl-sn-glycero-3-phosphoethanolamine tetradecanoyl <=> H+ + Glycerophosphoethanolamine + Myristic acid	<=>	c	1	10000	-10000	0	peg.2754	Nwi_2951
rxn08805	Lysophospholipase L1 (2-acylglycerophosphoethanolamine, n-C14:1) (periplasm)		|3.1.1.5		-2.143	0.675486	cpd00001 + cpd15315 <=> cpd00067 + cpd00908 + cpd15298	H2O + 1-Acyl-sn-glycero-3-phosphoethanolamine tetradec-7-enoyl <=> H+ + Glycerophosphoethanolamine + tetradecenoate	<=>	c	1	10000	-10000	0	peg.2754	Nwi_2951
rxn08806	Lysophospholipase L1 (2-acylglycerophosphoethanolamine, n-C16:0) (periplasm)		|3.1.1.5		-2.143	0.675486	cpd00001 + cpd15316 <=> cpd00067 + cpd00214 + cpd00908	H2O + 1-Acyl-sn-glycero-3-phosphoethanolamine hexadecanoyl <=> H+ + Palmitate + Glycerophosphoethanolamine	<=>	c	1	10000	-10000	0	peg.2754	Nwi_2951
rxn08807	Lysophospholipase L1 (2-acylglycerophosphoethanolamine, n-C16:1) (periplasm)		|3.1.1.5		-2.143	0.675486	cpd00001 + cpd15317 <=> cpd00067 + cpd00908 + cpd15237	H2O + 1-Acyl-sn-glycero-3-phosphoethanolamine hexadec-9-enoyl <=> H+ + Glycerophosphoethanolamine + hexadecenoate	<=>	c	1	10000	-10000	0	peg.2754	Nwi_2951
rxn08808	Lysophospholipase L1 (2-acylglycerophosphoethanolamine, n-C18:0) (periplasm)		|3.1.1.5		-5.443	0.849336	cpd00001 + cpd00067 + cpd12547 => cpd00908 + cpd01080	H2O + H+ + L-2-Lysophosphatidylethanolamine => Glycerophosphoethanolamine + ocdca	=>	c	0	10000	0	0	peg.2754	Nwi_2951
rxn08809	Lysophospholipase L1 (2-acylglycerophosphoethanolamine, n-C18:1) (periplasm)		|3.1.1.5		-2.143	0.675486	cpd00001 + cpd12547 <=> cpd00067 + cpd00908 + cpd15269	H2O + L-2-Lysophosphatidylethanolamine <=> H+ + Glycerophosphoethanolamine + octadecenoate	<=>	c	1	10000	-10000	0	peg.2754	Nwi_2951
rxn08810	Lysophospholipase L1 (2-acylglycerophosphoglycerol, n-C12:0) (periplasm)		|3.1.1.5		-2.143	0.675486	cpd00001 + cpd15318 <=> cpd00067 + cpd01741 + cpd02090	H2O + 1-Acyl-sn-glycero-3-phosphoglycerol dodecanoyl <=> H+ + ddca + Glycerophosphoglycerol	<=>	c	1	10000	-10000	0	peg.2754	Nwi_2951
rxn08811	Lysophospholipase L1 (2-acylglycerophosphoglycerol, n-C14:0) (periplasm)		|3.1.1.5		-2.143	0.675486	cpd00001 + cpd15319 <=> cpd00067 + cpd02090 + cpd03847	H2O + 1-Acyl-sn-glycero-3-phosphoglycerol tetradecanoyl <=> H+ + Glycerophosphoglycerol + Myristic acid	<=>	c	1	10000	-10000	0	peg.2754	Nwi_2951
rxn08812	Lysophospholipase L1 (2-acylglycerophosphoglycerol, n-C14:1) (periplasm)		|3.1.1.5		-2.143	0.675486	cpd00001 + cpd15320 <=> cpd00067 + cpd02090 + cpd15298	H2O + 1-Acyl-sn-glycero-3-phosphoglycerol tetradec-7-enoyl <=> H+ + Glycerophosphoglycerol + tetradecenoate	<=>	c	1	10000	-10000	0	peg.2754	Nwi_2951
rxn08813	Lysophospholipase L1 (2-acylglycerophosphoglycerol, n-C16:0) (periplasm)		|3.1.1.5		-2.143	0.675486	cpd00001 + cpd15321 <=> cpd00067 + cpd00214 + cpd02090	H2O + 1-Acyl-sn-glycero-3-phosphoglycerol hexadecanoyl <=> H+ + Palmitate + Glycerophosphoglycerol	<=>	c	1	10000	-10000	0	peg.2754	Nwi_2951
rxn08814	Lysophospholipase L1 (2-acylglycerophosphoglycerol, n-C16:1) (periplasm)		|3.1.1.5		-2.143	0.675486	cpd00001 + cpd15322 <=> cpd00067 + cpd02090 + cpd15237	H2O + 1-Acyl-sn-glycero-3-phosphoglycerol hexadec-9-enoyl <=> H+ + Glycerophosphoglycerol + hexadecenoate	<=>	c	1	10000	-10000	0	peg.2754	Nwi_2951
rxn08815	Lysophospholipase L1 (2-acylglycerophosphoglycerol, n-C18:0) (periplasm)		|3.1.1.5		-2.143	0.675486	cpd00001 + cpd15323 <=> cpd00067 + cpd01080 + cpd02090	H2O + 1-Acyl-sn-glycero-3-phosphoglycerol octadecanoyl <=> H+ + ocdca + Glycerophosphoglycerol	<=>	c	1	10000	-10000	0	peg.2754	Nwi_2951
rxn08816	Lysophospholipase L1 (2-acylglycerophosphoglycerol, n-C18:1) (periplasm)		|3.1.1.5		-2.143	0.675486	cpd00001 + cpd15324 <=> cpd00067 + cpd02090 + cpd15269	H2O + 1-Acyl-sn-glycero-3-phosphoglycerol octadec-11-enoyl <=> H+ + Glycerophosphoglycerol + octadecenoate	<=>	c	1	10000	-10000	0	peg.2754	Nwi_2951
rxn08817	Lysophospholipase L2 (2-acylglycerophosphotidate, n-C12:0)		|3.1.1.5		-2.143	0.675486	cpd00001 + cpd15350 <=> cpd00067 + cpd00080 + cpd01741	H2O + 2-dodecanoyl-sn-glycerol 3-phosphate <=> H+ + Glycerol-3-phosphate + ddca	<=>	c	1	10000	-10000	0	peg.2754	Nwi_2951
rxn08818	Lysophospholipase L2 (2-acylglycerophosphotidate, n-C14:0)		|3.1.1.5		-2.143	0.675486	cpd00001 + cpd15363 <=> cpd00067 + cpd00080 + cpd03847	H2O + 2-tetradecanoyl-sn-glycerol 3-phosphate <=> H+ + Glycerol-3-phosphate + Myristic acid	<=>	c	1	10000	-10000	0	peg.2754	Nwi_2951
rxn08819	Lysophospholipase L2 (2-acylglycerophosphotidate, n-C14:1)		|3.1.1.5		-2.803	0.794845	cpd00001 + cpd15362 <=> cpd00067 + cpd00080 + cpd15298	H2O + 2-tetradec-7-enoyl-sn-glycerol 3-phosphate <=> H+ + Glycerol-3-phosphate + tetradecenoate	<=>	c	1	10000	-10000	0	peg.2754	Nwi_2951
rxn08820	Lysophospholipase L2 (2-acylglycerophosphotidate, n-C16:0)		|3.1.1.5		-2.143	0.675486	cpd00001 + cpd15355 <=> cpd00067 + cpd00080 + cpd00214	H2O + 2-hexadecanoyl-sn-glycerol 3-phosphate <=> H+ + Glycerol-3-phosphate + Palmitate	<=>	c	1	10000	-10000	0	peg.2754	Nwi_2951
rxn08821	Lysophospholipase L2 (2-acylglycerophosphotidate, n-C16:1)		|3.1.1.5		-2.143	0.675486	cpd00001 + cpd15354 <=> cpd00067 + cpd00080 + cpd15237	H2O + 2-hexadec-9-enoyl-sn-glycerol 3-phosphate <=> H+ + Glycerol-3-phosphate + hexadecenoate	<=>	c	1	10000	-10000	0	peg.2754	Nwi_2951
rxn08822	Lysophospholipase L2 (2-acylglycerophosphotidate, n-C18:0)		|3.1.1.5		-2.143	0.675486	cpd00001 + cpd15358 <=> cpd00067 + cpd00080 + cpd01080	H2O + 2-octadecanoyl-sn-glycerol 3-phosphate <=> H+ + Glycerol-3-phosphate + ocdca	<=>	c	1	10000	-10000	0	peg.2754	Nwi_2951
rxn08823	Lysophospholipase L2 (2-acylglycerophosphotidate, n-C18:1)		|3.1.1.5		-2.143	0.675486	cpd00001 + cpd15357 <=> cpd00067 + cpd00080 + cpd15269	H2O + 2-octadec-11-enoyl-sn-glycerol 3-phosphate <=> H+ + Glycerol-3-phosphate + octadecenoate	<=>	c	1	10000	-10000	0	peg.2754	Nwi_2951
rxn08838	Lysophospholipase L2 (2-acylglycerophosphoethanolamine, n-C12:0)		|3.1.1.5		-2.143	0.675486	cpd00001 + cpd15336 <=> cpd00067 + cpd00908 + cpd01741	H2O + 2-Acyl-sn-glycero-3-phosphoethanolamine dodecanoyl <=> H+ + Glycerophosphoethanolamine + ddca	<=>	c	1	10000	-10000	0	peg.2754	Nwi_2951
rxn08839	Lysophospholipase L2 (2-acylglycerophosphoethanolamine, n-C14:0)		|3.1.1.5		-2.143	0.675486	cpd00001 + cpd15337 <=> cpd00067 + cpd00908 + cpd03847	H2O + 2-Acyl-sn-glycero-3-phosphoethanolamine tetradecanoyl <=> H+ + Glycerophosphoethanolamine + Myristic acid	<=>	c	1	10000	-10000	0	peg.2754	Nwi_2951
rxn08840	Lysophospholipase L2 (2-acylglycerophosphoethanolamine, n-C14:1)		|3.1.1.5		-2.803	0.794845	cpd00001 + cpd15338 <=> cpd00067 + cpd00908 + cpd15298	H2O + 2-Acyl-sn-glycero-3-phosphoethanolamine tetradec-7-enoyl <=> H+ + Glycerophosphoethanolamine + tetradecenoate	<=>	c	1	10000	-10000	0	peg.2754	Nwi_2951
rxn08841	Lysophospholipase L2 (2-acylglycerophosphoethanolamine, n-C16:0)		|3.1.1.5		-2.143	0.675486	cpd00001 + cpd15339 <=> cpd00067 + cpd00214 + cpd00908	H2O + 2-Acyl-sn-glycero-3-phosphoethanolamine (n-C16:0) <=> H+ + Palmitate + Glycerophosphoethanolamine	<=>	c	1	10000	-10000	0	peg.2754	Nwi_2951
rxn08842	Lysophospholipase L2 (2-acylglycerophosphoethanolamine, n-C16:1)		|3.1.1.5		-2.143	0.675486	cpd00001 + cpd15340 <=> cpd00067 + cpd00908 + cpd15237	H2O + 2-Acyl-sn-glycero-3-phosphoethanolamine hexadec-9-enoyl <=> H+ + Glycerophosphoethanolamine + hexadecenoate	<=>	c	1	10000	-10000	0	peg.2754	Nwi_2951
rxn08843	Lysophospholipase L2 (2-acylglycerophosphoethanolamine, n-C18:0)		|3.1.1.5		-2.143	0.675486	cpd00001 + cpd15341 <=> cpd00067 + cpd00908 + cpd01080	H2O + 2-Acyl-sn-glycero-3-phosphoethanolamine (n-C18:0) <=> H+ + Glycerophosphoethanolamine + ocdca	<=>	c	1	10000	-10000	0	peg.2754	Nwi_2951
rxn08844	Lysophospholipase L2 (2-acylglycerophosphoethanolamine, n-C18:1)		|3.1.1.5		-2.143	0.675486	cpd00001 + cpd15342 <=> cpd00067 + cpd00908 + cpd15269	H2O + 2-Acyl-sn-glycero-3-phosphoethanolamine octadec-11-enoyl <=> H+ + Glycerophosphoethanolamine + octadecenoate	<=>	c	1	10000	-10000	0	peg.2754	Nwi_2951
rxn08845	Lysophospholipase L2 (2-acylglycerophosphoglycerol, n-C12:0)		|3.1.1.5		-2.143	0.675486	cpd00001 + cpd15343 <=> cpd00067 + cpd01741 + cpd02090	H2O + 2-Acyl-sn-glycero-3-phosphoglycerol dodecanoyl <=> H+ + ddca + Glycerophosphoglycerol	<=>	c	1	10000	-10000	0	peg.2754	Nwi_2951
rxn08846	Lysophospholipase L2 (2-acylglycerophosphoglycerol, n-C14:0)		|3.1.1.5		-2.143	0.675486	cpd00001 + cpd15344 <=> cpd00067 + cpd02090 + cpd03847	H2O + 2-Acyl-sn-glycero-3-phosphoglycerol tetradecanoyl <=> H+ + Glycerophosphoglycerol + Myristic acid	<=>	c	1	10000	-10000	0	peg.2754	Nwi_2951
rxn08847	Lysophospholipase L2 (2-acylglycerophosphoglycerol, n-C14:1)		|3.1.1.5		-2.803	0.794845	cpd00001 + cpd15345 <=> cpd00067 + cpd02090 + cpd15298	H2O + 2-Acyl-sn-glycero-3-phosphoglycerol tetradec-7-enoyl <=> H+ + Glycerophosphoglycerol + tetradecenoate	<=>	c	1	10000	-10000	0	peg.2754	Nwi_2951
rxn08848	Lysophospholipase L2 (2-acylglycerophosphoglycerol, n-C16:0)		|3.1.1.5		-2.143	0.675486	cpd00001 + cpd15346 <=> cpd00067 + cpd00214 + cpd02090	H2O + 2-Acyl-sn-glycero-3-phosphoglycerol hexadecanoyl <=> H+ + Palmitate + Glycerophosphoglycerol	<=>	c	1	10000	-10000	0	peg.2754	Nwi_2951
rxn08849	Lysophospholipase L2 (2-acylglycerophosphoglycerol, n-C16:1)		|3.1.1.5		-2.143	0.675486	cpd00001 + cpd15347 <=> cpd00067 + cpd02090 + cpd15237	H2O + 2-Acyl-sn-glycero-3-phosphoglycerol hexadec-9-enoyl <=> H+ + Glycerophosphoglycerol + hexadecenoate	<=>	c	1	10000	-10000	0	peg.2754	Nwi_2951
rxn08850	Lysophospholipase L2 (2-acylglycerophosphoglycerol, n-C18:0)		|3.1.1.5		-2.143	0.675486	cpd00001 + cpd15348 <=> cpd00067 + cpd01080 + cpd02090	H2O + 2-Acyl-sn-glycero-3-phosphoglycerol octadecanoyl <=> H+ + ocdca + Glycerophosphoglycerol	<=>	c	1	10000	-10000	0	peg.2754	Nwi_2951
rxn08851	Lysophospholipase L2 (2-acylglycerophosphoglycerol, n-C18:1)		|3.1.1.5		-2.143	0.675486	cpd00001 + cpd15349 <=> cpd00067 + cpd02090 + cpd15269	H2O + 2-Acyl-sn-glycero-3-phosphoglycerol octadec-11-enoyl <=> H+ + Glycerophosphoglycerol + octadecenoate	<=>	c	1	10000	-10000	0	peg.2754	Nwi_2951
rxn10368	Lysophospholipase L1 (2-acylglycerophosphotidate, n-C18:0) (periplasm)				-2.143	0.675486	cpd00001 + cpd15329 <=> cpd00067 + cpd00080 + cpd11419	H2O + 1-octadecanoyl-sn-glycerol 3-phosphate <=> H+ + Glycerol-3-phosphate + cpd11419	<=>	c	1	10000	-10000	0	peg.2754	Nwi_2951
rxn10369	Lysophospholipase L1 (2-acylglycerophosphoethanolamine, n-C18:0) (periplasm)				-5.443	0.849336	cpd00001 + cpd00067 + cpd12547 => cpd00908 + cpd11419	H2O + H+ + L-2-Lysophosphatidylethanolamine => Glycerophosphoethanolamine + cpd11419	=>	c	0	10000	0	0	peg.2754	Nwi_2951
rxn10370	Lysophospholipase L1 (2-acylglycerophosphoglycerol, n-C18:0) (periplasm)				-2.143	0.675486	cpd00001 + cpd15323 <=> cpd00067 + cpd02090 + cpd11419	H2O + 1-Acyl-sn-glycero-3-phosphoglycerol octadecanoyl <=> H+ + Glycerophosphoglycerol + cpd11419	<=>	c	1	10000	-10000	0	peg.2754	Nwi_2951
rxn10371	Lysophospholipase L2 (2-acylglycerophosphotidate, n-C18:0)				-2.143	0.675486	cpd00001 + cpd15358 <=> cpd00067 + cpd00080 + cpd11419	H2O + 2-octadecanoyl-sn-glycerol 3-phosphate <=> H+ + Glycerol-3-phosphate + cpd11419	<=>	c	1	10000	-10000	0	peg.2754	Nwi_2951
rxn10372	Lysophospholipase L2 (2-acylglycerophosphoethanolamine, n-C18:0)				-2.143	0.675486	cpd00001 + cpd15341 <=> cpd00067 + cpd00908 + cpd11419	H2O + 2-Acyl-sn-glycero-3-phosphoethanolamine (n-C18:0) <=> H+ + Glycerophosphoethanolamine + cpd11419	<=>	c	1	10000	-10000	0	peg.2754	Nwi_2951
rxn10373	Lysophospholipase L2 (2-acylglycerophosphoglycerol, n-C18:0)				-2.143	0.675486	cpd00001 + cpd15348 <=> cpd00067 + cpd02090 + cpd11419	H2O + 2-Acyl-sn-glycero-3-phosphoglycerol octadecanoyl <=> H+ + Glycerophosphoglycerol + cpd11419	<=>	c	1	10000	-10000	0	peg.2754	Nwi_2951
rxn10378	Phospholipase A2 (phosphatidate, n-C18:0) (periplasm)				-2.143	0.675486	cpd00001 + cpd15526 <=> cpd00067 + cpd11419 + cpd15329	H2O + 1,2-dioctadecanoyl-sn-glycerol 3-phosphate <=> H+ + cpd11419 + 1-octadecanoyl-sn-glycerol 3-phosphate	<=>	c	1	10000	-10000	0	GAP FILLING
TRANSPORT REACTIONS
rxn05145	Orthophosphate-ABC transport		|TC-3.A.1.7|3.A.1.7		-6.817	0.717554	cpd00001 + cpd00002 + cpd00009[e] <=> cpd00008 + (2) cpd00009 + cpd00067	H2O + ATP + Phosphate[e] <=> ADP + (2) Phosphate + H+	<=>	c	1	10000	-10000	0	peg.197, peg.198, peg.199, peg.200	Nwi_0506, Nwi_0507, Nwi_0508, Nwi_0509
rxn05150	Zinc-ABC transport		|TC-3.A.1.15|3.A.1.15		-6.817	0.717554	cpd00001 + cpd00002 + cpd00034[e] => cpd00008 + cpd00009 + cpd00034 + cpd00067	H2O + ATP + Zn2+[e] => ADP + Phosphate + Zn2+ + H+	=>	c	0	10000	0	0	peg.474, peg.475, peg.476	Nwi_0914, Nwi_0915, Nwi_0916
rxn05153	Sulfate-ABC transport				-6.817	0.717554	cpd00001 + cpd00002 + cpd00048[e] => cpd00008 + cpd00009 + cpd00048 + cpd00067	H2O + ATP + Sulfate[e] => ADP + Phosphate + Sulfate + H+	=>	c	0	10000	0	0	peg.2839	Nwi_2759
rxn05163	Putrescine-ABC transport				-6.817	0.717554	cpd00001 + cpd00002 + cpd00118[e] => cpd00008 + cpd00009 + cpd00067 + cpd00118	H2O + ATP + Putrescine[e] => ADP + Phosphate + H+ + Putrescine	=>	c	0	10000	0	0	peg.944, peg.974, peg.975	Nwi_1006, Nwi_1007, Nwi_1008
rxn05166	Cobalt-ABC transport				-6.817	0.717554	cpd00001 + cpd00002 + cpd00149[e] => cpd00008 + cpd00009 + cpd00067 + cpd00149	H2O + ATP + Co2+[e] => ADP + Phosphate + H+ + Co2+	=>	c	0	10000	0	0	GAP FILLING
rxn05172	Taurine-ABC transport		|3.A.1.17		-6.817	0.717554	cpd00001 + cpd00002 + cpd00210[e] => cpd00008 + cpd00009 + cpd00067 + cpd00210	H2O + ATP + Taurine[e] => ADP + Phosphate + H+ + Taurine	=>	c	0	10000	0	0	peg.367, peg.377	Nwi_0673, Nwi_0683
rxn05175	Spermidine-ABC transport				-6.817	0.717554	cpd00001 + cpd00002 + cpd00264[e] => cpd00008 + cpd00009 + cpd00067 + cpd00264	H2O + ATP + Spermidine[e] => ADP + Phosphate + H+ + Spermidine	=>	c	0	10000	0	0	peg.944, peg.974, peg.975	Nwi_1006, Nwi_1007, Nwi_1008
rxn05177	Thiamin-ABC transport				-6.817	0.717554	cpd00001 + cpd00002 + cpd00305[e] => cpd00008 + cpd00009 + cpd00067 + cpd00305	H2O + ATP + THI[e] => ADP + Phosphate + H+ + THI	=>	c	0	10000	0	0	GAP FILLING
rxn05188	Ferrichrome ABC transport				-6.817	0.717554	cpd00001 + cpd00002 + cpd03724[e] => cpd00008 + cpd00009 + cpd00067 + cpd03724	H2O + ATP + Ferrichrome[e] => ADP + Phosphate + H+ + Ferrichrome	=>	c	0	10000	0	0	peg.2561	Nwi_2322
rxn05195	Fe3+-ABC transport				-6.817	0.717554	cpd00001 + cpd00002 + cpd10516[e] => cpd00008 + cpd00009 + cpd00067 + cpd10516	H2O + ATP + fe3[e] => ADP + Phosphate + H+ + fe3	=>	c	0	10000	0	0	UNIVERSAL
rxn05206	Potassium uptake		|1.A.1		0	2	cpd00205[e] <=> cpd00205	K+[e] <=> K+	<=>	c	1	10000	-10000	0	peg.416	Nwi_0935
rxn05209	Proton sodium antiport				0	2	cpd00067 + cpd00971[e] <=> cpd00067[e] + cpd00971	H+ + Na+[e] <=> H+[e] + Na+	<=>	c	1	10000	-10000	0	peg.280, peg.2932	Nwi_0606, Nwi_2853
rxn05467	CO2 transport via diffusion				0	2	cpd00011[e] <=> cpd00011	CO2[e] <=> CO2	<=>	c	1	10000	-10000	0	SPONTANEOUS
rxn05468	O2 transport via diffusion				0	2	cpd00007[e] <=> cpd00007	O2[e] <=> O2	<=>	c	1	10000	-10000	0	SPONTANEOUS
rxn05512	butanesulfonate transport via ABC system				-6.817	0.717554	cpd00001 + cpd00002 + cpd11596[e] => cpd00008 + cpd00009 + cpd00067 + cpd11596	H2O + ATP + butanesulfonate[e] => ADP + Phosphate + H+ + butanesulfonate	=>	c	0	10000	0	0	peg.367, peg.377	Nwi_0673, Nwi_0683
rxn05516	cadmium transport out via ABC system		|TC-3.A.3|3.A.3		-6.817	0.717554	cpd00001 + cpd00002 + cpd01012 => cpd00008 + cpd00009 + cpd00067 + cpd01012[e]	H2O + ATP + Cd2+ => ADP + Phosphate + H+ + Cd2+[e]	=>	c	0	10000	0	0	peg.1227, peg.2982, peg.471	Nwi_0911, Nwi_1949, Nwi_3134
rxn05528	Copper export via ATPase		|TC-3.A.3|3.A.3		-6.817	0.717554	cpd00001 + cpd00002 + cpd00058 => cpd00008 + cpd00009 + cpd00058[e] + cpd00067	H2O + ATP + Cu2+ => ADP + Phosphate + Cu2+[e] + H+	=>	c	0	10000	0	0	peg.1227, peg.2982, peg.471	Nwi_0911, Nwi_1949, Nwi_3134
rxn05552	ethanesulfonate transport via ABC system				-6.817	0.717554	cpd00001 + cpd00002 + cpd11579[e] => cpd00008 + cpd00009 + cpd00067 + cpd11579	H2O + ATP + ethanesulfonate[e] => ADP + Phosphate + H+ + ethanesulfonate	=>	c	0	10000	0	0	peg.367, peg.377	Nwi_0673, Nwi_0683
rxn05555	iron (II) transport via ABC system				-6.817	0.717554	cpd00001 + cpd00002 + cpd10515[e] => cpd00008 + cpd00009 + cpd00067 + cpd10515	H2O + ATP + Fe2+[e] => ADP + Phosphate + H+ + Fe2+	=>	c	0	10000	0	0	peg.2778	Nwi_2975
rxn05569	D-glucosamine transport via PEP:Pyr PTS				-9.11	0.635473	cpd00061 + cpd00276[e] <=> cpd00020 + cpd00288	PEP + GLUM[e] <=> Pyruvate + D-Glucosamine phosphate	<=>	c	1	10000	-10000	0	AUTOCOMPLETION
rxn05585	hexanesulfonate transport via ABC system				-6.817	0.717554	cpd00001 + cpd00002 + cpd11578[e] => cpd00008 + cpd00009 + cpd00067 + cpd11578	H2O + ATP + hexanesulfonate[e] => ADP + Phosphate + H+ + hexanesulfonate	=>	c	0	10000	0	0	peg.367, peg.377	Nwi_0673, Nwi_0683
rxn05594	Isethionate transport via ABC system				-6.817	0.717554	cpd00001 + cpd00002 + cpd03048[e] => cpd00008 + cpd00009 + cpd00067 + cpd03048	H2O + ATP + Isethionate[e] => ADP + Phosphate + H+ + Isethionate	=>	c	0	10000	0	0	peg.367, peg.377	Nwi_0673, Nwi_0683
rxn05599	cysteate transport via ABC system				-6.817	0.717554	cpd00001 + cpd00002 + cpd00395[e] => cpd00008 + cpd00009 + cpd00067 + cpd00395	H2O + ATP + L-Cysteate[e] => ADP + Phosphate + H+ + L-Cysteate	=>	c	0	10000	0	0	peg.367, peg.377	Nwi_0673, Nwi_0683
rxn05616	magnesium transport in/out via permease (no H+)		|TC-1.A.35|1.A.35		0	2	cpd00254 <= cpd00254[e]	Mg <= Mg[e]	<=	c	0	10000	0	0	peg.2808	Nwi_2728
rxn05618	manganese transport in via proton symport		|TC-2.A.55|2.A.55		0	2	cpd00030[e] + cpd00067[e] => cpd00030 + cpd00067	Mn2+[e] + H+[e] => Mn2+ + H+	=>	c	0	10000	0	0	peg.1114	Nwi_1912
rxn05620	MOPS transport via ABC system				-6.817	0.717554	cpd00001 + cpd00002 + cpd11575[e] => cpd00008 + cpd00009 + cpd00067 + cpd11575	H2O + ATP + MOPS[e] => ADP + Phosphate + H+ + MOPS	=>	c	0	10000	0	0	peg.367, peg.377	Nwi_0673, Nwi_0683
rxn05621	methanesulfonate transport via ABC system				-6.817	0.717554	cpd00001 + cpd00002 + cpd08023[e] => cpd00008 + cpd00009 + cpd00067 + cpd08023	H2O + ATP + methanesulfonate[e] => ADP + Phosphate + H+ + methanesulfonate	=>	c	0	10000	0	0	peg.367, peg.377	Nwi_0673, Nwi_0683
rxn05625	nitrite transport in via proton symport				0	2	cpd00067[e] + cpd00075[e] <=> cpd00067 + cpd00075	H+[e] + Nitrite[e] <=> H+ + Nitrite	<=>	c	1	10000	-10000	0	peg.1016	Nwi_0779
rxn05627	nitrate transport in via proton symport				0	2	cpd00067[e] + cpd00209[e] <=> cpd00067 + cpd00209	H+[e] + Nitrate[e] <=> H+ + Nitrate	<=>	c	1	10000	-10000	0	peg.1016	Nwi_0779
rxn05651	sulfate transport in via proton symport		|TC-2.A.53|2.A.53		0	2	cpd00048[e] + cpd00067[e] <=> cpd00048 + cpd00067	Sulfate[e] + H+[e] <=> Sulfate + H+	<=>	c	1	10000	0	0	UNIVERSAL
rxn05656	sulfoacetate transport via ABC system				-6.817	0.717554	cpd00001 + cpd00002 + cpd09878[e] => cpd00008 + cpd00009 + cpd00067 + cpd09878	H2O + ATP + Sulfoacetate[e] => ADP + Phosphate + H+ + Sulfoacetate	=>	c	0	10000	0	0	peg.367, peg.377	Nwi_0673, Nwi_0683
rxn05667	Urea transport via facilitate diffusion				0	2	cpd00073[e] <=> cpd00073	Urea[e] <=> Urea	<=>	c	1	10000	-10000	0	SPONTANEOUS
rxn10343	Mercury (Hg+2) ABC transporter				-6.817	0.717554	cpd00001 + cpd00002 + cpd00531 => cpd00008 + cpd00009 + cpd00067 + cpd00531[e]	H2O + ATP + Hg2+ => ADP + Phosphate + H+ + Hg2+[e]	=>	c	0	10000	0	0	peg.1227, peg.2982, peg.471	Nwi_0911, Nwi_1949, Nwi_3134
rxn10344	Lead (Pb+2) ABC transporter				-6.817	0.717554	cpd00001 + cpd00002 + cpd04097 => cpd00008 + cpd00009 + cpd00067 + cpd04097[e]	H2O + ATP + Pb => ADP + Phosphate + H+ + Pb[e]	=>	c	0	10000	0	0	peg.1227, peg.2982, peg.471	Nwi_0911, Nwi_1949, Nwi_3134
rxn10447	calcium transport via ABC system				-6.817	0.717554	cpd00001 + cpd00002 + cpd00063[e] => cpd00008 + cpd00009 + cpd00063 + cpd00067	H2O + ATP + Ca2+[e] => ADP + Phosphate + Ca2+ + H+	=>	c	0	10000	0	0	GAP FILLING
rxn10473	chlorideion transport out via diffusion				0	2	cpd00099[e] <=> cpd00099	Cl-[e] <=> Cl-	<=>	c	1	10000	-10000	0	UNIVERSAL
rxn10481	Copper transport via ABC system				-6.817	0.717554	cpd00001 + cpd00002 + cpd00058[e] => cpd00008 + cpd00009 + cpd00058 + cpd00067	H2O + ATP + Cu2+[e] => ADP + Phosphate + Cu2+ + H+	=>	c	0	10000	0	0	peg.1227, peg.2982, peg.471	Nwi_0911, Nwi_1949, Nwi_3134
rxn10571	magnesium transport via ABC system				-6.817	0.717554	cpd00001 + cpd00002 + cpd00254[e] => cpd00008 + cpd00009 + cpd00067 + cpd00254	H2O + ATP + Mg[e] => ADP + Phosphate + H+ + Mg	=>	c	0	10000	0	0	UNIVERSAL
Nitrite Transporter	Nitrite Uniporter										1	0	-10000
rxn05466	Ammonia Uniporter/Diffusion										1	10000	-10000
Rxn05559	Formate transport in via proton symport
rxn05312	PIt6		|TC-2.A.20|2.A.20		0	2	cpd00009[e] + cpd00067[e] <= cpd00009 + cpd00067	Phosphate[e] + H+[e] <= Phosphate + H+	<=	c	0	0	0	0	peg.1444	Nwi_2031
rxn05319	H2Ot5				0	2	cpd00001[e] <= cpd00001	H2O[e] <= H2O	<=	c	1	10000	-10000	0	UNIVERSAL
rxn12985	Growth						cpd11416 => cpd11416[e]				0	10000	0
EXCHANGE REACTIONS
'EX_cpd00254(e)'	'EX Mg e'
'EX_cpd00073(e)'	'EX Urea e'
'EX_cpd00305(e)'	'EX THI e'
'EX_cpd00971(e)'	'EX Na+ e'
'EX_cpd00067(e)'	'EX H+ e'
'EX_cpd00210(e)'	'EX Taurine e'
'EX_cpd00034(e)'	'EX Zn2+ e'
'EX_cpd00149(e)'	'EX Co2+ e'
'EX_cpd00063(e)'	'EX Ca2+ e'
'EX_cpd11596(e)'	'EX butanesulfonate e'
'EX_cpd00001(e)'	'EX H2O e'
'EX_cpd00007(e)'	'EX O2 e'
'EX_cpd00058(e)'	'EX Cu2+ e'
'EX_cpd01012(e)'	'EX Cd2+ e'
'EX_cpd08023(e)'	'EX methanesulfonate e'
'EX_cpd00276(e)'	'EX GLUM e'
'EX_cpd00011(e)'	'EX CO2 e'
'EX_cpd00531(e)'	'EX Hg2+ e'
'EX_cpd00048(e)'	'EX Sulfate e'
'EX_cpd11575(e)'	'EX MOPS e'
'EX_cpd09878(e)'	'EX Sulfoacetate e'
'EX_cpd03048(e)'	'EX Isethionate e'
'EX_cpd00205(e)'	'EX K+ e'
'EX_cpd00264(e)'	'EX Spermidine e'
'EX_cpd03724(e)'	'EX Ferrichrome e'
'EX_cpd11579(e)'	'EX ethanesulfonate e'
'EX_cpd00099(e)'	'EX Cl- e'
'EX_cpd00009(e)'	'EX Phosphate e'
'EX_cpd00075(e)'	'EX Nitrite e'
'EX_cpd10516(e)'	'EX fe3 e'
'EX_cpd00209(e)'	'EX Nitrate e'
'EX_cpd10515(e)'	'EX Fe2+ e'
'EX_cpd00118(e)'	'EX Putrescine e'
'EX_cpd04097(e)'	'EX Pb e'
'EX_cpd00030(e)'	'EX Mn2+ e'
'EX_cpd00395(e)'	'EX L-Cysteate e'
'EX_cpd11578(e)'	'EX hexanesulfonate e'
EX_cpd00418(e)	NO Exchange Reaction
EX_cpd00013(e)	NH3 Exchange Reaction
EX_cpd00047(e)	Formate Exchange Reaction
EX_cpd11416(e)	Biomass Exchange Reaction

## Sheet: Model Compounds
ID	Primary Name	Abbreviation	Formula	Charge	DeltaG	KEGG CID
cpd00001	H2O	h2o	H2O	0	-56.687	C00001,C01328
cpd00002	ATP	atp	C10H13N5O13P3	-3	-673.85	C00002
cpd00003	NAD	nad	C21H26N7O14P2	-1	-529.59	C00003
cpd00004	NADH	nadh	C21H27N7O14P2	-2	-524.32	C00004
cpd00005	NADPH	nadph	C21H27N7O17P3	-3	-736.82	C00005
cpd00006	NADP	nadp	C21H26N7O17P3	-2	-742.09	C00006
cpd00007	O2	o2	O2	0	3.9197	C00007
cpd00008	ADP	adp	C10H13N5O10P2	-2	-465.85	C00008
cpd00009	Phosphate	pi	HO4P	-2	-261.974	C00009
cpd00010	CoA	coa	C21H33N7O16P3S	-3	-751.994	C00010
cpd00011	CO2	co2	CO2	0	-92.26	C00011
cpd00012	PPi	ppi	H2O7P2	-2	-480.93	C00013
cpd00013	NH3	nh4	H4N	1	-18.97	C01342,C00014
cpd00014	UDP	udp	C9H12N2O12P2	-2	-605.77	C00015
cpd00015	FAD	fad	C27H31N9O15P2	-2	-529.37	C00016
cpd00016	Pyridoxal phosphate	pydx5p	C8H9NO6P	-1	-272	C00018
cpd00017	S-Adenosyl-L-methionine	amet	C15H23N6O5S	1	-66.63	C00019
cpd00018	AMP	amp	C10H13N5O7P	-1	-257.85	C00020
cpd00019	S-Adenosyl-homocysteine	ahcys	C14H20N6O5S	0	-76.11	C00021
cpd00020	Pyruvate	pyr	C3H3O3	-1	-112.69	C00022
cpd00022	Acetyl-CoA	accoa	C23H35N7O17P3S	-3	-785.83	C00024
cpd00023	L-Glutamate	glu-L	C5H8NO4	-1	-164.13	C00025,C00302
cpd00024	2-Oxoglutarate	akg	C5H4O5	-2	-188.9	C00026
cpd00025	H2O2	h2o2	H2O2	0	-32.05	C00027
cpd00026	UDP-glucose	udpg	C15H22N2O17P2	-2	-762.55	C00029
cpd00027	D-Glucose	glc-D	C6H12O6	0	-218.28	C00267,C00293,C00031
cpd00028	Heme	pheme	C34H30FeN4O4	-2	Not Available	C00032
cpd00029	Acetate	ac	C2H3O2	-1	-88.29	C00033
cpd00030	Mn2+	mn2	Mn	2	Not Available	C00034
cpd00031	GDP	gdp	C10H13N5O11P2	-2	-516.3	C00035
cpd00032	Oxaloacetate	oaa	C4H2O5	-2	-190.52	C00036
cpd00033	Glycine	gly	C2H5NO2	0	-87.73	C00037
cpd00034	Zn2+	zn2	Zn	2	Not Available	C00038
cpd00035	L-Alanine	ala-L	C3H7NO2	0	-87.92	C00041
cpd00036	Succinate	succ	C4H4O4	-2	-162.96	C00042
cpd00037	UDP-N-acetylglucosamine	uacgam	C17H25N3O17P2	-2	-756.9	C00043
cpd00038	GTP	gtp	C10H13N5O14P3	-3	-724.3	C00044
cpd00039	L-Lysine	lys-L	C6H15N2O2	1	-84.04	C00047,C16440
cpd00040	Glyoxalate	glx	C2HO3	-1	-111.04	C00048
cpd00041	L-Aspartate	asp-L	C4H6NO4	-1	-165.75	C00049,C16433
cpd00042	GSH	gthrd	C10H16N3O6S	-1	-220.954	C00051
cpd00043	UDP-galactose	udpgal	C15H22N2O17P2	-2	-762.55	C00052
cpd00044	3-phosphoadenylylsulfate	paps	C10H12N5O13P2S	-3	-580.35	C00053
cpd00045	Adenosine 3-5-bisphosphate	pap	C10H13N5O10P2	-2	-470.35	C00054
cpd00046	CMP	cmp	C9H13N3O8P	-1	-345.38	C00055
cpd00047	Formate	for	CHO2	-1	-83.9	C00058
cpd00048	Sulfate	so4	O4S	-2	-177.97	C00059
cpd00050	FMN	fmn	C17H20N4O9P	-1	-323.22	C00061
cpd00051	L-Arginine	arg-L	C6H15N4O2	1	-73.77	C00062,C02385
cpd00052	CTP	ctp	C9H13N3O14P3	-3	-761.38	C00063
cpd00053	L-Glutamine	gln-L	C5H10N2O3	0	-121.69	C00064
cpd00054	L-Serine	ser-L	C3H7NO3	0	-124.15	C00716,C00065
cpd00055	Formaldehyde	fald	CH2O	0	-31.2	C00067
cpd00056	TPP	thmpp	C12H17N4O7P2S	-1	-368.32	C00068
cpd00058	Cu2+	cu2	Cu	2	Not Available	C00070
cpd00060	L-Methionine	met-L	C5H11NO2S	0	-75.91	C00073,C01733
cpd00061	Phosphoenolpyruvate	pep	C3H3O6P	-2	-316.08	C00074
cpd00062	UTP	utp	C9H12N2O15P3	-3	-813.77	C00075
cpd00063	Ca2+	ca2	Ca	2	Not Available	C00076
cpd00064	Ornithine	orn	C5H13N2O2	1	-85.66	C00077,C01602
cpd00065	L-Tryptophan	trp-L	C11H12N2O2	0	-25	C00078,C00806
cpd00066	L-Phenylalanine	phe-L	C9H11NO2	0	-51.05	C00079
cpd00067	H+	h	H	1	-9.53	C00080
cpd00068	ITP	itp	C10H12N4O14P3	-3	-729.58	C00081
cpd00069	L-Tyrosine	tyr-L	C9H11NO3	0	-90.53	C00082,C01536
cpd00070	Malonyl-CoA	malcoa	C24H34N7O19P3S	-4	-863.66	C00083
cpd00071	Acetaldehyde	acald	C2H4O	0	-33.4	C00084
cpd00072	D-fructose-6-phosphate	f6p	C6H12O9P	-1	-431.67	C05345,C00085
cpd00073	Urea	urea	CH4N2O	0	-48.7	C00086
cpd00074	S	s	S	0	0	C00087
cpd00075	Nitrite	no2	NO2	-1	-8.9	C00088
cpd00078	Succinyl-CoA	succoa	C25H36N7O19P3S	-4	-862.04	C00091
cpd00079	D-glucose-6-phosphate	g6p	C6H12O9P	-1	-430.78	C00668,C00092
cpd00080	Glycerol-3-phosphate	glyc3p	C3H8O6P	-1	-328.68	C00623,C00093
cpd00081	Sulfite	so3	HO3S	-1	-126.15	C00094,C11481
cpd00083	GDP-mannose	gdpmann	C16H23N5O16P2	-2	-673.08	C00096
cpd00084	L-Cysteine	cys-L	C3H7NO2S	0	-83.394	C00097
cpd00085	beta-Alanine	ala-B	C3H7NO2	0	-86.11	C00099
cpd00086	Propionyl-CoA	ppcoa	C24H37N7O17P3S	-3	-784.21	C00100
cpd00087	Tetrahydrofolate	thf	C19H21N7O6	-2	-113.97	C00101
cpd00089	Glucose-1-phosphate	g1p	C6H12O9P	-1	-430.78	C00103
cpd00090	IDP	idp	C10H12N4O11P2	-2	-521.58	C00104
cpd00091	UMP	ump	C9H12N2O9P	-1	-397.77	C00105
cpd00092	Uracil	ura	C4H4N2O2	0	-61.07	C00106
cpd00093	Anthranilate	anth	C7H6NO2	-1	-48.99	C00108
cpd00094	2-Oxobutyrate	2obut	C4H5O3	-1	-111.07	C00109
cpd00095	Glycerone-phosphate	dhap	C3H6O6P	-1	-320.66	C00111
cpd00096	CDP	cdp	C9H13N3O11P2	-2	-553.38	C00112
cpd00098	Choline	chol	C5H14NO	1	12.19	C00114
cpd00099	Cl-	cl	Cl	-1	Not Available	C00698,C01327
cpd00100	Glycerol	glyc	C3H8O3	0	-116.18	C00116
cpd00101	ribose-5-phosphate	r5p	C5H10O8P	-1	-394.12	C03736,C00117
cpd00102	Glyceraldehyde3-phosphate	g3p	C3H6O6P	-1	-319.2	C00118,C00661
cpd00103	PRPP	prpp	C5H10O14P3	-3	-814.62	C00119
cpd00104	BIOT	btn	C10H15N2O3S	-1	-109.02	C00120
cpd00106	Fumarate	fum	C4H2O4	-2	-143.7	C00122
cpd00107	L-Leucine	leu-L	C6H13NO2	0	-84.87	C00123
cpd00109	Galactose	gal	C6H12O6	0	-218.28	C01070,C00125
cpd00110	Cytochrome c3+	ficytc	C42H52FeN8O6S2	5	Not Available	C01071,C00126
cpd00111	Cytochrome c2+	focytc	C42H52FeN8O6S2	4	Not Available	C00127
cpd00112	Oxidized glutathione	gthox	C20H30N6O12S2	-2	-434.73	C00128
cpd00113	Isopentenyldiphosphate	ipdp	C5H10O7P2	-2	-439.84	C00129
cpd00114	IMP	imp	C10H12N4O8P	-1	-313.58	C00130
cpd00115	dATP	datp	C10H13N5O12P3	-3	-634.01	C00131
cpd00117	D-Alanine	ala-D	C3H7NO2	0	-87.92	C00133
cpd00118	Putrescine	ptrc	C4H14N2	2	-6.02	C00134
cpd00119	L-Histidine	his-L	C6H9N3O2	0	-45.63	C00135
cpd00120	Butyryl-CoA	btcoa	C25H39N7O17P3S	-3	-782.59	C00136
cpd00121	L-Inositol	inost	C6H12O6	0	-219.96	C00137,C06151
cpd00122	N-Acetyl-D-glucosamine	acgam	C8H15NO6	0	-212.63	C00140
cpd00123	3-Methyl-2-oxobutanoate	3mob	C5H7O3	-1	-111.26	C00141
cpd00125	5-10-Methylenetetrahydrofolate	mlthf	C20H21N7O6	-2	-93.65	C00143
cpd00126	GMP	gmp	C10H13N5O8P	-1	-308.3	C00144
cpd00128	Adenine	ade	C5H5N5	0	78.85	C00147
cpd00129	L-Proline	pro-L	C5H8NO2	-1	-62.54	C00148
cpd00130	L-Malate	mal-L	C4H4O5	-2	-201	C00711,C00149
cpd00132	L-Asparagine	asn-L	C4H8N2O3	0	-123.31	C00152
cpd00134	Palmitoyl-CoA	pmtcoa	C37H63N7O17P3S	-3	-763.15	C00154
cpd00135	Homocysteine	hcys-L	C4H9NO2S	0	-81.774	C05330,C00155
cpd00136	4-Hydroxybenzoate	4hbz	C7H5O3	-1	-92.53	C00156
cpd00137	Citrate	cit	C6H5O7	-3	-280.44	C00158
cpd00139	Glycolate	glyclt	C2H3O3	-1	-122.98	C00160
cpd00141	Propionate	ppa	C3H5O2	-1	-85.13	C00163
cpd00142	Acetoacetate	acac	C4H5O3	-1	-113.53	C00164
cpd00143	Phenylpyruvate	phpyr	C9H7O3	-1	-75.82	C00166
cpd00144	UDPglucuronate	udpglcur	C15H19N2O18P2	-3	-805.77	C00167
cpd00145	Hydroxypyruvate	hpyr	C3H3O4	-1	-148.92	C00168
cpd00146	Carbamoylphosphate	cbp	CH3NO5P	-1	-310.26	C00169
cpd00147	5-Methylthioadenosine	5mta	C11H15N5O3S	0	1.27	C00170
cpd00149	Co2+	cobalt2	Co	2	Not Available	C00175
cpd00152	Agmatine	agm	C5H16N4	2	5.87	C00179
cpd00155	Glycogen	glycogen	C30H52O26	0	-852.2	C00182
cpd00156	L-Valine	val-L	C5H11NO2	0	-86.49	C00183
cpd00161	L-Threonine	thr-L	C4H9NO3	0	-124.34	C00188
cpd00162	Aminoethanol	etha	C2H8NO	1	-44.51	C00189
cpd00166	Calomide	adocbl	C72H101CoN18O17P	1	Not Available	C00194
cpd00169	3-Phosphoglycerate	3pg	C3H5O7P	-2	-371.9	C00197,C00597
cpd00171	D-Ribulose5-phosphate	ru5p-D	C5H10O8P	-1	-393.5	C00199
cpd00175	UDP-N-acetyl-D-galactosamine	uacgala	C17H25N3O17P2	-2	-756.9	C00203
cpd00177	dADP	dadp	C10H13N5O9P2	-2	-426.01	C00206
cpd00179	Maltose	malt	C12H22O11	0	-376.76	C00208
cpd00182	Adenosine	adn	C10H13N5O4	0	-45.35	C00212
cpd00184	Thymidine	thymd	C10H14N2O5	0	-145.84	C00214
cpd00186	D-Glutamate	glu-D	C5H8NO4	-1	-164.13	C00217
cpd00190	beta-D-Glucose	glc-D-B	C6H12O6	0	-218.28	C00221
cpd00191	3-Oxopropanoate	msa	C3H3O3	-1	-111.88	C00222
cpd00193	APS	aps	C10H12N5O10PS	-2	-367.85	C00224
cpd00196	Acetylphosphate	actp	C2H4O5P	-1	-301.65	C00227
cpd00198	D-Xylulose5-phosphate	xu5p-D	C5H10O8P	-1	-393.5	C00231
cpd00199	4-Oxobutanoate	sucsal	C4H5O3	-1	-110.26	C00232
cpd00200	4MOP	4mop	C6H9O3	-1	-109.64	C00233
cpd00201	10-Formyltetrahydrofolate	10fthf	C20H21N7O7	-2	-144.77	C00234
cpd00202	DMAPP	dmpp	C5H10O7P2	-2	-439.18	C00235,C17627
cpd00203	1,3-Bisphospho-D-glycerate	13dpg	C3H6O10P2	-2	-586.8	C00236
cpd00205	K+	k	K	1	Not Available	C00238
cpd00206	dCMP	dcmp	C9H13N3O7P	-1	-305.54	C00239
cpd00207	Guanine	gua	C5H5N5O	0	28.4	C00242
cpd00209	Nitrate	no3	NO3	-1	-26.61	C00244
cpd00210	Taurine	taur	C2H7NO3S	0	-126.763	C00245
cpd00213	Lipoamide	lpam	C8H15NOS2	0	-21.54	C15972,C00248
cpd00214	Palmitate	hdca	C16H31O2	-1	-64.07	C00249
cpd00215	Pyridoxal	pydx	C8H9NO3	0	-59.5	C00250
cpd00216	Chorismate	chor	C10H8O6	-2	-169.49	C00251
cpd00219	Prephenate	pphn	C10H8O6	-2	-186.17	C00254
cpd00220	Riboflavin	ribflv	C17H20N4O6	0	-110.72	C00255
cpd00221	D-Lactate	lac-D	C3H5O3	-1	-123.17	C00256
cpd00222	GLCN	glcn	C6H11O7	-1	-268.66	C00257
cpd00223	Glycerate	glyc-R	C3H5O4	-1	-159.4	C00258
cpd00227	L-Homoserine	hom-L	C4H9NO3	0	-122.53	C00263
cpd00229	Glycolaldehyde	gcald	C2H4O2	0	-70.28	C00266
cpd00231	Dihydrobiopterin	dhbpt	C9H13N5O3	0	-35.76	C00268
cpd00232	Neu5Ac	acnam	C11H18NO9	-1	-326.4	C00270
cpd00235	D-mannose-6-phosphate	man6p	C6H12O9P	-1	-430.78	C00275
cpd00236	D-Erythrose4-phosphate	e4p	C4H8O7P	-1	-355.62	C00279
cpd00238	Sedoheptulose7-phosphate	s7p	C7H14O10P	-1	-466.34	C05382
cpd00239	H2S	h2s	H2S	0	-6.66	C00297,C00283
cpd00241	dGTP	dgtp	C10H13N5O13P3	-3	-684.46	C00286
cpd00242	H2CO3	hco3	CHO3	-1	-140.26	C01353,C00288
cpd00246	Inosine	ins	C10H12N4O5	0	-101.08	C00294
cpd00247	Orotate	orot	C5H3N2O4	-1	-142.48	C00295
cpd00250	Creatine	Creatine	C4H9N3O2	0	-65.59	C00300
cpd00254	Mg	mg2	Mg	2	Not Available	C00305
cpd00260	Isocitrate	icit	C6H5O7	-3	-279.02	C00311
cpd00263	Pyridoxol	pydxn	C8H11NO3	0	-67.43	C00314
cpd00264	Spermidine	spmd	C7H22N3	3	4.79	C00315
cpd00268	H2S2O3	tsul	O3S2	-2	-122.7	C05529,C00320
cpd00272	GDP-L-fucose	gdpfuc	C16H23N5O15P2	-2	-636.85	C00325
cpd00274	Citrulline	citr-L	C6H13N3O3	0	-123.87	C00327
cpd00276	GLUM	gam	C6H14NO5	1	-183.03	C00329
cpd00277	Deoxyguanosine	dgsn	C10H13N5O4	0	-55.96	C00330
cpd00279	Acetoacetyl-CoA	aacoa	C25H37N7O18P3S	-3	-812.61	C00332
cpd00281	GABA	4abut	C4H9NO2	0	-84.49	C00334
cpd00282	S-Dihydroorotate	dhor-S	C5H5N2O4	-1	-151.52	C00337
cpd00283	Geranyldiphosphate	grdp	C10H18O7P2	-2	-411.09	C00341
cpd00284	6-Phospho-D-gluconate	6pgc	C6H11O10P	-2	-481.16	C00345
cpd00286	Undecaprenylphosphate	udcpp	C55H90O4P	-1	49.72	C17556,C00348
cpd00287	3-Oxo-2-methylpropanoate	2mop	C4H5O3	-1	-112.07	C00349,C06002
cpd00288	D-Glucosamine phosphate	gam6p	C6H14NO8P	0	-395.53	C00352
cpd00289	Geranylgeranyl diphosphate	ggdp	C20H34O7P2	-2	-354.91	C00353
cpd00290	D-fructose-1,6-bisphosphate	fdp	C6H12O12P2	-2	-644.17	C00354,C05378
cpd00292	HMG-CoA	hmgcoa	C27H40N7O20P3S	-4	-900.07	C00356
cpd00294	dAMP	damp	C10H13N5O6P	-1	-218.01	C00360
cpd00295	dGDP	dgdp	C10H13N5O10P2	-2	-476.46	C00361
cpd00296	dGMP	dgmp	C10H13N5O7P	-1	-268.46	C00362
cpd00297	dTDP	dtdp	C10H14N2O11P2	-2	-566.34	C00363
cpd00298	dTMP	dtmp	C10H14N2O8P	-1	-358.34	C00364
cpd00299	dUMP	dump	C9H12N2O8P	-1	-357.93	C00365
cpd00305	Thiamin	thm	C12H17N4OS	1	52.18	C00378
cpd00309	XAN	xan	C5H4N4O2	0	-27.73	C00385
cpd00311	Guanosine	gsn	C10H13N5O5	0	-95.8	C00387
cpd00312	Histimine	hista	C5H10N3	1	34.01	C00388
cpd00322	L-Isoleucine	ile-L	C6H13NO2	0	-84.87	C00407
cpd00324	MTTL	ch4s	CH4S	0	-4.394	C00409
cpd00327	strcoa	stcoa	C39H67N7O17P3S	-3	-759.91	C00412
cpd00330	Dihydrofolate	dhf	C19H19N7O6	-2	-109.12	C00415
cpd00331	cis-Aconitate	acon-C	C6H3O6	-3	-222.28	C00417
cpd00338	5-Aminolevulinate	5aop	C5H9NO3	0	-112.89	C00430
cpd00342	N-Acetylornithine	acorn	C7H14N2O3	0	-115.26	C00437
cpd00343	N-Carbamoyl-L-aspartate	cbasp	C5H6N2O5	-2	-203.96	C00438
cpd00345	5-Methyltetrahydrofolate	5mthf	C20H23N7O6	-2	-101.7	C00440
cpd00346	L-Aspartate4-semialdehyde	aspsa	C4H7NO3	0	-113.05	C00441
cpd00347	5-10-Methenyltetrahydrofolate	methf	C20H20N7O6	-1	-97	C00445
cpd00349	Sedoheptulose 1,7-bisphosphate	s17bp	C7H14O13P2	-2	-678.84	C00447
cpd00350	Farnesyldiphosphate	frdp	C15H26O7P2	-2	-383	C00448
cpd00352	delta1-Piperideine-6-L-carboxylate	thp2c	C6H8NO2	-1	-56.09	C00450
cpd00355	Nicotinamide ribonucleotide	nmn	C11H15N2O8P	0	-337.74	C00455
cpd00356	dCTP	dctp	C9H13N3O13P3	-3	-721.54	C00458
cpd00357	TTP	dttp	C10H14N2O14P3	-3	-774.34	C00459
cpd00358	dUTP	dutp	C9H12N2O14P3	-3	-773.93	C00460
cpd00359	indol	indole	C8H7N	0	54.41	C00463
cpd00363	Ethanol	etoh	C2H6O	0	-43.44	C00469
cpd00364	Chinone	Chinone	C6H4O2	0	-32.56	C00472, C15602
cpd00367	Cytidine	Cytidine	C9H13N3O5	0	-132.88	C00475
cpd00381	L-Cystine	L-Cystine	C6H12N2O4S2	0	-159.61	C00491
cpd00383	Shikimate	skm	C7H9O5	-1	-171.29	C00493
cpd00393	Folate	fol	C19H17N7O6	-2	-109.27	C00504
cpd00395	L-Cysteate	Lcyst	C3H6NO5S	-1	-206.402	C00506
cpd00408	Pantoate	pant-R	C6H11O4	-1	-159.58	C00522
cpd00412	Deoxyuridine	duri	C9H12N2O5	0	-145.43	C00526
cpd00413	Glutaryl-CoA	glutcoa	C26H38N7O19P3S	-4	-860.42	C00527
cpd00415	Quinol	hqn	C6H6O2	0	-49.38	C00530, C15603, C02389
cpd00418	NO	no	NO	0	Not Available	C00533
cpd00419	PM	pydam	C8H13N2O2	1	-32.18	C00534
cpd00421	Triphosphate	pppi	HO10P3	-4	Not Available	C00536
cpd00424	Cystathionine	Cystathionine	C7H14N2O4S	0	-154.91	C00542, C02291
cpd00428	2-Oxopropanal	mthgxl	C3H4O2	0	-59.99	C00546
cpd00434	4-Aminobutanal	4abutn	C4H10NO	1	-31.79	C00555
cpd00438	Deoxyadenosine	dad-2	C10H13N5O3	0	-5.51	C00559
cpd00443	ABEE	4abz	C7H6NO2	-1	-48.99	C00568
cpd00446	cAMP	camp	C10H11N5O6P	-1	-191.87	C00575
cpd00448	D-Glyceraldehyde	glyald	C3H6O3	0	-106.7	C00577
cpd00449	Dihydrolipoamide	dhlam	C8H17NOS2	0	-27.348	C00579,C15973
cpd00467	3-Sulfinoalanine	3sala	C3H6NO4S	1	Not Available	C00606
cpd00472	UDPgalacturonate	udpgalur	C15H19N2O18P2	-3	-805.77	C00617
cpd00475	Ribose 1-phosphate	r1p	C5H10O8P	-1	-394.12	C00620
cpd00477	N-Acetyl-L-glutamate	acglu	C7H9NO5	-2	-193.73	C00624
cpd00478	Pyridoxine phosphate	pdx5p	C8H11NO6P	-1	-279.93	C00627
cpd00481	Isobutyryl-CoA	ibcoa	C25H39N7O17P3S	-3	-784.4	C00630
cpd00482	2-Phospho-D-glycerate	2pg	C3H5O7P	-2	-371.9	C00631
cpd00485	D-Mannose1-phosphate	man1p	C6H12O9P	-1	-430.78	C00636
cpd00492	N-Acetyl-D-mannosamine	acmana	C8H15NO6	0	-212.63	C00645
cpd00493	Pyridoxamine phosphate	pyam5p	C8H13N2O5P	0	-244.68	C00647
cpd00497	XMP	xmp	C10H12N4O9P	-1	-364.43	C00655
cpd00498	2-Aceto-2-hydroxybutanoate	2ahbut	C6H9O4	-1	-151.56	C00659,C06006
cpd00504	LL-2,6-Diaminopimelate	26dap-LL	C7H14N2O4	0	-163.68	C00666
cpd00506	gamma-Glutamylcysteine	glucys	C8H13N2O5S	-1	-190.374	C00669
cpd00507	Glycerophosphocholine	g3pc	C8H20NO6P	0	-254.99	C00670
cpd00508	3MOP	3mop	C6H9O3	-1	-109.64	C03465,C00671
cpd00516	meso-2,6-Diaminopimelate	26dap-M	C7H14N2O4	0	-163.68	C00680
cpd00517	1-Acyl-sn-glycerol 3-phosphate	1ag3p	C4H7O7PR	-1	Not Available	C00681, C03849
cpd00519	D-methylmalonyl-CoA	mmcoa-S	C25H36N7O19P3S	-4	-863.85	C00683
cpd00521	dTDP-4-oxo-6-deoxy-D-glucose	dtdp4d6dg	C16H22N2O15P2	-2	-680.33	C11907
cpd00522	dTDP-4-oxo-L-rhamnose	dtdp4d6dm	C16H22N2O15P2	-2	-680.33	C00688
cpd00523	Trehalose 6-phosphate	tre6p	C12H22O14P	-1	-589.26	C00689
cpd00525	UDP-N-acetylmuramoyl-L-alanyl-D-glutamate	uamag	C28H39N5O23P2	-4	-958.02	C00692
cpd00530	XTP	xtp	C10H12N4O15P3	-3	-780.43	C00700
cpd00531	Hg2+	hg2	Hg	2	Not Available	C00703
cpd00532	O2-	o2s	HO2	0	3.9197	C00704
cpd00533	dCDP	dcdp	C9H13N3O10P2	-2	-513.54	C00705
cpd00557	Siroheme	sheme	C42H36FeN4O16	-8	Not Available	C00748
cpd00585	Creatinine	Creatinine	C4H7N3O	0	-6.19	C00791
cpd00616	Pretyrosine	CPD-659	C10H12NO5	-1	-161.4	C00826
cpd00620	Pantetheine	ptth	C11H22N2O4S	0	-135.144	C00831
cpd00626	dTDPglucose	dtdpglu	C16H24N2O16P2	-2	-723.12	C00842
cpd00635	Cbl	cbl1	C62H89CoN13O14P	0	Not Available	C00853
cpd00638	Deamido-NAD	dnad	C21H24N6O15P2	-2	-572.03	C00857
cpd00641	L-Histidinol	histd	C6H12N3O	1	-2.41	C00860
cpd00644	PAN	pnto-R	C9H16NO5	-1	-188.54	C00864
cpd00650	Crotonyl-CoA	butd2coa	C25H37N7O17P3S	-3	-761.78	C00877
cpd00654	Deoxycytidine	dcyt	C9H13N3O4	0	-93.04	C00881
cpd00655	Dephospho-CoA	dpcoa	C21H33N7O13P2S	-2	-539.494	C00882
cpd00658	Isochorismate	ichor	C10H8O6	-2	-169.49	C00885
cpd00668	ALCTT	alac-S	C5H7O4	-1	-153.18	C06010,C00900
cpd00683	Dihydropteroate	dhpt	C14H13N6O3	-1	-2.14	C00921
cpd00689	Porphobilinogen	ppbng	C10H13N2O4	-1	-118.18	C00931
cpd00697	cGMP	35cgmp	C10H11N5O7P	-1	-242.32	C00942
cpd00699	5-Dehydroquinate	3dhq	C7H9O6	-1	-214.49	C00944
cpd00706	Mercaptopyruvate	mercppyr	C3H3O3S	-1	-108.164	C00957
cpd00712	2-Dehydropantoate	2dhp	C6H9O4	-1	-149.1	C00966
cpd00722	O-Acetyl-L-serine	acser	C5H9NO4	0	-161.6	C00979
cpd00727	2-Phosphoglycolate	2pglyc	C2H3O6P	-2	-335.48	C00988
cpd00731	Ala-Ala	alaala	C6H12N2O3	0	-118.69	C00993
cpd00738	phosphoserine	pser-L	C3H7NO6P	-1	-336.65	C01005
cpd00742	Allophanate	allphn	C2H3N2O3	-1	-127.56	C01010
cpd00755	Hydroxymethylbilane	hmbil	C40H38N4O17	-8	-479.5	C01024
cpd00760	2-Methylbutyryl-CoA	2mbcoa	C26H41N7O17P3S	-3	-782.78	C01033,C15980
cpd00762	4-Guanidinobutanoate	4gubut	C5H11N3O2	0	-72.6	C01035
cpd00764	7-8-Diaminononanoate	dann	C9H21N2O2	1	-80.99	C01037
cpd00773	UDP-MurNAc	uamr	C20H28N3O19P2	-3	-820.27	C01050
cpd00774	UroporphyrinogenIII	uppg3	C40H36N4O16	-8	Not Available	C01051
cpd00782	Pimeloyl-CoA	pmcoa	C28H42N7O19P3S	-4	-857.18	C01063
cpd00790	O-Acetyl-L-homoserine	achms	C6H11NO4	0	-159.98	C01077
cpd00791	ProtoporphyrinogenIX	pppg9	C34H38N4O4	-2	Not Available	C01079
cpd00793	Thiamine phosphate	thmmp	C12H17N4O4PS	0	-160.32	C01081
cpd00794	TRHL	tre	C12H22O11	0	-376.76	C01083
cpd00797	(R)-3-Hydroxybutanoate	bhb	C4H7O3	-1	-121.55	C01089
cpd00800	8-Amino-7-oxononanoate	8aonn	C9H17NO3	0	-108.22	C01092
cpd00802	D-fructose-1-phosphate	f1p	C6H12O9P	-1	-431.67	C01094,C02976
cpd00807	L-histidinol-phosphate	hisp	C6H12N3O4P	0	-214.91	C01100
cpd00809	O-Phospho-L-homoserine	phom	C4H9NO6P	-1	-335.03	C01102
cpd00810	Orotidylic acid	orot5p	C10H11N2O11P	-2	-479.18	C01103
cpd00817	D-Arabinose5-phosphate	ara5p	C5H10O8P	-1	-392.04	C01112
cpd00822	O-Succinyl-L-homoserine	suchms	C8H12NO6	-1	-236.19	C01118
cpd00830	4-Hydroxy-2-oxoglutarate	4h2oglt	C5H4O6	-2	-226.94	C05946,C01127
cpd00834	Phosphopantetheine	pan4p	C11H22N2O7PS	-1	-347.644	C01134
cpd00836	S-Acetyldihydrolipoamide	adhlam	C10H19NO2S2	0	-61.184	C16255,C01136
cpd00837	S-Adenosylmethioninamine	ametam	C14H24N6O3S	2	13.01	C01137
cpd00840	L-beta-Lysine	36dahx	C6H15N2O2	1	-84.04	C01142
cpd00842	(S)-3-Hydroxybutyryl-CoA	3hbycoa	C25H39N7O18P3S	-3	-820.63	C01144
cpd00843	Tartronate semialdehyde	2h3opp	C3H3O4	-1	-149.92	C01146
cpd00845	4-Trimethylammoniobutanal	4-Trimethylammoniobutanal	C7H16NO	1	24.91	C01149
cpd00851	trans-4-Hydroxy-L-proline	4hpro-LT	C5H8NO3	-1	-102.38	C01157
cpd00858	L-Glutamate5-semialdehyde	glu5sa	C5H9NO3	0	-111.43	C01165
cpd00859	Pseudouridine 5'-phosphate	psd5p	C9H12N2O9P	-1	-410.45	C01168
cpd00860	S-Succinyldihydrolipoamide	sdhlam	C12H20NO4S2	-1	-137.394	C16254,C01169
cpd00861	UDP-N-acetyl-D-mannosamine	uacmam	C17H25N3O17P2	-2	-756.9	C01170
cpd00863	beta-D-Glucose 6-phosphate	g6p-B	C6H12O9P	-1	-430.78	C01172
cpd00867	Inositol 1-phosphate	mi1p-D	C6H12O9P	-1	-432.46	C01177
cpd00868	p-hydroxyphenylpyruvate	34hpp	C9H7O4	-1	-115.3	C01179
cpd00869	4-methylthio 2-oxobutyrate	2kmb	C5H7O3S	-1	-100.68	C01180
cpd00870	gamma-butyrobetaine	gbbtn	C7H15NO2	0	-27.79	C01181
cpd00871	D-Ribulose 1,5-bisphosphate	rb15bp	C5H10O11P2	-2	-606	C01182
cpd00873	Nicotinate ribonucleotide	nicrnt	C11H13NO9P	-1	-380.18	C01185
cpd00875	KDO	kdo	C8H13O8	-1	-292.98	C01187
cpd00876	3-Hydroxyisobutyrate	3hmp	C4H7O3	-1	-121.55	C06001,C01188
cpd00890	UDP-N-acetylmuramoyl-L-alanine	uama	C23H33N4O20P2	-3	-851.04	C01212
cpd00891	L-methylmalonyl-CoA	mmcoa-R	C25H36N7O19P3S	-4	-863.85	C01213
cpd00900	GDP-4-dehydro-D-rhamnose	gdpddman	C16H21N5O15P2	-2	-630.29	C01222
cpd00905	Guanosine 3',5'-bis(diphosphate)	gdpdp	C10H13N5O17P4	-4	-936.8	C01228
cpd00906	all-trans-Hexaprenyl diphosphate	hexdp	C30H50O7P2	-2	-298.73	C01230
cpd00908	Glycerophosphoethanolamine	g3pe	C5H14NO6P	0	-311.69	C01233
cpd00911	6-phospho-D-glucono-1-5-lactone	6pgl	C6H10O9P	-1	-428.52	C01236
cpd00918	2-Acetamido-5-oxopentanoate	acg5sa	C7H10NO4	-1	-141.03	C01250
cpd00922	delta1-Piperideine-2-carboxylate	1pipdn2c	C6H8NO2	-1	-57.53	C04092
cpd00930	imidazole acetol-phosphate	imacp	C6H8N2O5P	-1	-242.14	C01267
cpd00931	5-Amino-6--5-phosphoribosylaminouracil	5apru	C9H14N4O9P	-1	-394.67	C01268
cpd00932	5-O--1-Carboxyvinyl-3-phosphoshikimate	3psme	C10H10O10P	-3	-427.57	C01269
cpd00939	Toxopyrimidine	4ahmmp	C6H9N3O	0	8.46	C01279
cpd00954	6-hydroxymethyl dihydropterin	6hmhpt	C7H9N5O2	0	-3.11	C01300
cpd00956	1-(2-carboxyphenylamino)-1-deoxyribulose 5-phosphate	2cpr5p	C12H14NO9P	-2	-392.53	C01302,C10528
cpd00957	2,5-Diamino-6-(5'-phosphoribosylamino)-4-pyrimidineone	25drapp	C9H15N5O8P	-1	-338.54	C01304
cpd00971	Na+	na1	Na	1	Not Available	C01330
cpd00976	dIDP	didp	C10H12N4O10P2	-2	-481.74	C01334
cpd00977	dITP	ditp	C10H12N4O13P3	-3	-689.74	C01345
cpd00978	dUDP	dudp	C9H12N2O11P2	-2	-565.93	C01346
cpd00982	FADH2	fadh2	C27H33N9O15P2	-2	-538.18	C01352
cpd00985	NH4OH	nh4oh	H5NO	2	Not Available	C01358
cpd01011	Butanal	btal	C4H8O	0	-30.81	C01412
cpd01012	Cd2+	cd2	Cd	2	Not Available	C01413
cpd01015	Cyanate	cynt	CNO	-1	-23.3	C01417
cpd01017	Cys-Gly	cgly	C5H10N2O3S	0	-113.974	C01419
cpd01080	ocdca	ocdca	C18H35O2	-1	-60.83	C01530
cpd01092	Allantoin	alltn	C4H6N4O3	0	-116.06	C01551,C02350
cpd01101	Carbamate	Carbamate	CH2NO2	-1	-95.7	C01563
cpd01155	Cadaverine	15dap	C5H16N2	2	-4.4	C01672
cpd01157	Chitobiose	chitob	C16H28N2O11	0	-365.46	C01674
cpd01217	Xanthosine	xtsn	C10H12N4O6	0	-151.93	C01762
cpd01260	Lauroyl-CoA	ddcoa	C33H55N7O17P3S	-3	-769.63	C01832
cpd01262	Amylotriose	malttr	C18H32O16	0	-535.24	C01835
cpd01270	FMNH2	fmnh2	C17H22N4O9P	-1	-346.33	C01847
cpd01298	Aminoacetone	aact	C3H8NO	1	-36.68	C01888
cpd01311	Dethiobiotin	dtbt	C10H17N2O3	-1	-115.31	C01909
cpd01324	L-Histidinal	cbs_412	C6H10N3O	1	7.07	C01929
cpd01329	Maltohexaose	malthx	C36H62O31	0	-1010.68	C01936
cpd01335	Octanoyl-CoA	occoa	C29H47N7O17P3S	-3	-776.11	C01944
cpd01347	Thiocysteine	Thiocysteine	C3H7NO2S2	0	Not Available	C01962
cpd01399	Maltotetraose	maltttr	C24H42O21	0	-693.72	C02052
cpd01401	Vitamin K1	Vitamin K1	C31H46O2	0	28.3	C02059
cpd01468	Methylmalonate	mmal	C4H4O4	-2	-164.77	C02170
cpd01476	Protoporphyrin	ppp9	C34H32N4O4	-2	Not Available	C02191
cpd01502	Citraconate	Citraconate	C5H4O4	-2	-144.45	C02226
cpd01507	3-Oxoadipyl-CoA	oxadpcoa	C27H38N7O20P3S	-4	-888.82	C02232
cpd01563	trans-Aconitate	acon-T	C6H3O6	-3	-222.28	C02341
cpd01567	(R)-Allantoin	(R)-Allantoin	C4H6N4O3	0	-116.06	C02348
cpd01620	Precorrin 2	pre2	C42H40N4O16	-8	Not Available	C02463
cpd01630	cis,cis-Muconate	muc	C6H4O4	-2	-122.92	C02480
cpd01646	2-Isopropylmalate	3c3hmp	C7H10O5	-2	-201.18	C02504
cpd01651	L-3-Cyanoalanine	L-3-Cyanoalanine	C4H6N2O2	0	-73.15	C02512
cpd01695	Myristoyl-CoA	tdcoa	C35H59N7O17P3S	-3	-766.39	C02593
cpd01700	D-Citramalate	D-Citramalate	C5H6O5	-2	-202.61	C02612
cpd01710	2-Isopropylmaleate	2ippm	C7H8O4	-2	-143.02	C02631
cpd01716	3-Dehydroshikimate	3dhsk	C7H7O5	-1	-166.28	C02637
cpd01727	Pimelate	pime	C7H10O4	-2	-158.1	C02656
cpd01741	ddca	ddca	C12H23O2	-1	-70.55	C02679
cpd01772	Succinylbenzoate	sucbz	C11H8O5	-2	-160.84	C02730
cpd01775	Phosphoribosyl-ATP	prbatp	C15H21N5O20P4	-4	-1015.22	C02739
cpd01777	Phosphoribosyl-AMP	prbamp	C15H21N5O14P2	-2	-599.22	C02741
cpd01831	4-Imidazoleacetate	imzac	C5H5N2O2	-1	-44.46	C02835
cpd01844	Propionyl phosphate	ppap	C3H6O5P	-1	-300.03	C02876
cpd01882	Isovaleryl-CoA	ivcoa	C26H41N7O17P3S	-3	-782.78	C02939
cpd01914	L-Methionine S-oxide	metox	C5H11NO3S	0	Not Available	C02989
cpd01966	Dimethylacryloyl-CoA	3mb2coa	C26H39N7O17P3S	-3	-762.53	C03069
cpd01974	4-Hydroxy-L-glutamate	4hglu	C5H8NO5	-1	-202.17	C03079,C05947
cpd01977	4-Phospho-L-aspartate	4pasp	C4H7NO7P	-1	-380.65	C03082
cpd01981	5-Methylthio-D-ribose	5mtr	C6H12O4S	0	-135	C03089
cpd01982	5-Phosphoribosylamine	pram	C5H12NO7P	0	-358.87	C03090
cpd02021	Succinylbenzoyl-CoA	sbzcoa	C32H40N7O20P3S	-4	-859.92	C03160
cpd02030	3-phosphoshikimate	skm5p	C7H9O8P	-2	-383.79	C03175
cpd02060	(2E)-Dodecenoyl-CoA	trans-dd2coa	C33H53N7O17P3S	-3	-748.82	C03221
cpd02068	3-Methylglutaconyl-CoA	3mgcoa	C27H38N7O19P3S	-4	-840.36	C03231
cpd02069	3-Phosphonooxypyruvate	3php	C3H3O7P	-2	-361.42	C03232
cpd02074	2-Oxo-6-aminocaproate	6a2ohxnt	C6H11NO3	0	-108.81	C03239
cpd02083	CoproporphyrinogenIII	cpppg3	C36H40N4O8	-4	Not Available	C03263
cpd02090	Glycerophosphoglycerol	g3pg	C6H14O8P	-1	-383.36	C03274
cpd02096	L-3-Amino-isobutyrate	L-3-Amino-isobutyrate	C4H9NO2	0	-86.3	C03284
cpd02097	L-Glutamyl 5-phosphate	glu5p	C5H9NO7P	-1	-379.03	C03287
cpd02113	dTDP-rhamnose	dtdprmn	C16H24N2O15P2	-2	-686.89	C03319
cpd02120	Dihydrodipicolinate	23dhdp	C7H5NO4	-2	-133.7	C03340
cpd02124	2-Methylacetoacetyl-CoA	2maacoa	C26H39N7O18P3S	-3	-812.8	C03344
cpd02125	Tiglyl-CoA	2mb2coa	C26H39N7O17P3S	-3	-762.53	C03345
cpd02140	AIR	air	C8H14N3O7P	0	-297.44	C03373
cpd02147	4-Phosphoerythronate	4per	C4H7O8P	-2	-408.32	C03393
cpd02152	L-Argininosuccinate	argsuc	C10H17N4O6	-1	-224.81	C03406
cpd02160	N2-Succinyl-L-ornithine	sucorn	C9H15N2O5	-1	-191.47	C03415
cpd02168	Prephytoene diphosphate	Prephytoene diphosphate	C40H66O7P2	-2	-246.69	C03427
cpd02182	(R)-S-Lactoylglutathione	lgt-S	C13H20N3O8S	-1	-291.21	C03451
cpd02187	Methacrylyl-CoA	2mp2coa	C25H37N7O17P3S	-3	-764.81	C03460
cpd02197	5-Formyltetrahydrofolate	5fthf	C20H21N7O7	-2	-142.75	C03479
cpd02201	4-phosphopantothenate	4ppan	C9H16NO8P	-2	-401.04	C03492
cpd02210	Indoleglycerol phosphate	3ig3p	C11H13NO6P	-1	-267.57	C03506
cpd02211	L-2-Amino-acetoacetate	2aobut	C4H7NO3	0	-116.32	C03508
cpd02227	S-Ribosylhomocysteine	rhcys	C9H17NO6S	0	-212.38	C03539
cpd02229	Bactoprenyl diphosphate	udcpdp	C55H90O7P2	-2	-158.28	C04574
cpd02230	Inositol 4-phosphate	mi4p-D	C6H12O9P	-1	-432.46	C03546
cpd02234	(R)-3-Hydroxybutanoyl-CoA	(R)-3-Hydroxybutanoyl-CoA	C25H39N7O18P3S	-3	-820.63	C03561
cpd02295	1-4-Dihydroxy-2-naphthoate	dhna	C11H7O4	-1	-122.199	C03657
cpd02315	6-Pyruvoyltetrahydropterin	6pthp	C9H11N5O3	0	-26.07	C03684
cpd02333	Quinolinate	quln	C7H3NO4	-2	-119.77	C03722
cpd02375	Adenylosuccinate	dcamp	C14H15N5O11P	-3	-408.89	C03794
cpd02394	GAR	gar	C7H15N2O8P	0	-389.45	C03838
cpd02414	L-2-Amino-6-oxopimelate	L-2-Amino-6-oxopimelate	C7H10NO5	-1	-188.45	C03871
cpd02431	1-Pyrroline-5-carboxylate	1pyr5c	C5H6NO2	-1	-59.27	C03912
cpd02465	tetrahydrodipicolinate	thdp	C7H7NO4	-2	-138.97	C03972
cpd02484	Inositol 3-phosphate	mi3p-D	C6H12O9P	-1	-432.46	C04006
cpd02498	2,3-Dihydroxy-isovalerate	23dhmb	C5H9O4	-1	-161.2	C04039,C04272
cpd02506	5-Amino-4-imidazolecarboxyamide	5-Amino-4-imidazolecarboxyamide	C4H6N4O	0	0.09	C04051
cpd02522	2-Aminoadipate 6-semialdehyde	L2aadp6sa	C6H11NO3	0	-109.81	C04076
cpd02524	N-Pantothenoylcysteine	ptcys	C12H21N2O6S	-1	-214.784	C04079
cpd02535	2,3-Dihydroxy-3-methylvalerate	23dhmp	C6H11O4	-1	-159.58	C04104,C06007
cpd02536	Muconolactone	25d5o2a	C6H5O4	-1	-132.27	C04105,C14610
cpd02546	CMP-KDO	ckdo	C17H24N3O15P	-2	-579.51	C04121
cpd02552	n-acetylglutamyl-phosphate	acg5p	C7H10NO8P	-2	-408.63	C04133
cpd02555	Tetrahydropteroyltri-L-glutamate	hpglu	C29H33N9O12	-4	-327.93	C04144
cpd02557	Farnesylfarnesylgeraniol	octdp	C40H66O7P2	-2	-242.55	C04146
cpd02569	2-Oxo-3-hydroxyisovalerate	33hmeoxobut	C5H7O4	-1	-150.72	C04181
cpd02574	methylthioribose-1-phosphate	5mdr1p	C6H12O7PS	-1	-347.5	C04188
cpd02590	all-trans-Heptaprenyl diphosphate	hepdp	C35H58O7P2	-2	-270.64	C04216
cpd02591	pendp	pendp	C25H42O7P2	-2	-326.82	C04217
cpd02605	2-isopropyl-3-oxosuccinate	3c4mop	C7H8O5	-2	-189.28	C04236
cpd02608	6-Lactoyl-5,6,7,8-tetrahydropterin	6-Lactoyl-5,6,7,8-tetrahydropterin	C9H13N5O3	0	-36.55	C04244
cpd02611	N-Acetyl-D-glucosamine1-phosphate	acgam1p	C8H15NO9P	-1	-425.13	C04501,C04256
cpd02625	3-Hydroxy-L-1-pyrroline-5-carboxylate	1p3h5c	C5H6NO3	-1	-99.11	C04281
cpd02636	4-Methyl-5--2-hydroxyethyl-thiazole	4mhetz	C6H9NOS	0	-7.11	C04294
cpd02642	N-5-phosphoribosyl-anthranilate	pran	C12H14NO9P	-2	-393.15	C04302
cpd02654	4-Methyl-5--2-phosphoethyl-thiazole	4mpetz	C6H9NO4PS	-1	-219.61	C04327
cpd02656	6-7-Dimethyl-8--1-D-ribityllumazine	dmlz	C13H18N4O6	0	-124.62	C04332
cpd02666	(R)-4'-Phosphopantothenoyl-L-cysteine	4ppcys	C12H21N2O9PS	-2	-427.284	C04352
cpd02678	N-Formyl-GAR	fgam	C8H14N2O9P	-1	-417.4	C04376
cpd02685	N-acetyl-LL-2,6-diaminopimelate	26dapime	C9H15N2O5	-1	-193.28	C04390
cpd02691	2-methyl-3-hydroxy-butyryl-CoA	3hmbcoa	C26H41N7O18P3S	-3	-820.82	C04405
cpd02693	3-Isopropylmalate	3c2hmp	C7H10O5	-2	-199.76	C04411
cpd02698	N-Succinyl-L-2,6-diaminopimelate	sl26da	C11H16N2O7	-2	-269.49	C04421
cpd02701	S-Adenosyl-4-methylthio-2-oxobutanoate	amob	C15H19N5O6S	0	-91.4	C04425
cpd02720	5-Amino-6--5-phosphoribitylaminouracil	5aprbu	C9H16N4O9P	-1	-402.07	C04454
cpd02724	N-Succinyl-L-2-amino-6-oxopimelate	sl2a6o	C11H12NO8	-3	-294.26	C04462
cpd02730	3-Deoxy-D-manno-octulosonate8-phosphate	kdo8p	C8H13O11P	-2	-505.48	C04478
cpd02738	5-Methyltetrahydropteroyltri-L-glutamate	mhpglu	C30H35N9O12	-4	-315.66	C04489
cpd02740	Guanosine 5'-triphosphate,3'-diphosphate	gdptp	C10H13N5O20P5	-5	-1144.8	C04494
cpd02775	4-Amino-5-phosphomethyl-2-methylpyrimidine	4ampm	C6H9N3O4P	-1	-204.04	C04556
cpd02791	methylthioribulose-1-phosphate	5mdru1p	C6H12O7PS	-1	-346.88	C04582
cpd02820	UDP-N-acetylglucosamine enolpyruvate	uaccg	C20H26N3O19P2	-3	-800.68	C04631
cpd02826	5'-Phosphoribosylformylglycinamidine	fpram	C8H16N3O8P	0	-381.6	C04640
cpd02835	UDP-2,3-bis(3-hydroxytetradecanoyl)glucosamine	u23ga	C43H75N3O20P2	-2	-831.55	C04652
cpd02843	D-erythro-imidazol-glycerol-phosphate	eig3p	C6H10N2O6P	-1	-288.2	C04666
cpd02851	AICAR	aicar	C9H14N4O8P	-1	-336.61	C04677
cpd02857	DAHP	2dda7p	C7H11O10P	-2	-469.06	C04691
cpd02862	UDPMurAc(oyl-L-Ala-D-gamma-Glu-L-Lys-D-Ala-D-Ala)	uGgla	C40H62N9O26P2	-3	-1046.45	C04702
cpd02882	4--1-D-Ribitylamino-5-aminouracil	4r5au	C9H16N4O6	0	-189.57	C04732
cpd02884	FAICAR	fprica	C10H14N4O9P	-1	-372.85	C04734
cpd02886	UDP-3-O-(beta-hydroxymyristoyl)-N-acetylglucosamine	u3aga	C31H51N3O19P2	-2	-812.95	C04738
cpd02893	5'-Phosphoribosyl-4-carboxy-5-aminoimidazole	5aizc	C9H13N3O9P	-1	-378.85	C04751
cpd02894	4-Amino-2-methyl-5-diphosphomethylpyrimidine	2mahmp	C6H9N3O7P2	-2	-412.04	C04752
cpd02920	7,8-Dihydropterin pyrophosphate	6hmhptpp	C7H9N5O8P2	-2	-423.61	C04807
cpd02921	SAICAR	25aics	C13H16N4O12P	-3	-487.65	C04823,C04811
cpd02930	Lipid X	lipidX	C34H65NO12P	-1	-499.78	C04824
cpd02948	MurAc(oyl-L-Ala-D-gamma-Glu-L-Lys-D-Ala-D-Ala)-diphospho- undecaprenol	uaGgla	C86H140N7O21P2	-3	-598.96	C04851
cpd02961	Dihydroneopterin	dhnpt	C9H13N5O4	0	-75.95	C04874
cpd02964	UDP-N-acetylmuramoyl-L-alanyl-D-gamma-glutamyl-meso-2-6-diaminopimelate	ugmd	C35H51N7O26P2	-4	-1064.55	C04877
cpd02968	UDP-N-acetylmuramoyl-L-alanyl-D-glutamyl-6-carboxy-L-lysyl-D-alanyl- D-alanine	ugmda	C41H61N9O28P2	-4	-1126.09	C04882
cpd02978	7,8-Dihydroneopterin 3'-triphosphate	ahdt	C9H13N5O13P3	-3	-704.45	C04895
cpd02979	phosphoribosylformiminoaicar-phosphate	prfp	C15H23N5O15P2	-2	-651.87	C04896
cpd02991	phosphoribulosylformimino-AICAR-phosphate	prlp	C15H23N5O15P2	-2	-651.25	C04916
cpd02993	Lipid IV(A)	lipidA	C68H128N2O23P2	-2	-939.76	C04919
cpd03002	Lipid A disaccharide	lipidA	C68H128N2O20P	-1	-727.26	C04932
cpd03048	Isethionate	istnt	C2H5O4S	-1	-162.012	C05123
cpd03049	2-Hydroxyethyl-ThPP	2-Hydroxyethyl-ThPP	C14H21N4O8P2S	-1	-405.15	C05125
cpd03051	3-Methylhistamine	3-Methylhistamine	C6H12N3	1	46.28	C05127
cpd03052	Imidazole acetaldehyde	imzacd	C5H6N2O	0	8.24	C05130
cpd03091	5'-Deoxyadenosine	dad-5	C10H13N5O3	0	-9.12	C05198
cpd03113	(S)-3-Hydroxyhexadecanoyl-CoA	3hhdcoa	C37H63N7O18P3S	-3	-801.19	C05258
cpd03114	3-Oxopalmitoyl-CoA	3ohdcoa	C37H61N7O18P3S	-3	-793.17	C05259
cpd03115	(S)-3-Hydroxytetradecanoyl-CoA	3htdcoa	C35H59N7O18P3S	-3	-804.43	C05260
cpd03116	(S)-3-Hydroxydodecanoyl-CoA	3hddcoa	C33H55N7O18P3S	-3	-807.67	C05262
cpd03117	3-Oxododecanoyl-CoA	3oddcoa	C33H53N7O18P3S	-3	-799.65	C05263
cpd03118	(S)-Hydroxydecanoyl-CoA	3hdccoa	C31H51N7O18P3S	-3	-810.91	C05264
cpd03119	3-Oxodecanoyl-CoA	3odcoa	C31H49N7O18P3S	-3	-802.89	C05265
cpd03120	(S)-Hydroxyoctanoyl-CoA	3hocoa	C29H47N7O18P3S	-3	-814.15	C05266
cpd03121	3-Oxooctanoyl-CoA	3oocoa	C29H45N7O18P3S	-3	-806.13	C05267
cpd03122	(S)-Hydroxyhexanoyl-CoA	3hhcoa	C27H43N7O18P3S	-3	-817.39	C05268
cpd03123	3-Oxohexanoyl-CoA	3ohcoa	C27H41N7O18P3S	-3	-809.37	C05269
cpd03124	Hexanoyl-CoA	hxcoa	C27H43N7O17P3S	-3	-779.35	C05270
cpd03125	(2E)-Hexenoyl-CoA	hx2coa	C27H41N7O17P3S	-3	-758.54	C05271
cpd03126	(2E)-Hexadecenoyl-CoA	hdd2coa	C37H61N7O17P3S	-3	-742.34	C05272
cpd03127	(2E)-Tetradecenoyl-CoA	td2coa	C35H57N7O17P3S	-3	-745.58	C05273
cpd03128	Decanoyl-CoA	dccoa	C31H51N7O17P3S	-3	-772.87	C05274
cpd03129	(2E)-Decenoyl-CoA	dc2coa	C31H49N7O17P3S	-3	-752.06	C05275
cpd03130	(2E)-Octenoyl-CoA	oc2coa	C29H45N7O17P3S	-3	-755.3	C05276
cpd03187	Oxalosuccinate	oxasucc	C6H3O7	-3	-268.54	C05379
cpd03189	3-Carboxy-1-hydroxypropyl-ThPP	3-Carboxy-1-hydroxypropyl-ThPP	C16H22N4O10P2S	-2	-481.36	C05381
cpd03205	Phytoene	Phytoene	C40H64	0	230.58	C05413
cpd03211	15-cis-Phytoene	15-cis-Phytoene	C40H64	0	230.58	C05421
cpd03284	3-Sulfinopyruvate	3-Sulfinopyruvate	C3H2O5S	0	Not available	C05527
cpd03285	3-Sulfopyruvate	3spyr	C3H2O6S	-2	-231.172	C05528
cpd03407	gamma-Glutamyl-beta-cyanoalanine	gamma-Glutamyl-beta-cyanoalanine	C9H12N3O5	-1	-180.13	C05711
cpd03414	UroporphyrinogenI	uppg1	C40H36N4O16	-8	Not Available	C05766
cpd03416	CoproporphyrinogenI	cpppg1	C36H40N4O8	-4	Not Available	C05768
cpd03422	Cobinamide	cbi	C48H73CoN11O8	3	Not Available	C05774
cpd03426	Sirohydrochlorin	scl	C42H38N4O16	-8	Not Available	C05778
cpd03443	3-Octaprenyl-4-hydroxybenzoate	3ophb	C47H69O3	-1	128.94	C05809
cpd03444	2-Octaprenylphenol	2oph	C46H70O	0	211.57	C05810
cpd03445	2-Octaprenyl-6-hydroxyphenol	2ohph	C46H70O2	0	172.09	C05811
cpd03446	2-Octaprenyl-6-methoxyphenol	2omph	C47H72O2	0	186.74	C05812
cpd03447	2-Octaprenyl-6-methoxy-1,4-benzoquinone	2ombz	C47H70O3	0	166.52	C05813
cpd03448	2-Octaprenyl-3-methyl-6-methoxy-1,4-benzoquinone	2ommb	C48H72O3	0	166.11	C05814
cpd03449	2-Octaprenyl-3-methyl-5-hydroxy-6-methoxy-1,4-benzoquinone	OCTAPRENYL-METHYL-OH-METHOXY-BENZQ	C48H71O4	-1	136.55	C05815
cpd03451	SHCHC	2shchc	C11H10O6	-2	-192.47	C05817
cpd03458	Methylimidazoleacetaldehyde	Methylimidazoleacetaldehyde	C6H8N2O	0	20.51	C05827
cpd03470	Iminoaspartate	iasp	C4H3NO4	-2	-173.6	C05840
cpd03471	Nicotinate D-ribonucleoside	Nicotinate D-ribonucleoside	C11H13NO6	0	-167.68	C05841
cpd03487	Undecaprenyl-diphospho-N-acetylmuramoyl-(N-acetylglucosamine)-L-alanyl-D-glutamyl-L-lysyl-D-alanyl-D-alanine	uaaAgla	C94H153N8O26P2	-3	-751.79	None
cpd03488	Undecaprenyl-diphospho-N-acetylmuramoyl-(N-acetylglucosamine)-L-alanyl-D-glutaminyl-L-lysyl-D-alanyl-D-alanine	uaaAgtla	C94H155N9O25P2	-2	-709.35	None
cpd03491	Undecaprenyl-diphospho-N-acetylmuramoyl-(N-acetylglucosamine)-L-alanyl-gamma-D-glutamyl-L-lysyl-D-alanyl-D-alanine	uaaGgla	C94H153N8O26P2	-3	-751.79	C05893
cpd03492	Undecaprenyl-diphospho-N-acetylmuramoyl-(N-acetylglucosamine)-L-alanyl-D-isoglutaminyl-L-lysyl-D-alanyl-D-alanine	uaaGgtla	C94H155N9O25P2	-2	-709.35	C05894
cpd03494	Undecaprenyl-diphospho-N-acetylmuramoyl-L-alanyl-D-glutamyl-meso-2-6-diaminopimeloyl-D-alanyl-D-alanine	uagmda	C87H139N7O23P2	-4	-678.6	C05897
cpd03495	Undecaprenyl-diphospho-N-acetylmuramoyl--N-acetylglucosamine-L-ala-D-glu-meso-2-6-diaminopimeloyl-D-ala-D-ala	uaagmda	C95H152N8O28P2	-4	-831.43	C05898
cpd03496	Undecaprenyl-diphospho-N-acetylmuramoyl-(N-acetylglucosamine)-L-alanyl-D-glutaminyl-meso-2,6-diaminopimeloyl-D-alanyl-D-alanine	uaagtmda	C95H154N9O27P2	-3	-788.99	None
cpd03517	Biotinyl-5-AMP	btamp	C20H27N7O9PS	-1	-289.37	C05921
cpd03518	Formamidopyrimidine nucleoside triphosphate	Formamidopyrimidine nucleoside triphosphate	C10H15N5O15P3	-3	-790.78	C05922
cpd03519	2,5-Diaminopyrimidine nucleoside triphosphate	2,5-Diaminopyrimidine nucleoside triphosphate	C9H15N5O14P3	-3	-754.54	C05923
cpd03524	10-Formyl-THF-L-glutamate	10-Formyl-THF-L-glutamate	C25H27N8O10	-3	-251.75	C05928
cpd03526	N-Succinyl-L-glutamate 5-semialdehyde	sucgsa	C9H11NO6	-2	-217.24	C05932
cpd03530	L-4-Hydroxyglutamatesemialdehyde	4hglusa	C5H9NO4	0	-149.47	C05938
cpd03560	Propionyladenylate	Propionyladenylate	C13H17N5O8P	-1	-265.48	C05983
cpd03566	Acetyl adenylate	Acetyl adenylate	C12H15N5O8P	-1	-267.1	C05993
cpd03570	3-Hydroxyisovaleryl-CoA	3-Hydroxyisovaleryl-CoA	C26H41N7O18P3S	-3	-822.24	C05998
cpd03572	(S)-3-Hydroxyisobutyryl-CoA	hibcoa	C25H39N7O18P3S	-3	-820.63	C06000
cpd03584	UDP-3-O-(beta-hydroxymyristoyl)-D-glucosamine	u3hga	C29H50N3O18P2	-1	-783.35	C06022
cpd03585	KDO-lipid IV(A)	kdolipid4	C76H139N2O30P2	-3	-1175.59	C06024
cpd03586	kdo2-lipid iva	kdo2lipid4	C84H150N2O37P2	-4	-1411.42	C06025
cpd03587	kdo2-lipid a	lipa	C110H198N2O39P2	-4	-1450.68	C06026
cpd03593	D-erythro-3-Methylmalate	D-erythro-3-Methylmalate	C5H6O5	-2	-201.19	C06032
cpd03606	2-Oxo-3-hydroxy-4-phosphobutanoate	ohpb	C4H5O8P	-2	-397.84	C06054
cpd03607	4-(Phosphonooxy)-threonine	phthr	C4H9NO7P	-1	-373.07	C06055
cpd03608	4-Hydroxy-L-threonine	4hthr	C4H9NO4	0	-160.57	C06056
cpd03646	gamma-Glutamyl-3-aminopropiononitrile	gamma-Glutamyl-3-aminopropiononitrile	C8H13N3O3	0	-100.49	C06114
cpd03666	2,5-Diamino-6-(5'-triphosphoryl-3',4'-trihydroxy-2'-oxopentyl)- amino-4-oxopyrimidine	2,5-Diamino-6-(5'-triphosphoryl-3',4'-trihydroxy-2'-oxopentyl)- amino-4-oxopyrimidine	C9H15N5O14P3	-3	-753.92	C06148
cpd03671	D-Glucosamine1-phosphate	gam1p	C6H14NO8P	0	-395.53	C06156
cpd03704	dIMP	dimp	C10H12N4O7P	-1	-273.74	C06196
cpd03724	Ferrichrome	ferrich	C27H45FeN9O12	0	Not Available	C06228
cpd03736	Lauroyl-KDO2-lipid IV(A)	kdo2lipid4L	C96H172N2O38P2	-4	-1432.67	C06251
cpd03830	ADP-D-glycero-D-manno-heptose	adphep-D,D	C17H25N5O16P2	-2	-659.05	C06397
cpd03831	ADP-L-glycero-D-manno-heptose	adphep-L	C17H25N5O16P2	-2	-659.05	C06398
cpd03847	Myristic acid	ttdca	C14H27O2	-1	-67.31	C06424
cpd03897	4a-Hydroxytetrahydrobiopterin	4hthb	C9H15N5O4	0	-92.82	C15522
cpd03913	Hydrogenobyrinate diamide	hgbam	C45H58N6O12	-4	Not Available	C06503
cpd03914	Cob(II)yrinate diamide	co2dam	C45H57CoN6O12	-3	Not Available	C06504
cpd03915	Cob(I)yrinate diamide	co1dam	C45H57CoN6O12	-4	Not Available	C06505
cpd03916	Adenosyl cobyrinate diamide	adcobdam	C55H69CoN11O15	-3	Not Available	C06506
cpd03918	Adenosyl cobinamide	adocbi	C58H85CoN16O11	2	Not Available	C06508
cpd04097	Pb	Pb	Pb	2	Not Available	C06696
cpd04122	Aminoacetaldehyde	amacald	C2H6NO	1	-35.03	C06735
cpd04539	2-Amino-3-oxo-4-phosphonooxybutyrate	amopbut-L	C4H7NO7P	-1	-365.05	C07335
cpd04918	D-Glycero-D-manno-heptose7-phosphate	gmhep7p	C7H14O10P	-1	-467.2	C07836
cpd04920	D-Glycero-D-manno-heptose1-phosphate	gmhep1p	C7H14O10P	-1	-467.2	C07838
cpd06227	THF-L-glutamate	thfglu	C24H27N8O9	-3	-220.95	C03541,C09332
cpd08023	methanesulfonate	mso3	CH3O3S	-1	-127.403	C11145
cpd08210	ADC	4adcho	C10H10NO5	-1	-134.24	C11355
cpd08211	trans,trans,cis-Geranylgeranyl diphosphate	tcggrpp	C20H34O7P2	-2	-354.91	C11356
cpd08286	2-C-methyl-D-erythritol4-phosphate	2me4p	C5H12O7P	-1	-366.71	C11434
cpd08287	4--cytidine5-diphospho-2-C-methyl-D-erythritol	4c2me	C14H23N3O14P2	-2	-646.09	C11435
cpd08288	2-phospho-4--cytidine5-diphospho-2-C-methyl-D-erythritol	2p4c2me	C14H23N3O17P3	-3	-858.59	C11436
cpd08289	1-deoxy-D-xylulose5-phosphate	dxyl5p	C5H10O7P	-1	-357.27	C11437
cpd08301	2-C-methyl-D-erythritol2-4-cyclodiphosphate	2mecdp	C5H10O9P2	-2	-486.44	C11453
cpd08316	D-Glycero-D-manno-heptose1-7-bisphosphate	gmhep17bp	C7H14O13P2	-2	-679.7	C11472
cpd08353	(E)-3-(Methoxycarbonyl)pent-2-enedioate	aconm	C7H6O6	-2	-218.13	C11514
cpd08449	3-Amino-2-oxopropyl phosphate	1-AMINO-PROPAN-2-ONE-3-PHOSPHATE	C3H8NO5P	0	-285.41	C11638
cpd08615	1-Hydroxy-2-methyl-2-butenyl 4-diphosphate	h2mb4p	C5H10O8P2	-2	-475.41	C11811
cpd08625	5-Hydroxyisourate	5-Hydroxyisourate	C5H4N4O4	0	-112.29	C11821
cpd09027	5-Hydroxy-2-oxo-4-ureido-2,5-dihydro-1H-imidazole-5-carboxylate	5-Hydroxy-2-oxo-4-ureido-2,5-dihydro-1H-imidazole-5-carboxylate	C5H5N4O5	-1	-184.24	C12248
cpd09410	Demethylphylloquinone	Demethylphylloquinone	C30H44O2	0	28.71	C13309
cpd09844	(3S)-3-Hydroxyadipyl-CoA	3hadpcoa	C27H40N7O20P3S	-4	-896.84	C14145
cpd09878	Sulfoacetate	sula	C2H2O5S	-2	-205.232	C14179
cpd10162	(R)-3-Hydroxy-3-methyl-2-oxopentanoate	(R)-3-Hydroxy-3-methyl-2-oxopentanoate	C6H9O4	-1	-149.1	C14463
cpd10515	Fe2+	fe2	Fe	2	-18.85	C14818
cpd10516	fe3	fe3	Fe	3	-1.1	C14819
cpd11217	1,4-Dihydroxy-2-naphthoyl-CoA	1,4-Dihydroxy-2-naphthoyl-CoA	C32H39N7O19P3S	-3	-821.279	C15547
cpd11225	3-4-dihydroxy-2-butanone4-phosphate	db4p	C4H8O6P	-1	-320.85	C15556
cpd11255	1,2-dihydroxy-3-keto-5-methylthiopentene	12d3k5m	C6H9O3S	-1	-67.39	C15606
cpd11295	2,3-diketo5-methylthio-1-phosphopentane	dkmpp	C6H10O6PS	-1	-298.36	C15650
cpd11296	2-Hydroxy-3-keto-5-methylthiopentenyl-1-phosphate	2h3k5m	C6H9O6PS	-2	-279.89	C15654
cpd11310	5-phosphoribosyl-5-carboxyaminoimidazole	5caiz	C9H12N3O9P	-2	-386.58	C15667
cpd11313	hemeO	hemeO	C49H56FeN4O5	-2	Not Available	C15672
cpd11416	Biomass	Biomass	Varies	0	Not available	None
cpd11420	trdox	trdox	C6H7NO2R2S2	0	Not Available	C00343
cpd11421	trdrd	trdrd	C6H9NO2R2S2	0	Not Available	C00342
cpd11422	1,2-diacyl-sn-glycerol 3-phosphate	12dag3p	C5H6O8PR2	-1	Not available	C00416
cpd11423	1,2-Diacyl-sn-glycerol	12dgr	C5H6O5R2	0	Not available	C00165, C00641
cpd11427	CDP-diacylglycerol	cdpdag	C14H17N3O15P2R2	-2	Not available	C00269
cpd11430	fa1	fa1	C14H27O2	-1	-67.31	None
cpd11431	fa11	fa11	C17H33O2	-1	-62.45	None
cpd11432	fa11coa	fa11coa	C38H65N7O17P3S	-3	-763.34	None
cpd11433	fa12	fa12	C17H33O2	-1	-64.26	None
cpd11434	fa12coa	fa12coa	C38H65N7O17P3S	-3	-763.34	None
cpd11435	fa1coa	fa1coa	C35H59N7O17P3S	-3	-768.2	None
cpd11436	fa3	fa3	C15H29O2	-1	-65.69	None
cpd11437	fa3coa	fa3coa	C36H61N7O17P3S	-3	-766.58	None
cpd11438	fa4	fa4	C15H29O2	-1	-67.5	None
cpd11439	fa4coa	fa4coa	C36H61N7O17P3S	-3	-766.58	None
cpd11440	fa6	fa6	C16H31O2	-1	-64.07	None
cpd11441	fa6coa	fa6coa	C37H63N7O17P3S	-3	-764.96	None
cpd11454	Phosphatidylglycerophosphate	pgp	C8H12O13P2R2	-2	Not available	C03892
cpd11455	ps_BS	ps_PA	C8H10NO10PR2	-2	Not available	C02737
cpd11456	Phosphatidylethanolamine	pe_PA	C7H11NO8PR2	-1	Not available	C00350
cpd11464	Butyryl-ACP	butACP	C15H27N2O8PRS	-1	Not Available	C05745
cpd11465	But-2-enoyl-[acyl-carrier protein]	2beACP	C15H25N2O8PRS	-1	Not Available	C04246
cpd11466	Myristoyl-ACP	myrsACP	C25H47N2O8PRS	-1	Not Available	C05761
cpd11467	(2E)-Tetradecenoyl-[acp]	tmrs2eACP	C25H45N2O8PRS	-1	Not Available	C05760
cpd11468	Dodecanoyl-ACP	ddcaACP	C23H43N2O8PRS	-1	Not Available	C05223
cpd11469	(2E)-Dodecenoyl-[acp]	2tddACP	C23H41N2O8PRS	-1	Not Available	C05758
cpd11470	Octanoyl-ACP	octACP	C19H35N2O8PRS	-1	Not Available	C05752
cpd11471	(2E)-Octenoyl-[acp]	2toceACP	C19H33N2O8PRS	-1	Not Available	C05751
cpd11472	Hexanoyl-ACP	hexACP	C17H31N2O8PRS	-1	Not Available	C05749
cpd11473	(2E)-Hexenoyl-[acp]	2theACP	C17H29N2O8PRS	-1	Not Available	C05748
cpd11474	Decanoyl-ACP	decACP	C21H39N2O8PRS	-1	Not Available	C05755
cpd11475	(2E)-Decenoyl-[acp]	2tdeACP	C21H37N2O8PRS	-1	Not Available	C05754
cpd11476	hexadecanoyl-acp	hedacp	C27H51N2O8PRS	-1	Not Available	C05764
cpd11477	(2E)-Hexadecenoyl-[acp]	tpalm2eACP	C27H49N2O8PRS	-1	Not Available	C05763
cpd11478	(R)-3-Hydroxybutanoyl-[acyl-carrier protein]	3hbACP	C15H27N2O9PRS	-1	Not Available	C04618
cpd11479	D-3-Hydroxyhexanoyl-[acp]	3hhACP	C17H31N2O9PRS	-1	Not Available	C05747
cpd11480	D-3-Hydroxydodecanoyl-[acp]	3hddACP	C23H43N2O9PRS	-1	Not Available	C05757
cpd11481	R-3-hydroxypalmitoyl-acyl-carrierprotein-	3hpaACP	C27H51N2O9PRS	-1	Not Available	C04633
cpd11482	(R)-3-Hydroxydecanoyl-[acyl-carrier protein]	3hdeACP	C21H39N2O9PRS	-1	Not Available	C04619
cpd11483	(R)-3-Hydroxyoctanoyl-[acyl-carrier protein]	3hocACP	C19H35N2O9PRS	-1	Not Available	C04620
cpd11484	HMA	3htdACP	C25H47N2O9PRS	-1	Not Available	C04688
cpd11485	3-oxohexadecanoyl-acp	3oxhdACP	C27H49N2O9PRS	-1	Not Available	C05762
cpd11486	3-Oxohexanoyl-[acp]	3oxhACP	C17H29N2O9PRS	-1	Not Available	C05746
cpd11487	3-oxodecanoyl-acp	3oxdeACP	C21H37N2O9PRS	-1	Not Available	C05753
cpd11488	Acetoacetyl-ACP	actACP	C15H25N2O9PRS	-1	Not Available	C05744
cpd11489	3-oxododecanoyl-acp	3oxddACP	C23H41N2O9PRS	-1	Not Available	C05756
cpd11490	3-oxooctanoyl-acp	3oxocACP	C19H33N2O9PRS	-1	Not Available	C05750
cpd11491	3-oxotetradecanoyl-acp	3oxtdACP	C25H45N2O9PRS	-1	Not Available	C05759
cpd11492	Malonyl-acyl-carrierprotein-	malACP	C14H22N2O10PRS	-2	Not Available	C01209
cpd11493	ACP	ACP	C11H21N2O7PRS	-1	Not Available	C00229
cpd11494	Acetyl-ACP	acACP	C13H23N2O8PRS	-1	Not Available	C03939
cpd11495	2-methylbutyryl-ACP	cbs_99	C16H29N2O8PRS	-1	Not Available	None
cpd11496	4-methyl-3-oxo-hexanoyl-ACP	4-methyl-3-oxo-hexanoyl-ACP	C18H31N2O9PRS	-1	Not Available	None
cpd11497	4-methyl-3-hydroxy-hexanoyl-ACP	4-methyl-3-hydroxy-hexanoyl-ACP	C18H33N2O9PRS	-1	Not Available	None
cpd11498	4-methyl-trans-hex-2-enoyl-ACP	4-methyl-trans-hex-2-enoyl-ACP	C18H31N2O8PRS	-1	Not Available	None
cpd11499	4-methyl-hexanoyl-ACP	4-methyl-hexanoyl-ACP	C18H33N2O8PRS	-1	Not Available	None
cpd11500	6-methyl-3-oxo-octanoyl-ACP	6-methyl-3-oxo-octanoyl-ACP	C20H35N2O9PRS	-1	Not Available	None
cpd11501	6-methyl-3-hydroxy-octanoyl-ACP	6-methyl-3-hydroxy-octanoyl-ACP	C20H37N2O9PRS	-1	Not Available	None
cpd11502	6-methyl-trans-oct-2-enoyl-ACP	6-methyl-trans-oct-2-enoyl-ACP	C20H35N2O8PRS	-1	Not Available	None
cpd11503	6-methyl-octanoyl-ACP	6-methyl-octanoyl-ACP	C20H37N2O8PRS	-1	Not Available	None
cpd11504	8-methyl-3-oxo-decanoyl-ACP	8-methyl-3-oxo-decanoyl-ACP	C22H39N2O9PRS	-1	Not Available	None
cpd11505	8-methyl-3-hydroxy-decanoyl-ACP	8-methyl-3-hydroxy-decanoyl-ACP	C22H41N2O9PRS	-1	Not Available	None
cpd11506	8-methyl-trans-dec-2-enoyl-ACP	8-methyl-trans-dec-2-enoyl-ACP	C22H39N2O8PRS	-1	Not Available	None
cpd11507	8-methyl-decanoyl-ACP	8-methyl-decanoyl-ACP	C22H41N2O8PRS	-1	Not Available	None
cpd11508	10-methyl-3-oxo-dodecanoyl-ACP	10-methyl-3-oxo-dodecanoyl-ACP	C24H43N2O9PRS	-1	Not Available	None
cpd11509	10-methyl-3-hydroxy-dodecanoyl-ACP	10-methyl-3-hydroxy-dodecanoyl-ACP	C24H45N2O9PRS	-1	Not Available	None
cpd11510	10-methyl-trans-dodec-2-enoyl-ACP	10-methyl-trans-dodec-2-enoyl-ACP	C24H43N2O8PRS	-1	Not Available	None
cpd11511	10-methyl-dodecanoyl-ACP	10-methyl-dodecanoyl-ACP	C24H45N2O8PRS	-1	Not Available	None
cpd11512	12-methyl-3-oxo-tetra-decanoyl-ACP	12-methyl-3-oxo-tetra-decanoyl-ACP	C26H47N2O9PRS	-1	Not Available	None
cpd11513	12-methyl-3-hydroxy-tetra-decanoyl-ACP	12-methyl-3-hydroxy-tetra-decanoyl-ACP	C26H49N2O9PRS	-1	Not Available	None
cpd11514	12-methyl-trans-tetra-dec-2-enoyl-ACP	12-methyl-trans-tetra-dec-2-enoyl-ACP	C26H47N2O8PRS	-1	Not Available	None
cpd11515	12-methyl-tetra-decanoyl-ACP	12-methyl-tetra-decanoyl-ACP	C26H49N2O8PRS	-1	Not Available	None
cpd11516	14-methyl-3-oxo-hexa-decanoyl-ACP	14-methyl-3-oxo-hexa-decanoyl-ACP	C28H51N2O9PRS	-1	Not Available	None
cpd11517	14-methyl-3-hydroxy-hexa-decanoyl-ACP	14-methyl-3-hydroxy-hexa-decanoyl-ACP	C28H53N2O9PRS	-1	Not Available	None
cpd11518	14-methyl-trans-hexa-dec-2-enoyl-ACP	14-methyl-trans-hexa-dec-2-enoyl-ACP	C28H51N2O8PRS	-1	Not Available	None
cpd11519	14-methyl-hexa-decanoyl-ACP	14-methyl-hexa-decanoyl-ACP	C28H53N2O8PRS	-1	Not Available	None
cpd11520	isovaleryl-ACP	cbs_378	C16H29N2O8PRS	-1	Not Available	None
cpd11521	5-methyl-3-oxo-hexanoyl-ACP	5-methyl-3-oxo-hexanoyl-ACP	C18H31N2O9PRS	-1	Not Available	None
cpd11522	5-methyl-3-hydroxy-hexanoyl-ACP	5-methyl-3-hydroxy-hexanoyl-ACP	C18H33N2O9PRS	-1	Not Available	None
cpd11523	5-methyl-trans-hex-2-enoyl-ACP	5-methyl-trans-hex-2-enoyl-ACP	C18H31N2O8PRS	-1	Not Available	None
cpd11524	5-methyl-hexanoyl-ACP	5-methyl-hexanoyl-ACP	C18H33N2O8PRS	-1	Not Available	None
cpd11525	7-methyl-3-oxo-octanoyl-ACP	7-methyl-3-oxo-octanoyl-ACP	C20H35N2O9PRS	-1	Not Available	None
cpd11526	7-methyl-3-hydroxy-octanoyl-ACP	7-methyl-3-hydroxy-octanoyl-ACP	C20H37N2O9PRS	-1	Not Available	None
cpd11527	7-methyl-trans-oct-2-enoyl-ACP	7-methyl-trans-oct-2-enoyl-ACP	C20H35N2O8PRS	-1	Not Available	None
cpd11528	7-methyl-octanoyl-ACP	7-methyl-octanoyl-ACP	C20H37N2O8PRS	-1	Not Available	None
cpd11529	9-methyl-3-oxo-decanoyl-ACP	9-methyl-3-oxo-decanoyl-ACP	C22H39N2O9PRS	-1	Not Available	None
cpd11530	9-methyl-3-hydroxy-decanoyl-ACP	9-methyl-3-hydroxy-decanoyl-ACP	C22H41N2O9PRS	-1	Not Available	None
cpd11531	9-methyl-trans-dec-2-enoyl-ACP	9-methyl-trans-dec-2-enoyl-ACP	C22H39N2O8PRS	-1	Not Available	None
cpd11532	9-methyl-decanoyl-ACP	9-methyl-decanoyl-ACP	C22H41N2O8PRS	-1	Not Available	None
cpd11533	11-methyl-3-oxo-dodecanoyl-ACP	11-methyl-3-oxo-dodecanoyl-ACP	C24H43N2O9PRS	-1	Not Available	None
cpd11534	11-methyl-3-hydroxy-dodecanoyl-ACP	11-methyl-3-hydroxy-dodecanoyl-ACP	C24H45N2O9PRS	-1	Not Available	None
cpd11535	11-methyl-trans-dodec-2-enoyl-ACP	11-methyl-trans-dodec-2-enoyl-ACP	C24H43N2O8PRS	-1	Not Available	None
cpd11536	11-methyl-dodecanoyl-ACP	11-methyl-dodecanoyl-ACP	C24H45N2O8PRS	-1	Not Available	None
cpd11537	13-methyl-3-oxo-tetra-decanoyl-ACP	13-methyl-3-oxo-tetra-decanoyl-ACP	C26H47N2O9PRS	-1	Not Available	None
[truncated: 243 more rows]

## Sheet: biomass_WT
N. winogradskyi WT Biomass Objective Function derived from E. coli WT Biomass Objective Function of iAF1260
[truncated: 101 more rows]

## Sheet: maintenance
	Maintenance Costs							Reference
[truncated: 16 more rows]

[truncated: 3 more sheets: soluble_pool, ion, lipids]
