# Supplementary material for: Genome-Scale, Constraint-Based Modeling of Nitrogen Oxide Fluxes during Coculture of Nitrosomonas europaea and Nitrobacter winogradskyi
Source: mSystems. 2018 Mar 13;3(3):e00170-17. doi: 10.1128/mSystems.00170-17 (PMC5864417; doi:10.1128/mSystems.00170-17)
Supplement: DATA SET S3 [file sys003182205sd3.xlsx]

## Sheet: Supplementary equations
DATASET S3. Supplementary equations, rate constant data, and mass transfer coefficient calculations for integrative model. Genome-scale, constraints-based modeling of nitrogen oxide fluxes during co-culture of Nitrosomonas europaea and Nitrobacter winogradskyi. Mellbye et al. 2017. Address correspondance to Frank Chaplen, frank.chaplen@oregonstate.edu, Department of Biological and Ecological Engi…

## Sheet: Rate Constant Data
DATASET S3. Supplementary equations, rate constant data, and mass transfer coefficient calculations for integrative model. Genome-scale, constraints-based modeling of nitrogen oxide fluxes during co-culture of Nitrosomonas europaea and Nitrobacter winogradskyi. Mellbye et al. 2017. Address correspondance to Frank Chaplen, frank.chaplen@oregonstate.edu, Department of Biological and Ecological Engi…
		Descriptiona	Equation	Parameter	Units	Value	Reference
		N. europaea					Kantartzi et al., 2006
			(16), implicit in (S3)	ksNH3	mM	0.0365
			(16), implicit in (S3)	ksO2	mM	0.01275
			(16), implicit in (S3)	ksCO2	mM	0.0038
			(16), implicit in (S3)	ksNO	mM	Unknown*	*Taken to be same as O2, which has a similar H
		N. winogradskyi					Kantartzi et al., 2006
			(17), implicit in (S3)	ksNO2-	mM	0.000464
			(17), implicit in (S3)	ksO2	mM	0.0518
			(17), implicit in (S3)	ksCO2	mM	0.00037
			(17), implicit in (S3)	ksNO	mM	Unknown*	* Taken to be same as O2, which has a similar H
		Forward Rate Constant	(S4), (S17)	k1	h-1	10.8x1010	McKenzie et al., 2016; Eqn. 17, k17
		Reverse Rate Constant	(S4), (S17)	k-1	mM-1h-1	1.8x1011	McKenzie et al., 2016; Eqn. 17, k-17
		Rate Constant	(S4), (S5), (S6), (S7)	k2	mM-2h-1	8640	Lewis & Deen, 1994; Table 2; k1 at 35-37°C
		Rate Constant	(S18), (S19), (S21)	k3	mM-2h-1	24.84	Tsukahara et al., 2003
		Forward Rate Constant	(S5), (S6), (S16), (S17)	k4	mM-1h-1	102.96	Park & Lee, 1988
		Reverse Rate Constant	(S5), (S6), (S16), (S17)	k-4	mM-1h-1	6.012x108	Park & Lee, 1988
		Forward Rate Constant	(S4), (S5), (S6), (S17)	k5	mM-1h-1	1.728x107	Park & Lee, 1988
		Reverse Rate Constant	(S4), (S5), (S6), (S17)	k-5	mM-2h-1	3.2x10-5	Park & Lee, 1988
		Forward Rate Constant	(S12), (S13)	k6	h-1	133.6	Schulz et al., 2006; Table 1, k+1
		Reverse Rate Constant	(S12), (S13)	k-6	mM-1h-1	96.12	Schulz et al., 2006; Table 1, k-1
		Rate Constant	(S4), (S13)	k7	mM-1h-1	1x10-9	Model fit
		Mass transfer coefficient for NO	(S6), (S18)	klNOa	h-1	8.31	Calculated using Eqn. 5 in Meier et al., 2016
		Henry’s Law constant for NO	(S6), (S18)	HNO	mM atm-1	1.901	NIST Webbook
		Mass transfer coefficient for NO2	(S16), (S19)	kgNO2a	h-1	98.8	Barbooti et al., 2011a
		Henry’s Law constant for NO2	(S16), (S19)	HNO2	mM atm-1	24	NIST Webbook
		Mass transfer constant for HNO2	(S17), (S20)	kgHNO2a	h-1	7416	Hirokawa et al., 2008
		Henry’s Law constant for HNO2	(S17), (S20)	HHNO2	mM atm-1	50000	NIST Webbook
		Mass transfer constant for O2	(S7), (S21)	klO2a	h-1	12.2	Calculated using Eqn. 5 in Meier et al., 2016
		Henry’s Law constant for O2	(S7), (S21)	HO2	mM atm-1	1.3	NIST Webbook
		Mass transfer coefficient for NH3	(S8), (S22)	klNH3a	h-1	2.6x10-4	Calculated using Eqn. 5 in Meier et al., 2016
		Henry’s Law constant for NH3	(S8), (S22)	HNH3	mM atm-1	60000	NIST Webbook
		Mass transfer coefficient for N2O	(S10), (S23)	klN2Oa	h-1	0.632	Calculated using Eqn. 5 in Meier et al., 2016
		Henry’s Law constant for N2O	(S10), (S23)	HN2O	mM atm-1	25	NIST Webbook
		Mass transfer constant for N2	(S11), (S24)	klN2a	h-1	24.3	Calculated using Eqn. 5 in Meier et al., 2016
		Henry’s Law constant for N2	(S11), (S24)	HN2	mM atm-1	0.65	NIST Webbook
		Mass transfer constant for CO2	(S12), (S25)	klCO2a	h-1	4.65	Calculated using Eqn. 5 in Meier et al., 2016
		Henry’s Law constant for CO2	(S12), (S25)	HCO2	mM atm-1	3.4	NIST Webbook
		a Calculated from a value for the gas side overall mass transfer coefficient of NO2 of 6.99x10-5 m s-1determined at the lowest NO2 gas phase concentration and found in Table 4 of Barbooti et al. (2011). Our reactor diameter was assumed to be 5 cm (interfacial area, 19.625 cm2) and the reactor liquid volume 5 ml resulting in a specific area of 3.925x102 m2/m3.
		References
		Barbooti, M.M., Ibraheem, N.L. and Ankosh, A.H. (2011) Removal of Nitrogen Dioxide and Sulfur Dioxide from Air Steams by Absorption in Urea Solution. J. Environ. Protection 2:175-185.
		Buchwald, C., Grabb, K., Hansel, C.M., and Wankel, S.D. (2016) Constraining the role of iron in environmental nitrogen transformations: Dual stable isotope systematics of abiotic NO2- reduction by Fe(II) and its production of N2O. Geochimica et Cosmochimica Acta 186:1-12.
		CRC Handbook of Chemistry and Physics, 85th Ed., CRC Press, 2000 NW Corporate Blvd., Boca Raton, FL 33431, ISBN 0-8493-0485-7.
		Hirokawa, J., Kato, T., and Mafune, F. (2008) Uptake of Gas-Phase Nitrous Acid by pH-Controlled Aqueous Solution Studied by a Wetted Wall Flow Tube. J. Phys. Chem. A. 112:12143-12150.
		Kantartzi, S.G., Vaiopoulou, E., Kapagiannidis, A., and Aivasidis, A. (2006) Kinetic Characterization o Nitrifying Pure Cultures in Chemostate. Global NEST Journal. 8(1):43-51.
		Keen, G.A., and Prosser, J.I. (1987) Steady state and transient growth of autotrophic nitrifying bacteria. Arch. Microbiol. 147:73-79.
		Lewis, R.S. and Deen, W.M. (1994) Kinetics and the Reaction of Nitric Oxide with Oxygen in Aqueous Solutions. Chem. Res. Toxicol. 7: 568-574.
		McKenzie, H., MacDonald-Taylor, J., McLachlan, F., Orr, R., and Woodhead, D. (2016) Modelling of nitric and nitrous acid chemistry for solvent extraction purposes. Procedia Chemistry 21:481-486.
		Meier, K., Klockner, W., Bonhage, B., Antonov, E., Regestein, L., Buchs, J. (2016) Correlation for the maximum oxygen transfer capacity in shake flasks for a wide range of operating conditions and for different culture equipment. Biochemical Engineering Journal. 109:228-235.
		Park, J-Y and Lee, Y.-N (1988) Solubility and decomposition kinetics of nitrous acid in aqueous solution. J. Phys. Chem. 92:6294-6302.
		NIST (National Institute of Standards and Technology) Webbook. http://webbook.nist.gov/chemistry/
		Schulz, K.G., Riebesell, U., Rost, B., Thoms, S., and Zeebe, R.E. (2006) Determination of the rate constants for the carbon dioxide to bicarbonate inter-conversion in pH-buffered seawater systems. Marine Chemistry 100:53-2006.
		Tsukahara, H., Ishida, T. and Mayumi, M. (1999) Gas –Phase Oxidation of Nitric Oxide: Chemical Kinetics and Rate Constant. Nitric Oxide. 3(3):191-198.
		Wijffels, R.H., de Gooijer, C.D., Kortekaas, S., and Tramper, J. (1990) Growth and Substrate Consumption of Nitrobacter agilis Cells Immobilized in Carrageenan: Part 2. Model Evaluation. Biotechnol. Bioengng. 38:232-240.

## Sheet: Mass Transfer Coefficient Calcs
DATASET S3. Supplementary equations, rate constant data, and mass transfer coefficient calculations for integrative model. Genome-scale, constraints-based modeling of nitrogen oxide fluxes during co-culture of Nitrosomonas europaea and Nitrobacter winogradskyi. Mellbye et al. 2017. Address correspondance to Frank Chaplen, frank.chaplen@oregonstate.edu, Department of Biological and Ecological Engi…
kLa calculation from Meier et al., (2016)
Adjusted formula for oxygen using Henry's Law constant for each species
	O2	NH3	NO	CO2	N2O	N2	NO2	HNO2
d(m)	0.05	0.05	0.05	0.05	0.05	0.05	0.05	0.05
n (s-1)	3.333	3.333	3.333	3.333	3.333	3.333	3.333	3.333
d0(m)	0.03	0.03	0.03	0.03	0.03	0.03	0.03	0.03
VL (m3)	5e-06	5e-06	5e-06	5e-06	5e-06	5e-06	5e-06	5e-06
D (m2/s)	2.1e-09	1.64e-09	2.6e-09	1.92e-09	2.1e-09	1.88e-09	2.1e-09	2.1e-09
n(m2/s)	8e-07	8e-07	8e-07	8e-07	8e-07	8e-07	8e-07	8e-07
g (m2/s)	9.81	9.81	9.81	9.81	9.81	9.81	9.81	9.81
Osmolarity	0.01	0.01	0.01	0.01	0.01	0.01	0.01	0.01
Constant	3.72e-07	3.72e-07	3.72e-07	3.72e-07	3.72e-07	3.72e-07	3.72e-07	3.72e-07
Henry's	0.00115617	43.3738	0.00126889	0.0297845	0.0209144	0.000586284	0.0204209	37.5315		Averages taken and adjusted from NIST Web Book webbook.nist.gov (below)
kLa	35.8532	0.000955701	32.6683	1.39174	1.982	70.7035	2.0299	0.00110447
										Ref. Meier, K., Klockner, W., Bonhage, B., Antonov, E., Regestein, L., Buchs, J. (2016) Correlation for the maximum oxygen transfer capacity in shake flasks for a wide range of operating conditions and for different culture equipment. Biochemical Engineering Journal. 109:228-235.
Oxygen							Nitric Oxide							N2						NO2
0.0013	1700						7.9e-07	3800						0.00065	1300					0.034	1800
0.0012	1800						0.0019	1500						0.00061	1300	Tstd	Texpt	kH (303.15 K)		0.012	2500	Tstd	Texpt	kH (303.15 K)
0.0013	1500						0.0019	1700						0.00063	1300	298.15	303.15	0.000586284		0.023	2150	298.15	303.15	0.0204209
0.0013	1700						0.0019	1400	Tstd	Texpt	kH (303.15 K)
0.0013	1500						0.0014252	2100	298.15	303.15	0.00126889
0.0012	1700	Tstd	Texpt	kH (303.15 K)
0.00126667	1650	298.15	303.15	0.00115617
NH3							CO2							N2O						HNO2
59	4100						0.034	2400						0.024	2600					49	4800
57	4100						0.034	2400						0.024	2800					49	4800
10	1500						0.034	2400						0.025	2600					48	4700
61	4200						0.035	2400						0.024	2700	Tstd	Texpt	kH (303.15 K)		49	4900
76	3400						0.031	2400						0.02425	2675	298.15	303.15	0.0209144		50	4900	Tstd	Texpt	kH (303.15 K)
58	4100						0.034	2400												49	4820	298.15	303.15	37.5315
58	4100						0.034	2400
56	4100						0.034	2400
56	4200						0.034	2400
61	4200						0.035	2300
27	2100						0.034	2600
60	4400	Tstd	Texpt	kH (303.15 K)			0.035	2400
53.25	3708.33	298.15	303.15	43.3738			0.032	2400
							0.036	2200	Tstd	Texpt	kH (303.15 K)
							0.034	2392.86	298.15	303.15	0.0297845
