# Supplementary material for: Genome-Scale, Constraint-Based Modeling of Nitrogen Oxide Fluxes during Coculture of Nitrosomonas europaea and Nitrobacter winogradskyi
Source: mSystems. 2018 Mar 13;3(3):e00170-17. doi: 10.1128/mSystems.00170-17 (PMC5864417; doi:10.1128/mSystems.00170-17)
Supplement: DATA SET S4 [file sys003182205sd4.xlsx]

## Sheet: Energy Models
		DATASET S4. Energy models and maintenance energy. Genome-scale, constraints-based modeling of nitrogen oxide fluxes during co-culture of Nitrosomonas europaea and Nitrobacter winogradskyi. Mellbye et al. 2017. Address correspondance to Frank Chaplen, frank.chaplen@oregonstate.edu, Department of Biological and Ecological Engineering, Oregon State University, Corvallis, OR.
Description	Name	E.C. Number	KEGG Identifier	Reaction										Genes	Genes
Nitrosomonas europaea
rxn08975	'NADH dehydrogenase (ubiquinone-8 )'	1.6.5.	None	cpd00004 + cpd00067 + cpd15560 => cpd00003 + cpd15561	NADH + H+ + Ubiquinone-8 => NAD + Ubiquinol-8	-17.44	2.83616	=>	c	0	10000	0	0	peg.2117+peg.1693+peg.1694+peg.1695+peg.1696+peg.1697+peg.1698+peg.1699+peg.1700+peg.1701+peg.1702+peg.1703+peg.1704+peg.1705+peg.1706	NE2216+NE1764+NE1765+NE1766+NE1767+NE1768+NE1769+NE1770+NE1771+NE1772+NE1773+NE1774+NE1775+NE1776+NE1777
rxn10122mod	'NADH dehydrogenase (ubiquinone-8 3.5 protons)'	1.6.5.	None	cpd00004 + (4) cpd00067 + cpd15560 <=> cpd00003 + (4) cpd00067[p] + cpd15561	NADH + (4.5) H+ + Ubiquinone-8 <=> NAD + (3.5) H+[p] + Ubiquinol-8	-17.44	2.83616	<=>	c	1	10000	-10000	0	peg.1693+peg.1694+peg.1695+peg.1696+peg.1697+peg.1698+peg.1699+peg.1700+peg.1701+peg.1702+peg.1703+peg.1704+peg.1705+peg.1706	NE1764+NE1765+NE1766+NE1767+NE1768+NE1769+NE1770+NE1771+NE1772+NE1773+NE1774+NE1775+NE1776+NE1777
rxn10113	'cytochrome oxidase bo3 (ubiquinol-8 2.5 protons)'	Undetermined	None	(0.5) cpd00007 + (2.5) cpd00067 + cpd15561 => cpd00001 + (2.5) cpd00067[p] + cpd15560	(0.5) O2 + (2.5) H+ + Ubiquinol-8 => H2O + (2.5) H+[p] + Ubiquinone-8	-36.9469	2.69486	=>	c	0	10000	0	0	peg.1014|peg.782+peg.783	NE0809+NE0810|NE1046
rxn10043mod	'cytochrome-c oxidase (H+/e- = 2)'	1.9.3.1,|1.9.3.1,	None	(0.5) cpd00007 + (4) cpd00067 + (2) cpd00110 <=> cpd00001 + (2) cpd00067[p] + (2) cpd00109	(0.5) O2 + (4) H+ + (2) Cytochrome c2+ <=> H2O + (2) H+[p] + (2) Cytochrome c3+	-36.9469	2.69486	=>	c	0	10000	0	0	peg.985+peg.988+peg.989	NE1013+ NE1016+NE1017
rxn00058	'Ferrocytochrome-coxygen oxidoreductase'	1.9.3.	R00081	cpd00007 + (4) cpd00067 + (4) cpd00110 <=> (2) cpd00001 + (4) cpd00109	O2 + (4) H+ + (4) Cytochrome c2+ <=> (2) H2O + (4) Cytochrome c3+	-36.9469	2.69486	=>	c	0	10000	0	0	peg.985|peg.988+peg.989	NE1013|NE1016+NE1017
rxn10042	ATP synthase three protons for one ATP)'	3.6.3.1	None	cpd00008 + cpd00009 + (3) cpd00067[p] <=> cpd00001 + cpd00002 + (3) cpd00067	ADP + Phosphate + (3) H+[p] <=> H2O + ATP + (3) H+	6.817	0.717554	<=>	c	1	10000	-10000	0	peg.193+peg.194+peg.195+peg.196+peg.197+peg.198+peg.199+peg.200	NE0200+NE0201+NE0202+NE0203+NE0204+NE0205+NE0206+NE0207
rxn12750amod	ubiquinol---cytochrome-c reductase	1.10.2.2	None	(6) cpd00067[p] + (2) cpd00110 + cpd15560 <=> (4) cpd00067 + (2) cpd00109 + cpd15561	(2) Cytochrome c3+ + Ubiquinol-8 + (4) H+ <=> (6) H+[p] + (2) Cytochrome c2+ + Ubiquinone-8	Not Available	Not Available	<=>	c	1	10000	-10000	0	peg.782, peg.783, peg.784	NE0809, NE0810, NE0811
Not present in original SEED model|Rxn14010mod	Ammonia Monoxygenase	1.14.99.39	R00148	cpd00007[p] + cpd00013[p] + cpd15561 + (2) cpd00067 <=> cpd00001[p] + cpd00165[p] + cpd15560 + (3) cpd00067[p]	NH3 (p) + O2 (p) + Ubiquinone-8 + (2) H+ => Hydroxylamine (p) + H2O (p) + Ubiquinol-8 + (3) H+[p]	Not Available	Not Available	=>	c	0	10000	0	0	peg.1351+peg.1971+peg.1972+peg.1973+peg.915+peg.916+peg.917	NE0943+NE0944+NE0945+NE1411+NE2062+NE2063+NE2064
rxn00102	'Carbonic acid hydro-lyase'	4.2.1.	R10092	cpd00067 + cpd00242 <=> cpd00001 + cpd00011	H+ + H2CO3 <=> H2O + CO2	0.843	0.866025	<=>	c	1	10000	-10000	0	peg.1847+peg.589	NE0606+NE1926
rxn05795mod	Ferrocytochrome-c:oxygen oxidoreductase	1.7.2.1	R00784	cpd00067[p] + cpd00075[p] + cpd00110[y] => cpd00001[p] + cpd00418[p] + cpd00109[y]	(2) |H+[p]| + |Nitrite[p]| + |Cytochrome c2+| => |H2O[p]| + |NO[p]| + |Cytochrome c3+|	Not Available	Not Available	=>	p	0	47.88	0	0	peg.897	NE0924	Not expressed except under conditions of high nitrite.
rxn01806mod	Nitrous-oxide(ferricytochrome) oxidoreductase (NO-forming)'	1.7.2.5	R00294	(2) cpd00110[y] + cpd00067[p] + (2) cpd00418 [p] => (2) cpd00109[y] + cpd00001[p] + cpd00659[p]	(2) |H+[p]| + (2) |NO[p]| + (2) |Cytochrome c2+| <=> |H20[p]| + |Nitrous Oxide[p]| + (2) |Cytochrome c3+|	Not Available	Not Available	=>	p	1	0.7	0	0	peg.1917 + peg.1918	NE2003+NE2004
Not present in original SEED model|Cytochrome Exchange 1	Cytochrome Exchange	Undetermined	None	cpd00110[x] + (2) cpd00109[y] => cpd00109[x] + (2) cpd00110[y]	Cytochrome c554 + (2) Cytochrome c3+ => Cytochrome c554+ + (2) Cytochrome c2+	-13.37	Not Available	=>	p	0	10000	0	0	Not Applicable	Not Applicable
Not present in original SEED model|Cytochrome Exchange 2	Cytochrome Exchange	Undetermined	None	cpd00110[x] + (2) cpd00109 => cpd00109[x] + (2) cpd00110	Cytochrome c554 + (2) Cytochrome c3+ => Cytochrome c554+ + (2) Cytochrome c2+	-13.37	Not Available	=>	p	0	10000	0	0	Not Applicable	Not Applicable
Not present in original SEED model|Cytochrome Exchange 3	Cytochrome Exchange	Undetermined	None	(2) cpd00110 + cpd15560 + (2) cpd00067 <=> (2) cpd00109 + cpd15561	Cytochrome c2+ + Ubiquinol-8 + (2) H+ => Cytochrome c3+ + Ubiquinone-8	-13.37	Not Available	=>	p	0	10000	0	0	Not Applicable	Not Applicable
rxn12750mod	ubiquinol---cytochrome-c reductase	1.10.2.2	None	(6) cpd00067[p] + (2) cpd00110[y] + cpd15560 <=> (4) cpd00067 + (2) cpd00109[y] + cpd15561	(2) Cytochrome c3+ + Ubiquinol-8 + (4) H+ <=> (6) H+[p] + (2) Cytochrome c2+ + Ubiquinone-8	Not Available	Not Available	<=>	c	1	10000	-10000	0	peg.782, peg.783, peg.784	NE0809, NE0810, NE0811
Not present in original SEED model|Rxn10811	Cytochrome-c reductase (ubiquinol: 2 protons)	Undetermined	None	cpd00110[x] + cpd15560 + (2) cpd00067[p] <=> cpd00109[x] + cpd15561	Cytochrome c554 + ubiquinol-8 + (2) H+[p] <=> Cytochrome c554+ + ubiquinone-8	Not Available	Not Available	<=>	c	1	10000	-10000	0	Not Applicable	Not Applicable
Not present in original SEED model|Rxn14202mod*	hydroxylamine:acceptor oxidoreductase	Undetermined	None	(5) cpd00067[p] + cpd00075[p] + (2) cpd00110[x] <= cpd00001[p] + cpd00165[p] + (2) cpd00109[x]	(5) H+[p]+|Nitrite[p]| + (2) Cytochrome c554 <= |H2O[p]| + |Hydroxylamine[p]| + (2) Cytochrome c554+	Not Available	Not Available	=>	p	0	10000	0	0	peg.934+peg.1953+peg.2235+peg.1073	NE0962+NE1115+NE2044+NE2339
*Net reaction. Appears in SBML file as rxn14202a-g
Not present in original SEED model|Rxn14202a	hydroxylamine:acceptor oxidoreductase	1.7.3.4	R00793	cpd00109[x] +cpd00165[p] <=> cpd00110[x] + cpd00165[x] + (2) cpd00067[p]	Cytochrome c554+ + Hydroxylamine <=> Cytochrome c554 + Nitroxyl + (2) H+[p]	Not Available	Not Available	<=>	p	1	10000	-10000	0	peg.934+peg.1953+peg.2235+peg.1073	NE0962+NE1115+NE2044+NE2339
Not present in original SEED model|Rxn14202b	hydroxylamine:acceptor oxidoreductase	1.7.3.4	R00793	(2) cpd00165[x] => cpd00659[p] + cpd00001[p]	(2) Nitroxyl => N2O[p] + H2O[p]	Not Available	Not Available	=>	p	0	10000	0	0	peg.934+peg.1953+peg.2235+peg.1073	NE0962+NE1115+NE2044+NE2339
Not present in original SEED model|Rxn14202c	hydroxylamine:acceptor oxidoreductase	1.7.3.4	R00793	(0.5) cpd00109[x] + cpd00165[x] <=> (0.5) cpd00110[x] + cpd00418[x] + cpd00067[p]	(0.5) Cytochrome c554+ + Nitroxyl <=> (0.5) Cytochrome c554 + NO[x] + H+[p]	Not Available	Not Available	<=>	p	1	10000	-10000	0	Not Applicable	Not Applicable
Not present in original SEED model|Rxn14202d	hydroxylamine:acceptor oxidoreductase	1.7.3.4	R00793	(0.5) cpd00109[x] + cpd00001[p] +cpd00418[x] <=> (0.5) cpd00110[x] + cpd00075[p] + (2) cpd00067[p]	(0.5) Cytochrome c554+ + H2O + NO[x] <=> (0.5) Cytochrome c554 + NO2[p] + (2) H+[p]	Not Available	Not Available	<=>	p	1	10000	-10000	0	peg.934+peg.1953+peg.2235+peg.1073	NE0962+NE1115+NE2044+NE2339
Not present in original SEED model|Rxn14202e	hydroxylamine:acceptor oxidoreductase NO channeling	1.7.3.4	R00793	cpd00418[x] <=> cpd00418[p]	NO[x] <=> NO[p]	Not Available	Not Available	<=>	p	0	10000	0	0	Not Applicable	Not Applicable	Only occurs under conditions where nitrite reductase (rxn5889) is expressed.
Not present in original SEED model|Rxn14202f	hydroxylamine:acceptor oxidoreductase	1.7.3.5	R00793	(0.5) cpd00109[x] + cpd00165[p] => (0.5) cpd110[x} + cpd00165[y] + cpd00067[p]	(0.5) Cytochrome c554+ + NH2OH + NO[x] <=> (0.5) Cytochrome c554 + Activated Nitrosyl Intermediate + H+[p]	Not Available	Not Available	=>	p	0	10000	0	0	peg.934+peg.1953+peg.2235+peg.1073	NE0962+NE1115+NE2044+NE2339
Not present in original SEED model|Rxn14202g	hydroxylamine:acceptor oxidoreductase	1.7.3.6	R00793	(2) cpd00165[y] => cpd00528[p] + cpd00001[p]	(2) Activated Nitrosyl Intermediate => N2 + H2O	Not Available	Not Available	=>	p	0	10000	0	0	peg.934+peg.1953+peg.2235+peg.1073	NE0962+NE1115+NE2044+NE2339
rxn10125mod	'NAD(P) transhydrogenase'	1.6.1.		cpd00004 + cpd00006 + cpd00067[p] <=> cpd00003 + cpd00005 + cpd00067	NADH + NADP + H+[p] <=> NAD + NADPH + H+	-9.53	2	<=>	c	1	10	-10	0	peg.832+peg.833+peg.834	NE0859+NE0860+NE0861
p460a	cytochrome p460	Undetermined	None	(2) cpd00165[p] +(4)cpd00110[y] => cpd00659[p] + cpd00001[p] + (2) cpd00067[p]+(4)cpd00109[y]	(2) NH2OH[p] + (4)|Cytochrome c2+| => N2O[p] + (2) H+[p] + H2O[p]+(4)|Cytochrome c3+|	Not Available	Not Available	=>	p	0	0.7	0	0	Not available	Not available
p460b	cytochrome p460	Undetermined	None	cpd00165[p] + cpd00075[p] +(2)cpd00110[y] => cpd00659[p] + cpd00001[p]+(2)cpd00109[y]	NH2OH[p] + NO-[p] + (2)|Cytochrome c2+|=> N2O[p] + (2)|Cytochrome c2+|	Not Available	Not Available	=>	p	0	0.7	0	0	Not available	Not available
Nitrobacter winogradskyi
rxn10122mod	'NADH dehydrogenase (ubiquinone-8 3.5 protons)'	1.6.5.	None	cpd00004 + (4) cpd00067 + cpd15560 <=> cpd00003 + (4) cpd00067[e] + cpd15561	NADH + (4.5) H+ + Ubiquinone-8 <=> NAD + (3.5) H+[e] + Ubiquinol-8	-17.44	2.83616	<=>	c	1	10000	-10000	0	peg.1046 , peg.1047 , peg.1049 , peg.1050 , peg.1051 , peg.1100 , peg.2166 , peg.2167 , peg.2168 , peg.2169 , peg.2170 , peg.2171 , peg.2172, peg.1045	Nwi_1874, Nwi_1875, Nwi_1876, Nwi_1877, Nwi_1878, Nwi_1879, Nwi_1880, Nwi_1881, Nwi_1882, Nwi_1883, Nwi_1885, Nwi_1886, Nwi_1887, Nwi_1888
rxn10113	'cytochrome oxidase bo3 (ubiquinol-8 2.5 protons)'	Undetermined	None	(0.5) cpd00007 + (2.5) cpd00067 + cpd15561 => cpd00001 + (2.5) cpd00067[e] + cpd15560	(0.5) O2 + (2.5) H+ + Ubiquinol-8 => H2O + (2.5) H+[e] + Ubiquinone-8	-36.9469	2.69486	=>	c	0	10000	0	0	peg.1005, peg.2579, peg.1004 , peg.2559 , peg.2877	Nwi_0769, Nwi_0770, Nwi_2616, Nwi_2617, Nwi_2798
rxn10806	'cytochrome oxidase bd (menaquinol-8 2 protons)'	Undetermined	None	(0.5) cpd00007 + (2) cpd00067 + cpd15499 => cpd00001 + (2) cpd00067[e] + cpd15500	(0.5) O2 + (2) H+ + Menaquinol 8 => H2O + (2) H+[e] + Menaquinone 8	-32.8579	2.93963	=>	c	0	0	0	0	peg.1005, peg.2579, peg.1004 , peg.2559 , peg.2877	Nwi_0769, Nwi_0770, Nwi_2616, Nwi_2617, Nwi_2798
rxn10043mod	'cytochrome-c oxidase (H+/e- = 2)'	1.9.3.1,|1.9.3.1,	None	(0.5) cpd00007 + (4) cpd00067 + (2) cpd00110 <=> cpd00001 + (2) cpd00067[e] + (2) cpd00109	(0.5) O2 + (6) H+ + (2) Cytochrome c2+ <=> H2O + (4) H+[e] + (2) Cytochrome c3+	10000000	10000000	<=>	c	0	10000	0	0	peg.1001, peg.2531, peg.2532, peg.693, peg.694, peg.698, peg.996, peg.997	Nwi_0223, Nwi_0224, Nwi_0228, Nwi_0761, Nwi_0762, Nwi_0766, Nwi_2313, Nwi_2314
rxn00058	'Ferrocytochrome-coxygen oxidoreductase'	1.9.3.	R00081	cpd00007 + (4) cpd00067 + (4) cpd00110 <=> (2) cpd00001 + (4) cpd00109	O2 + (4) H+ + (4) Cytochrome c2+ <=> (2) H2O + (4) Cytochrome c3+	10000000	10000000	<=>	c	0	10000	0	0	peg.1001, peg.2531, peg.2532, peg.693, peg.694, peg.698, peg.996, peg.997	Nwi_0223, Nwi_0224, Nwi_0228, Nwi_0761, Nwi_0762, Nwi_0766, Nwi_2313, Nwi_2314
rxn10042	'ATP synthase (four protons for one ATP)'	3.6.3.1	None	cpd00008 + cpd00009 + (4) cpd00067[e] <=> cpd00001 + cpd00002 + (3) cpd00067	ADP + Phosphate + (3) H+[e] <=> H2O + ATP + (3) H+	6.817	0.717554	<=>	c	1	10000	-10000	0	peg.123 , peg.125 , peg.126 , peg.705 , peg.707 , peg.708 , peg.709, peg.122 , peg.121	Nwi_0235, Nwi_0237, Nwi_0238, Nwi_0239, Nwi_0429, Nwi_0430, Nwi_0431, Nwi_0433, Nwi_0434
Not in SEED model|rxn14173a	Nitrite:(ferrocytochrome) oxidoreductase	1.7.99.4	R01106	cpd00001 + cpd00075 + (2) cpd00109[e] <=> (2) cpd00067 + (2) cpd00110[e] + cpd00209	|H2O| + |Nitrite| + (2) |Cytochrome c3+| <=> (2) |H+| + (2) |Cytochrome c2+| + |Nitrate|	Not Available	Not Available	<=>	c	1	10000	-10000	0	peg.1013 , peg.1565, peg.446 , peg.1009	Nwi_0774, Nwi_0776, Nwi_0777, Nwi_0778, Nwi_0965, Nwi_2068
Not in SEED model|rxn14173b	Formate:(ferrocytochrome) oxidoreductase	1.2.2.1	R03146	cpd00047 + (2) cpd00109[e] <=> (2) cpd00067 + (2) cpd00110[e] + cpd00011	Formate + (2) Cytochrome c3+ <=> CO2 + H+ + (2) Cytochrome c2+	Not Available	Not Available	<=>	c	1	10000	-10000	0	peg.1013 , peg.1565, peg.446 , peg.1009	Nwi_0774, Nwi_0776, Nwi_0777, Nwi_0778, Nwi_0965, Nwi_2068
Not in SEED model|rxn12750a	ubiquinol---cytochrome-c reductase (modified)	1.10.2.2	None	(2) cpd00109[x] + cpd15561 + (4) cpd00067 <=> (2) cpd00110[x] + cpd15560 + (6) cpd00067[e]	(2) Cytochrome c3+[x] + Ubiquinol-8 + (4) H+ <=> (6) H+[e] + (2) Cytochrome c2+[x] + Ubiquinone-8	Not Available	Not Available	<=>	c	1	10000	-10000	0	Not Applicable	Not Applicable
Not in SEED model|rxn12750b	ubiquinol---cytochrome-c reductase (modified)	1.10.2.2	None	(2) cpd00109[e] + cpd15561 + (4) cpd00067 <=> (2) cpd00110[e] + cpd15560 + (6) cpd00067[e]	(2) Cytochrome c3+[x] + Ubiquinol-8 + (4) H+ <=> (6) H+[e] + (2) Cytochrome c2+[x] + Ubiquinone-8	Not Available	Not Available	<=>	c	1	10000	-10000	0	Not Applicable	Not Applicable
Not in SEED model|rxn00567a	Ferrocytochrome-c:oxygen oxidoreductase	1.7.2.1	R00783	cpd00110[e] + cpd00075[e] + (2) cpd00067[e] <=> cpd00109[e] + cpd00001[e] + cpd00418[e]	(2) H+[e] + Nitrite[e] + Cytochrome c2+[e] <=> H2O[e] + Cytochrome c3+[e] + NO[e]	Not Available	Not Available	<=>	c	1	1.3	-1.3	0	peg.2628	Nwi_2648
Not in SEED model|rxn00567b	Ferrocytochrome-c:oxygen oxidoreductase	1.7.2.1	R00784	cpd00109[e] + cpd00001 + cpd00418 => cpd00110[e] + cpd00075 + (2) cpd00067	H2O + Cytochrome c3+[e] + NO => (2) H+ + Nitrite + Cytochrome c2+[e]	Not Available	Not Available	=>	c	0	1.3	0	0	peg.2628	Nwi_2648
Not in SEED model|rxn00567c	Ferrocytochrome-c:oxygen oxidoreductase	1.7.2.1	R00785	cpd00109[x] + cpd00001 + cpd00418 => cpd00110[x] + cpd00075 + (2) cpd00067	H2O + Cytochrome c3+[x] + NO => (2) H+ + Nitrite + Cytochrome c2+[x]	Not Available	Not Available	=>	c	0	1.3	-1.3	0	peg.2628	Nwi_2648
Not in SEED model|rxn09008	NO Transport (diffusion)	Undetermined	None	cpd00418[e] <=> cpd00418	NO[e] <=> NO	0	2	<=>	c	1	10000	-10000	0	Not Applicable	Not Applicable
rxn10125mod	NAD(P) transhydrogenase	|1.6.1.1	None	cpd00004 + cpd00006 + cpd00067[e] <=> cpd00003 + cpd00005 + cpd00067	NADH + NADP + H+[e] <=> NAD + NADPH + H+	-9.53	2	<=>	c	1	10	-10	0	peg.1042, peg.892, peg.936	Nwi_0995, Nwi_0996, Nwi_0997
rxn00083	NADPH:NAD+ oxidoreductase (B-specific)	|1.6.1.1|1.6.1.2|Undetermined	R00112	cpd00003 + cpd00005 <=> cpd00004 + cpd00006	NAD + NADPH <=> NADH + NADP	0	2	<=>	c	1	0	0	0	peg.1042, peg.892, peg.936	Nwi_0995, Nwi_0996, Nwi_0997
				The stoichiometric models that provided the analysis for these figures are based upon the Department of Energy Joint Genome Institute sequence for N.europaea and N.winogradskyi with automatic annotation by the RAST Annotation Server and model building through the SEED1,2, followed by hand annotation using the KEGG database (http://www.genome.jp/kegg/)3. Constraints-based modeling provides a compa…
				References:
				1. Aziz, R.K., Bartels, D., Best, A.A., DeJongh, M., Disz, T., Edwards, R.A. et al. (2008) The RAST Server: rapid annotations using subsystems technology. BMC Genomics 9: 75.
				2. Overbeek, R., Begley, T., Butler, R.M., Choudhuri, J.V., Chuang, H.Y., Cohoon, M. et al. (2005) The subsystems approach to genome annotation and its use in the project to annotate 1000 genomes. Nucleic Acids Res 33: 5691-5702.
				3. Kanehisa, M., Goto, S., Sato, Y., Kawashima, M., Furumichi, M., and Tanabe, M. (2014) Data, information, knowledge and principle: back to metabolism in KEGG. Nucleic Acids Res 42: D199-205.
				4. Poughon, L., Dussap, C.G., and Gros, J.B. (2001) Energy model and metabolic flux analysis for autotrophic nitrifiers. Biotechnol Bioeng 72: 416-433.
				5. Nitrification. Ward, B.B., Arp, D.J., and Klotz, M.G. (eds). Washington, DC: ASM Press, 2011

## Sheet: Maintenance Energy for Neuro
DATASET S4. Energy models and maintenance energy. Genome-scale, constraints-based modeling of nitrogen oxide fluxes during co-culture of Nitrosomonas europaea and Nitrobacter winogradskyi. Mellbye et al. 2017. Address correspondance to Frank Chaplen, frank.chaplen@oregonstate.edu, Department of Biological and Ecological Engineering, Oregon State University, Corvallis, OR.
Nitrosmonas europaea under nitrogen limited conditions
				YG	1.24397	mgDCW/mM NH3
				m	6.11	mM NH3/gDCW
A) To determine Non-Growth Associated Maintenance Energy (NGAM) for Nitrosmonas europaea GEM:
1) Set GEM growth rate to 0; 2) Set ammonia uptake to 1 mM/(gDCW h); 3) Maximize ATPase reaction; 4) rATP = 8.67mmol ATP/(mmol NH3 consumed); 5) mModel = 6.1*8.67= 52.82 mmol ATP/(gDCW h).
B) To determine Growth Associated Maintenance Energy (GAM) for Nitrobacter winogradskyi GEM:
1) Set GAM in biomass equation to value; 2) Set GEM growth rate to different values in range of maintenance energy determination; 3) Minimize nitrite uptake rate and compare slope of yield curve; 4) Does slope match that observed in Plot 1?; 5) If yes, then correct GAM has been selected; 5) GAM is approx. 1060 mMol/(gDCW produced h)

## Sheet: Maintenance Energy for Nwino
DATASET S4. Energy models and maintenance energy. Genome-scale, constraints-based modeling of nitrogen oxide fluxes during co-culture of Nitrosomonas europaea and Nitrobacter winogradskyi. Mellbye et al. 2017. Address correspondance to Frank Chaplen, frank.chaplen@oregonstate.edu, Department of Biological and Ecological Engineering, Oregon State University, Corvallis, OR.
Nitrobacter winogradskyi under nitrogen limited conditions
				YG	0.4095	mgDCW/mM NO2-
				m	12.08	mM NO2-/gDCW
A) To determine Non-Growth Associated Maintenance Energy (NGAM) for Nitrobacter winogradskyi GEM:
1) Set GEM growth rate to 0; 2) Set nitrite uptake to 1 mM/(gDCW h); 3) Maximize ATPase reaction; 4) rATP = 0.6667 mmol ATP/(mmol NO2- consumed); 5) mModel = 12.08*0.6667 = 8 mmol ATP/(gDCW h).
B) To determine Non-Growth Associated Maintenance Energy (NGAM) for Nitrobacter winogradskyi GEM; Poughon Model:
1) Set GEM growth rate to 0; 2) Set nitrite uptake to 1 mM/(gDCW h); 3) Maximize ATPase reaction; 4) rATP = 1.5 mmol ATP/(mmol NO2- consumed); 5) mModel = 12.08*1.53 = 18.52 mmol ATP/(gDCW h).
C) To determine Growth Associated Maintenance Energy (GAM) for Nitrobacter winogradskyi GEM:
1) Set GAM in biomass equation to value; 2) Set GEM growth rate to different values in range of maintenance energy determination; 3) Minimize nitrite uptake rate and compare slope of yield curve; 4) Does slope match that observed in Plot 1?; 5) If yes, then correct GAM has been selected; 5) GAM is approx. 1060 mMol/(gDCW produced h)					1.53311
